# Supplementary material for: Negative interactions determine Clostridioides difficile growth in synthetic human gut communities
Source: Mol Syst Biol. 2021 Oct 25;17(10):e10355. doi: 10.15252/msb.202110355 (PMC8543057; doi:10.15252/msb.202110355)
Supplement: Supplementary file 3 — Dataset EV1 [file MSB-17-e10355-s005.xlsx]

## Sheet: Dataset EV1
Dataset EV1: Preliminary Model Parameters
		Effector Species
		CD	ER	DP	FP	BH	CA	PC	EL	CH	BO	BT	BU	BV	CS
	growth rate	0.30598	0.21337	0.15746	0.16366	0.19321	0.24256	0.22856	0.22891	0.26477	0.44239	0.61932	0.47496	0.33261	0.16199
Recipient Species	CD	-0.88775	-0.76149	0.14558	-0.023368	-0.33926	-0.40524	0.020099	-0.22095	0.11055	-0.30188	-0.38777	-0.20017	-0.077805	-0.038802
	ER	0.54096	-0.83225	-0.21137	-0.20093	-0.010999	-0.27354	-0.24064	-0.35084	0.3503	-0.20277	-0.20526	-0.19368	-0.12808	-6.3753e-19
	DP	-0.18549	-0.061858	-0.67461	0.0022935	-0.038863	0.15585	-0.027468	0.20724	-0.21434	-0.12747	-0.13344	-0.13146	-0.11078	-6.3753e-19
	FP	-0.24456	-0.077983	0.2528	-0.55667	0.5066	-6.3753e-19	-0.18952	-0.42672	0.24561	-0.1443	-0.084038	0.069427	0.29405	-6.3753e-19
	BH	0.2163	-0.18643	-0.20547	-0.059421	-0.81103	-0.14253	-0.27288	0.10433	-0.27557	-0.15321	-0.17206	-0.13798	-0.058772	-6.3753e-19
	CA	0.24119	-0.018404	0.075696	-6.3753e-19	0.1674	-0.90568	-0.36086	-0.19299	0.12825	-0.23915	-0.26209	-0.24771	-0.17103	-6.3753e-19
	PC	-0.46195	-0.22233	-0.22053	-0.22059	0.22077	-0.095131	-0.63449	-0.33108	0.25248	-0.27931	-0.26359	-0.30055	-0.27022	-6.3753e-19
	EL	0.05267	0.044222	-0.24923	0.0018084	0.21956	-0.41966	-0.17047	-1.1945	-0.06659	0.0041133	-0.089608	0.011867	0.071383	-6.3753e-19
	CH	-0.66675	-0.041234	-0.09346	-0.31288	0.1867	0.14596	-0.30212	0.30144	-0.94238	-0.22892	-0.33746	-0.093352	0.17694	-6.3753e-19
	BO	-0.48722	0.092807	0.13282	0.12067	0.12665	0.22395	0.1529	0.27122	-0.042469	-0.78264	-0.47571	-0.449	-0.33429	-6.3753e-19
	BT	-0.1004	0.074616	0.05627	0.03685	0.11457	0.10702	0.095127	0.12	0.13022	-0.39975	-1.1027	-0.43607	-0.033888	-6.3753e-19
	BU	-0.5029	0.19701	0.059275	-0.44339	0.21286	0.20779	0.17285	0.27182	0.18776	-0.44102	-0.55193	-0.8139	-0.14347	-6.3753e-19
	BV	-0.053485	0.20019	0.045172	-0.4689	0.36644	-0.037317	0.10581	0.6643	0.091295	-0.32506	-0.39603	-0.40197	-0.51892	-6.3753e-19
	CS	-0.25624	-6.3753e-19	-6.3753e-19	-6.3753e-19	-6.3753e-19	-6.3753e-19	-6.3753e-19	-6.3753e-19	-6.3753e-19	-6.3753e-19	-6.3753e-19	-6.3753e-19	-6.3753e-19	-0.58883

## Sheet: Description
Dataset EV1 contains the gLV parameters of the Preliminary Model.
