# Supplementary material for: Negative interactions determine Clostridioides difficile growth in synthetic human gut communities
Source: Mol Syst Biol. 2021 Oct 25;17(10):e10355. doi: 10.15252/msb.202110355 (PMC8543057; doi:10.15252/msb.202110355)
Supplement: Supplementary file 4 — Dataset EV2 [file MSB-17-e10355-s002.xlsx]

## Sheet: Dataset EV2
Dataset EV2: Full Model Parameters
		Effector Species
		CD	ER	DP	FP	BH	CA	PC	EL	CH	BO	BT	BU	BV	CS
	growth rate	0.34555	0.26499	0.21478	0.18707	0.30582	0.3471	0.24521	0.232	0.24621	0.46388	0.51975	0.50093	0.40361	0.24723
Recipient Species	CD	-0.91664	-0.88961	-0.87071	-1.0948	-0.45288	-0.58301	-0.80118	-0.57623	-1.3614	-0.64757	-0.70382	-0.46707	-0.30076	-0.97361
	ER	1.1078	-1.3636	-0.040063	-0.34982	-0.2182	-0.63973	-0.58798	-0.083817	0.09265	-0.46543	-0.39111	-0.34453	-0.18669	-0.65155
	DP	-0.1043	-0.37086	-1.9665	-0.28043	0.012017	-0.047795	-0.20682	-0.13903	-0.50495	-0.32923	-0.29633	-0.22955	0.02005	-0.1683
	FP	-0.15129	0.080023	-0.071389	-1.6541	0.24734	-0.058455	0.30132	-0.20275	-0.36371	-0.18771	-0.21117	-0.10774	0.071727	-0.33443
	BH	0.51747	-0.30341	-0.2424	-0.30527	-1.5012	-0.51321	-0.56502	0.53955	-0.87453	-0.18578	-0.17131	-0.7153	-0.21254	0.039795
	CA	0.36894	0.25085	-0.40705	-0.097043	-0.23228	-1.4014	0.17347	-0.85871	-0.072756	-0.31744	-0.22156	0.04001	-0.25306	-0.032192
	PC	-0.41163	0.061208	0.50237	-0.27107	0.18716	-0.17929	-0.53564	0.58805	0.26523	-0.48738	-0.44149	-0.24314	-0.07873	-0.45683
	EL	0.49092	-0.21413	-0.078589	-0.20032	-0.18743	-0.23299	0.0089394	-1.7658	-0.22191	-0.068779	-0.03914	0.056386	-0.18742	-0.13384
	CH	-0.38766	-0.23806	-0.19191	-0.062558	0.48283	-0.58945	-0.52352	-0.35542	-1.0465	-0.42525	-0.36865	-0.11954	-0.272	-0.48765
	BO	0.53467	0.0093741	0.0020421	0.173	-0.14883	-0.57605	-0.23591	-0.14426	0.16908	-1.2118	-0.74294	-0.1303	-0.42657	0.39166
	BT	0.14497	0.017369	-0.23197	0.227	0.011697	-0.26242	0.34381	0.40359	0.10884	-0.80432	-1.2281	-0.76056	-0.53528	-0.24754
	BU	0.39292	-0.056139	0.038358	0.11549	0.12447	0.15238	-0.23918	0.31234	0.53596	-1.3501	-0.94923	-1.1617	-0.56947	-0.21264
	BV	0.6771	-0.012504	-0.64486	-0.49044	-0.07048	-0.27598	-0.28109	0.5249	-0.16102	-0.84607	-0.31033	-0.31982	-0.88582	-0.26825
	CS	-0.44137	0.078441	-0.28506	0.043812	-0.44579	-0.17366	-0.24953	0.13753	-0.044862	-0.42326	-0.16395	-0.33193	-0.045695	-1.2429

## Sheet: Description
Dataset EV2 contains gLV model parameters of the Full Model.
