# Supplementary material for: Negative interactions determine Clostridioides difficile growth in synthetic human gut communities
Source: Mol Syst Biol. 2021 Oct 25;17(10):e10355. doi: 10.15252/msb.202110355 (PMC8543057; doi:10.15252/msb.202110355)
Supplement: Supplementary file 5 — Dataset EV3 [file MSB-17-e10355-s003.xlsx]

## Sheet: Figure5C Exo-metabolomic data
Compound	blank	CD1 T0	CD2 T0	CD3 T0	CH1 T0	CH2 T0	CH3 T0	ABB T0	CD1 T8	CD2 T8	CD3 T8	CH1 T8	CH2 T8	CH3 T8	ABB T8	CD1 T20	CD2 T20	CD3 T20	CH1 T20	CH2 T20	CH3 T20	ABB T20
Glycine	4281.48	1.4548e+06	1570410	1.75039e+06	1.58309e+06	1.5996e+06	1.65677e+06	1.57922e+06	1737713	1.83065e+06	1839527	2001096	1.70558e+06	1.78289e+06	1.529e+06	2.54882e+06	2332792	2.28921e+06	2861331	2.47578e+06	2.12596e+06	1.69291e+06
pyruvate	0	100852392	109441752	91067112	92259736	89452984	105846792	90286248	83212168	95917288	89728744	80759800	96917376	93276032	100412640	5.80542e+06	6.28214e+06	6478020	14719083	39130980	52299616	100207336
Alanine	28103.6	9459820	9559217	10163984	9290085	10091107	9571447	9888131	10332129	10755064	11084373	14502939	13871907	14353135	8443163	29756210	28809544	29429696	15796276	15892384	14247437	9809853
Lactate	0	45837748	39050276	40810096	46337120	45861804	36690108	38352252	51623964	48538372	38987628	40751028	47522452	57152756	38515420	57306724	57142848	66241116	34511572	41980128	50546844	40957216
Serine	0	15904524	19402502	19885114	17921734	18206614	20525626	18623482	18151898	17206336	18432186	9040661	9832707	9589824	17941084	227110	214278	204872	931588	3565036	3.85785e+06	18135660
Glycerate	53209.6	9229277	6614140	7357804	9266215	10056255	7.35393e+06	7497584	9768096	9633523	7.94805e+06	10340677	12247627	12225332	7.98921e+06	7.99765e+06	9449879	9296345	14733372	14247823	17190782	8.37878e+06
Proline	105014	5.34683e+06	5.4636e+06	5.59813e+06	5689576	5.72365e+06	5.63847e+06	6.0603e+06	495794	1.05341e+06	1.24761e+06	1.51354e+06	1.85573e+06	1.85635e+06	5.42615e+06	144074	148885	157855	62345.9	457523	540781	5583824
Valine	24609.2	63911044	67348248	71008288	62557728	61406560	67194944	66222368	68339704	64341972	67102924	70946648	70896120	75439800	67321744	53760080	46051476	53682740	84020872	76208728	76128640	68270264
Succinate	0	230869184	233763760	247888512	219347024	228269136	224390576	233828656	243436272	229645440	218257456	236421440	215648688	224783856	203920896	2539110	3.78318e+06	2.58748e+06	219028416	219067264	246509776	243009984
Threonine	5781.31	19249302	18978986	18862326	18436614	18949490	20816730	19568864	19180600	19847022	23752032	13892979	14194251	15735709	20562184	1005864	1.01267e+06	1.03992e+06	1.86218e+06	5.74466e+06	6.32605e+06	19995308
Cysteine	0	77796.1	85584.2	79205.8	71521	118471	99951.8	64191.3	104400	126598	129493	513954	392316	389299	118388	1.11218e+06	1.13578e+06	1.30095e+06	1.96308e+06	1584370	1.40484e+06	145615
Isoleucine	26700.8	76300632	80949408	87028584	73526968	81437656	81063240	83680256	74557512	73842152	80656288	88403448	82873784	83695488	82531032	22269936	23335498	26131552	68784080	63174060	67614024	84305280
Leucine	27989	163557568	196890448	223500944	208126416	151658304	216403840	216356672	187822528	158815104	206644368	215697104	219030192	168196976	199277392	5.49225e+06	3655210	4.45062e+06	178746864	182279680	167431328	165831808
Asparagine	0	19466482	19870176	21033338	20544078	20945330	19714506	19397348	20757654	21270576	21656318	26155960	23697544	24394048	20419672	35578516	33552234	34444932	25078858	26448992	23625918	21373344
Ornithine	0	1.73749e+06	1.72146e+06	1.68372e+06	1.51376e+06	1571298	1.75339e+06	1.99965e+06	1.92778e+06	1.70394e+06	1.85922e+06	1757766	2.093e+06	1772864	1.63115e+06	1.81086e+06	1.62453e+06	1.74519e+06	1.98076e+06	2.02707e+06	1.72164e+06	1643833
Aspartic acid	2753.49	8.11417e+06	12714752	12649164	16906632	9009317	12483133	11916072	18260030	11109371	12436327	14349101	16231092	12107771	12171424	7.43175e+06	7.6567e+06	6508648	11764737	12425665	10856875	10801549
Malate	3.90024e+06	95227968	103619752	111736088	105605224	108866328	109422336	108221536	107806104	103675784	111017312	109030632	111263464	115186872	121335456	71615128	70640752	74859232	112559160	117223976	112505376	113830952
Homocysteine	0	20861.1	28407	24650.9	19789.3	21722.5	27774.5	19134	30740.6	24124.9	17611	33400.8	27430.4	34356	19428.1	22725	24398.7	44306.8	77968.5	61097.3	59019.1	30330.6
Adenine	6896.37	4.10565e+06	4939572	3.85834e+06	4.41593e+06	4.28409e+06	4916184	4.02859e+06	3.32889e+06	3.89076e+06	4.1827e+06	2576286	3.00635e+06	3.37768e+06	4.8747e+06	64827.9	88219.2	109213	2.06176e+06	2621394	1858394	4.01092e+06
alpha-ketoglutarate	174648	4.62816e+06	4.72614e+06	4.85118e+06	5.04822e+06	6138746	4.9324e+06	4.57585e+06	5.61153e+06	5.42946e+06	6.03739e+06	15832923	15439000	14222269	4.64883e+06	22007730	22868254	22219366	28476234	25754016	27022136	4458158
Glutamine	0	7.39965e+06	7.68049e+06	8.08697e+06	7.137e+06	7073054	7505914	8.03842e+06	6.27398e+06	7.89352e+06	6701660	3497104	3.22372e+06	3.99649e+06	7044288	3835580	3.19016e+06	3385005	1.42323e+06	1.73804e+06	1423186	7603978
Lysine	0	5.10184e+06	4.86785e+06	4.61761e+06	5.29293e+06	4.88891e+06	5076971	5718390	5195968	5.38375e+06	5.04716e+06	5106443	5.92865e+06	5263636	5054434	5.32303e+06	6.14551e+06	5.74199e+06	6.20477e+06	6.43208e+06	5583266	5.1288e+06
Glutamate	6488.98	15417609	20498080	24840238	32179322	15803056	21261934	24870822	34536700	20430934	20426756	31482330	33417350	20990656	21064370	38917092	34695316	23814274	23817190	33144762	30205962	18187262
Methionine	0	62246476	60294960	60530988	61741668	63286116	60868980	64916704	65955584	69445792	59585520	62392820	57781088	65009824	57979220	53197876	45023396	52553844	61813244	63566016	47440420	59854844
Guanine	0	3.26742e+06	2.05435e+06	3.29142e+06	3.10694e+06	3.35607e+06	3131332	3.3699e+06	1.93249e+06	3.57809e+06	3038752	1521471	2.05422e+06	3465059	3.12638e+06	2.90892e+06	2402449	2787359	3421488	3.6871e+06	2.75496e+06	3254146
Histidine	1308.44	21311454	24118774	17213094	23894496	21430704	24366984	13830227	20523968	25586870	18379984	31574128	18034082	35576400	24956702	28710534	22710430	33398166	44457552	28076470	27156016	20721886
Dihydroorotate	2365.94	69420.5	57689.5	57841.3	66817.6	62923.9	57857.4	49180.1	78263.3	73034.1	52842.7	59978.2	78315	71830.8	46638.4	132564	153402	147084	87251.1	78302.1	101493	1773.23
Phenylalanine	36859.9	66699940	82581416	84017704	86657048	69208744	75760584	80560064	88471152	82591240	83962024	88166736	87184392	86814592	79715424	88014904	82801400	75587496	87366296	90377704	79264968	79684792
Phosphoenolpyruvate	0	5060.88	8501.29	4955.47	11845.2	9961.66	11243.1	0	31439.2	40535.3	38699.3	121897	107223	118418	0	103550	94321.7	90046.3	179796	165957	164510	0
Glycerol-3-phosphate	2822.39	10035420	9898032	11944969	10278865	10226077	10322064	9954736	11526195	9136233	10261435	11829628	10627554	10258612	10385039	10834005	10567844	10638211	11556555	10947165	11271656	11083591
Aconitate	83007.4	1.26045e+06	1236630	1.28642e+06	1.23667e+06	1.26915e+06	1.23513e+06	1.17474e+06	1.49105e+06	1.44911e+06	1416977	1.56562e+06	1.68481e+06	1866885	1.18846e+06	1.72775e+06	1.98362e+06	2079695	1976058	1.80409e+06	2.13314e+06	1.20504e+06
Acetyl-Ornithine	1093.58	13447395	13295035	13757365	12973817	12162120	12271195	14725845	12988061	13406823	12606027	7411608	7.53308e+06	9842275	12234007	141727	93336	145758	235253	2.14761e+06	2238519	14415757
Arginine	4050.41	24065190	24296216	24281352	23734910	23118634	24287994	28017336	24965240	23340082	24909198	23704042	29573770	23565406	23316872	23837066	23183554	24038138	24736046	28228856	23716566	22653206
Citrulline	0	1.13439e+06	1.14152e+06	1.09278e+06	1.12962e+06	1.15383e+06	1.21003e+06	1.0692e+06	1.15717e+06	1.24514e+06	1.2251e+06	1.48906e+06	1.229e+06	1.24975e+06	1.06557e+06	1.90498e+06	1708502	2015627	1.95007e+06	1.83081e+06	1537512	1.19966e+06
Gluconolactone	13785.1	166894	214884	192428	155402	211856	192592	199362	196709	168703	206039	267099	235262	252865	176294	170415	139121	190836	116141	201155	144815	173674
D-glucose	15606.9	23770954	24752978	24196870	23157840	23530328	24984640	23740774	21929938	23476136	24194144	23244214	21123202	23698000	22745978	4462688	4.06259e+06	4.54122e+06	5330080	11452193	9718220	25424274
Tyrosine	8505.6	47298588	40678780	49511468	43144668	45982716	37170288	48431888	41760724	51850416	40155476	50209236	43785516	50927052	38189348	56634720	37723916	57811212	64223920	53865248	36683212	52157676
3-phosphoglycerate	14890.3	182007	210436	233976	207337	191356	206745	184345	207086	198591	175951	178590	174309	202804	202138	221395	247832	248048	170309	187563	208502	211866
Citrate	2.78737e+06	202855040	209477776	205954256	203034880	207730384	204909616	190999632	208764272	213865904	209893392	206013120	201025200	208340976	204911488	230163008	223054544	237462032	232864384	219712576	219991792	219701104
Gluconate	1947.51	8400685	4826052	6.47876e+06	7.51618e+06	7.81453e+06	6215032	6.05202e+06	8.28442e+06	8384864	6784332	7.77311e+06	7.85115e+06	8232244	7.27934e+06	8.20234e+06	8542749	7856368	7.578e+06	9158725	9360123	6.62957e+06
Tryptophan	0	3.04274e+06	2566719	2734549	3.36729e+06	3107240	2.43615e+06	2.78295e+06	3185958	3.37087e+06	2159147	2.92263e+06	3.27363e+06	3395819	2.77137e+06	2.92026e+06	3.10212e+06	3248103	2.71362e+06	3.33824e+06	3894644	2.68959e+06
Cytidine	0	76023.3	110123	68114.8	91714.2	65689.9	101508	87797.5	52328.3	85205.1	62041.9	57549.9	45259.4	64467.4	67368.8	83594.4	66192.2	89514.6	38653.5	21522.6	18382.4	83579.2
Uridine	0	1231197	1413173	1.24133e+06	1.35021e+06	1.0982e+06	1.33307e+06	1.48385e+06	1.58307e+06	1.36601e+06	1333524	369049	457051	342728	1.2697e+06	2.08404e+06	1.56152e+06	1.51622e+06	50474.4	123985	118476	988482
Guanosine	0	109614	153539	164256	178457	117229	158225	145603	147941	134736	154571	156009	160107	125832	147825	163266	139383	156960	320696	211430	252422	178736
Glutathione (reduced)	0	10554.9	17329.2	15297.3	22811.3	17390.2	20131.6	18950.1	24175	14660.8	30969.5	123717	86153.8	58039.6	28931.3	136011	59562.2	28347	314506	258369	126341	29239.2
AMP	0	45869.4	49468.6	55405.5	64531.4	66450.2	49343.4	46047.6	50734.8	60181.1	43135.5	64449.7	70036.7	63015.9	50196.9	71112.2	60238.2	67643	131096	110867	91607.5	51355.9
D-Sorbitol	6565.72	719544	717049	655182	684158	684415	692027	671911	571122	660136	735863	730004	696638	690228	764243	2.77216e+06	2.37428e+06	2992070	621194	723535	536848	769348

## Sheet: Figure5D Exo-metabolomic data
Compound	Ion mode	blank	std1	std2	std3	std4	std5	ABB	CH1	CH2	CH3
D-glucose	negative	13144.4	38074.4	354645	5.22457e+06	17991444	22826120	21636010	5.14315e+06	4.77087e+06	5.32043e+06
pyruvate	negative	0	188570	195602	25911656	87908544	128873288	90094152	5995480	5.47498e+06	5392733
Proline	negative	1.05135e+06	806730	2.1485e+06	15270075	24247394	36301236	6567394	1.67519e+06	1.6908e+06	1.71646e+06
Serine	negative	1464.25	137463	1687692	14392855	27299294	41147860	18167272	696744	592395	861258
Glutamate	negative	17138.4	7679.13	8217	32105	159163	613644	21797210	25866624	37557744	34815880
Threonine	negative	4091.17	134198	1.35208e+06	13781832	29019498	47814052	17724390	1.33974e+06	1263986	1.41328e+06
Acetyl-Ornithine	negative	0	124412	1.81004e+06	31069080	127128576	256847760	865389	435765	373887	409692
Glutamine	negative	0	104421	1.32116e+06	21146378	68236336	134241168	7.39724e+06	1.05118e+06	1.05955e+06	1.18455e+06

## Sheet: Description
DatasetEV3 contains exometabolomic data for Figure 5C and D. The tab for Figure5C contains ion count data for three biological replicates of CH, CD, and media ABB at 3 timepoints (0 hours, 8 hours, 20 hours). The tab for Figure5D contains ion count data for media ABB, three replicates of CH, and 5 standards for each metabolite.
