# Supplementary material for: Negative interactions determine Clostridioides difficile growth in synthetic human gut communities
Source: Mol Syst Biol. 2021 Oct 25;17(10):e10355. doi: 10.15252/msb.202110355 (PMC8543057; doi:10.15252/msb.202110355)
Supplement: Supplementary file 6 — Dataset EV4 [file MSB-17-e10355-s006.zip]

Archive with 44 entries (41 files):
- DatasetEV4/
- DatasetEV4/FigEV5.csv
- __MACOSX/
- __MACOSX/DatasetEV4/
- __MACOSX/DatasetEV4/._FigEV5.csv
- DatasetEV4/Exp1_M1.csv
- __MACOSX/DatasetEV4/._Exp1_M1.csv
- DatasetEV4/Exp2.csv
- __MACOSX/DatasetEV4/._Exp2.csv
- DatasetEV4/Exp3.csv
- __MACOSX/DatasetEV4/._Exp3.csv
- DatasetEV4/Exp1_M2.csv
- __MACOSX/DatasetEV4/._Exp1_M2.csv
- DatasetEV4/Exp5_and_Exp7.csv
- __MACOSX/DatasetEV4/._Exp5_and_Exp7.csv
- DatasetEV4/Exp6.csv
- __MACOSX/DatasetEV4/._Exp6.csv
- DatasetEV4/Fig5E.csv
- __MACOSX/DatasetEV4/._Fig5E.csv
- DatasetEV4/Fig4C.csv
- __MACOSX/DatasetEV4/._Fig4C.csv
- DatasetEV4/Exp7_pH.csv
- __MACOSX/DatasetEV4/._Exp7_pH.csv
- DatasetEV4/Exp4.csv
- __MACOSX/DatasetEV4/._Exp4.csv
- DatasetEV4/Exp8.csv
- __MACOSX/DatasetEV4/._Exp8.csv
- DatasetEV4/Fig4EF.csv
- __MACOSX/DatasetEV4/._Fig4EF.csv
- DatasetEV4/Metadata_Validation_set_information.csv
- __MACOSX/DatasetEV4/._Metadata_Validation_set_information.csv
- DatasetEV4/Metadata_Community_composition.csv
- __MACOSX/DatasetEV4/._Metadata_Community_composition.csv
- DatasetEV4/FigS5.csv
- __MACOSX/DatasetEV4/._FigS5.csv
- DatasetEV4/FigS7.csv
- __MACOSX/DatasetEV4/._FigS7.csv
- DatasetEV4/FigS6.csv
- __MACOSX/DatasetEV4/._FigS6.csv
- DatasetEV4/DatasetEV4_README.txt
- __MACOSX/DatasetEV4/._DatasetEV4_README.txt
- DatasetEV4/Metadata_Species_number_key.csv
- __MACOSX/DatasetEV4/._Metadata_Species_number_key.csv
- __MACOSX/._DatasetEV4
