# Supplementary material for: Negative interactions determine Clostridioides difficile growth in synthetic human gut communities
Source: Mol Syst Biol. 2021 Oct 25;17(10):e10355. doi: 10.15252/msb.202110355 (PMC8543057; doi:10.15252/msb.202110355)
Supplement: Supplementary file 6 — Dataset EV4 [file MSB-17-e10355-s006.zip › DatasetEV4/FigEV5.csv]

well	OD	time	species	pH	Experiment
0	0.002733333	0	BH	5.4	E45
0	0.041433333	2.646388889	BH	5.4	E45
0	0.062633333	3.894722222	BH	5.4	E45
0	0.068433333	5.556111111	BH	5.4	E45
0	0.058533333	7.324722222	BH	5.4	E45
0	0.058433333	10.32611111	BH	5.4	E45
0	0.051933333	13.32611111	BH	5.4	E45
0	0.059233333	16.32666667	BH	5.4	E45
0	0.053833333	19.32722222	BH	5.4	E45
0	0.058133333	22.32805556	BH	5.4	E45
0	0.054133333	25.39833333	BH	5.4	E45
0	0.046033333	26.24305556	BH	5.4	E45
0	0.048533333	29.24361111	BH	5.4	E45
0	0.051133333	32.24444444	BH	5.4	E45
0	0.050833333	35.24472222	BH	5.4	E45
0	0.055433333	38.24527778	BH	5.4	E45
0	0.046733333	41.24583333	BH	5.4	E45
0	0.042533333	44.24638889	BH	5.4	E45
0	0.060433333	47.24694444	BH	5.4	E45
1	-0.020633333	0	BH	5.7	E45
1	0.025266667	2.646388889	BH	5.7	E45
1	0.053666667	3.894722222	BH	5.7	E45
1	0.059166667	5.556111111	BH	5.7	E45
1	0.047466667	7.324722222	BH	5.7	E45
1	0.043566667	10.32611111	BH	5.7	E45
1	0.052366667	13.32611111	BH	5.7	E45
1	0.062466667	16.32666667	BH	5.7	E45
1	0.053266667	19.32722222	BH	5.7	E45
1	0.075466667	22.32805556	BH	5.7	E45
1	0.055666667	25.39833333	BH	5.7	E45
1	0.046666667	26.24305556	BH	5.7	E45
1	0.055966667	29.24361111	BH	5.7	E45
1	0.060466667	32.24444444	BH	5.7	E45
1	0.065466667	35.24472222	BH	5.7	E45
1	0.081266667	38.24527778	BH	5.7	E45
1	0.081266667	41.24583333	BH	5.7	E45
1	0.087966667	44.24638889	BH	5.7	E45
1	0.136866667	47.24694444	BH	5.7	E45
2	0.009633333	0	BH	6	E45
2	0.053133333	2.646388889	BH	6	E45
2	0.083733333	3.894722222	BH	6	E45
2	0.093033333	5.556111111	BH	6	E45
2	0.075033333	7.324722222	BH	6	E45
2	0.069933333	10.32611111	BH	6	E45
2	0.072433333	13.32611111	BH	6	E45
2	0.089933333	16.32666667	BH	6	E45
2	0.098333333	19.32722222	BH	6	E45
2	0.152633333	22.32805556	BH	6	E45
2	0.182233333	25.39833333	BH	6	E45
2	0.176533333	26.24305556	BH	6	E45
2	0.257633333	29.24361111	BH	6	E45
2	0.308733333	32.24444444	BH	6	E45
2	0.348133333	35.24472222	BH	6	E45
2	0.392933333	38.24527778	BH	6	E45
2	0.366633333	41.24583333	BH	6	E45
2	0.367833333	44.24638889	BH	6	E45
2	0.386933333	47.24694444	BH	6	E45
3	0.007133333	0	BH	6.3	E45
3	0.037633333	2.646388889	BH	6.3	E45
3	0.073233333	3.894722222	BH	6.3	E45
3	0.081133333	5.556111111	BH	6.3	E45
3	0.059433333	7.324722222	BH	6.3	E45
3	0.050533333	10.32611111	BH	6.3	E45
3	0.045133333	13.32611111	BH	6.3	E45
3	0.060633333	16.32666667	BH	6.3	E45
3	0.079033333	19.32722222	BH	6.3	E45
3	0.164733333	22.32805556	BH	6.3	E45
3	0.242933333	25.39833333	BH	6.3	E45
3	0.203033333	26.24305556	BH	6.3	E45
3	0.263533333	29.24361111	BH	6.3	E45
3	0.342733333	32.24444444	BH	6.3	E45
3	0.415833333	35.24472222	BH	6.3	E45
3	0.435433333	38.24527778	BH	6.3	E45
3	0.403033333	41.24583333	BH	6.3	E45
3	0.368233333	44.24638889	BH	6.3	E45
3	0.379433333	47.24694444	BH	6.3	E45
5	-0.014533333	0	BH	6.9	E45
5	0.015566667	2.646388889	BH	6.9	E45
5	0.050366667	3.894722222	BH	6.9	E45
5	0.058566667	5.556111111	BH	6.9	E45
5	0.045066667	7.324722222	BH	6.9	E45
5	0.141566667	10.32611111	BH	6.9	E45
5	0.252366667	13.32611111	BH	6.9	E45
5	0.314566667	16.32666667	BH	6.9	E45
5	0.308866667	19.32722222	BH	6.9	E45
5	0.356566667	22.32805556	BH	6.9	E45
5	0.331066667	25.39833333	BH	6.9	E45
5	0.334866667	26.24305556	BH	6.9	E45
5	0.343466667	29.24361111	BH	6.9	E45
5	0.358566667	32.24444444	BH	6.9	E45
5	0.376366667	35.24472222	BH	6.9	E45
5	0.398966667	38.24527778	BH	6.9	E45
5	0.409466667	41.24583333	BH	6.9	E45
5	0.416766667	44.24638889	BH	6.9	E45
5	0.416566667	47.24694444	BH	6.9	E45
6	-0.0131	0	BH	7.2	E45
6	0.0293	2.646388889	BH	7.2	E45
6	0.0741	3.894722222	BH	7.2	E45
6	0.0869	5.556111111	BH	7.2	E45
6	0.0575	7.324722222	BH	7.2	E45
6	0.0316	10.32611111	BH	7.2	E45
6	0.0259	13.32611111	BH	7.2	E45
6	0.0603	16.32666667	BH	7.2	E45
6	0.0797	19.32722222	BH	7.2	E45
6	0.2566	22.32805556	BH	7.2	E45
6	0.4307	25.39833333	BH	7.2	E45
6	0.4896	26.24305556	BH	7.2	E45
6	0.5077	29.24361111	BH	7.2	E45
6	0.4677	32.24444444	BH	7.2	E45
6	0.4437	35.24472222	BH	7.2	E45
6	0.4554	38.24527778	BH	7.2	E45
6	0.4694	41.24583333	BH	7.2	E45
6	0.4634	44.24638889	BH	7.2	E45
6	0.4731	47.24694444	BH	7.2	E45
7	0.0137	0	BH	7.5	E45
7	0.0214	2.646388889	BH	7.5	E45
7	0.0607	3.894722222	BH	7.5	E45
7	0.0735	5.556111111	BH	7.5	E45
7	0.0454	7.324722222	BH	7.5	E45
7	0.0169	10.32611111	BH	7.5	E45
7	0.0171	13.32611111	BH	7.5	E45
7	0.0575	16.32666667	BH	7.5	E45
7	0.0894	19.32722222	BH	7.5	E45
7	0.3138	22.32805556	BH	7.5	E45
7	0.5283	25.39833333	BH	7.5	E45
7	0.5584	26.24305556	BH	7.5	E45
7	0.5134	29.24361111	BH	7.5	E45
7	0.4963	32.24444444	BH	7.5	E45
7	0.4807	35.24472222	BH	7.5	E45
7	0.5006	38.24527778	BH	7.5	E45
7	0.5194	41.24583333	BH	7.5	E45
7	0.5204	44.24638889	BH	7.5	E45
7	0.5349	47.24694444	BH	7.5	E45
8	0.005433333	0	BH	5.4	E45
8	0.040833333	2.646388889	BH	5.4	E45
8	0.065233333	3.894722222	BH	5.4	E45
8	0.069533333	5.556111111	BH	5.4	E45
8	0.060233333	7.324722222	BH	5.4	E45
8	0.054833333	10.32611111	BH	5.4	E45
8	0.049333333	13.32611111	BH	5.4	E45
8	0.056833333	16.32666667	BH	5.4	E45
8	0.049133333	19.32722222	BH	5.4	E45
8	0.055933333	22.32805556	BH	5.4	E45
8	0.049433333	25.39833333	BH	5.4	E45
8	0.039733333	26.24305556	BH	5.4	E45
8	0.043133333	29.24361111	BH	5.4	E45
8	0.044533333	32.24444444	BH	5.4	E45
8	0.043333333	35.24472222	BH	5.4	E45
8	0.049533333	38.24527778	BH	5.4	E45
8	0.040533333	41.24583333	BH	5.4	E45
8	0.035133333	44.24638889	BH	5.4	E45
8	0.055833333	47.24694444	BH	5.4	E45
9	-0.002833333	0	BH	5.7	E45
9	0.030366667	2.646388889	BH	5.7	E45
9	0.062366667	3.894722222	BH	5.7	E45
9	0.066766667	5.556111111	BH	5.7	E45
9	0.053166667	7.324722222	BH	5.7	E45
9	0.048166667	10.32611111	BH	5.7	E45
9	0.043166667	13.32611111	BH	5.7	E45
9	0.050466667	16.32666667	BH	5.7	E45
9	0.047166667	19.32722222	BH	5.7	E45
9	0.067066667	22.32805556	BH	5.7	E45
9	0.047266667	25.39833333	BH	5.7	E45
9	0.035766667	26.24305556	BH	5.7	E45
9	0.047666667	29.24361111	BH	5.7	E45
9	0.051166667	32.24444444	BH	5.7	E45
9	0.054366667	35.24472222	BH	5.7	E45
9	0.082466667	38.24527778	BH	5.7	E45
9	0.081066667	41.24583333	BH	5.7	E45
9	0.093866667	44.24638889	BH	5.7	E45
9	0.144366667	47.24694444	BH	5.7	E45
10	0.007933333	0	BH	6	E45
10	0.051533333	2.646388889	BH	6	E45
10	0.084933333	3.894722222	BH	6	E45
10	0.086833333	5.556111111	BH	6	E45
10	0.070333333	7.324722222	BH	6	E45
10	0.064533333	10.32611111	BH	6	E45
10	0.061633333	13.32611111	BH	6	E45
10	0.073933333	16.32666667	BH	6	E45
10	0.080733333	19.32722222	BH	6	E45
10	0.129033333	22.32805556	BH	6	E45
10	0.151933333	25.39833333	BH	6	E45
10	0.132133333	26.24305556	BH	6	E45
10	0.202233333	29.24361111	BH	6	E45
10	0.187733333	32.24444444	BH	6	E45
10	0.279633333	35.24472222	BH	6	E45
10	0.325033333	38.24527778	BH	6	E45
10	0.322233333	41.24583333	BH	6	E45
10	0.311933333	44.24638889	BH	6	E45
10	0.352933333	47.24694444	BH	6	E45
11	0.005833333	0	BH	6.3	E45
11	0.031333333	2.646388889	BH	6.3	E45
11	0.073033333	3.894722222	BH	6.3	E45
11	0.075133333	5.556111111	BH	6.3	E45
11	0.056133333	7.324722222	BH	6.3	E45
11	0.045333333	10.32611111	BH	6.3	E45
11	0.039933333	13.32611111	BH	6.3	E45
11	0.050733333	16.32666667	BH	6.3	E45
11	0.066033333	19.32722222	BH	6.3	E45
11	0.134933333	22.32805556	BH	6.3	E45
11	0.146633333	25.39833333	BH	6.3	E45
11	0.140333333	26.24305556	BH	6.3	E45
11	0.184533333	29.24361111	BH	6.3	E45
11	0.262633333	32.24444444	BH	6.3	E45
11	0.319833333	35.24472222	BH	6.3	E45
11	0.396033333	38.24527778	BH	6.3	E45
11	0.364933333	41.24583333	BH	6.3	E45
11	0.314533333	44.24638889	BH	6.3	E45
11	0.316833333	47.24694444	BH	6.3	E45
13	-0.007733333	0	BH	6.9	E45
13	0.016866667	2.646388889	BH	6.9	E45
13	0.065166667	3.894722222	BH	6.9	E45
13	0.070666667	5.556111111	BH	6.9	E45
13	0.048666667	7.324722222	BH	6.9	E45
13	0.078366667	10.32611111	BH	6.9	E45
13	0.190466667	13.32611111	BH	6.9	E45
13	0.317966667	16.32666667	BH	6.9	E45
13	0.314866667	19.32722222	BH	6.9	E45
13	0.372466667	22.32805556	BH	6.9	E45
13	0.334766667	25.39833333	BH	6.9	E45
13	0.330666667	26.24305556	BH	6.9	E45
13	0.339666667	29.24361111	BH	6.9	E45
13	0.355466667	32.24444444	BH	6.9	E45
13	0.361566667	35.24472222	BH	6.9	E45
13	0.385866667	38.24527778	BH	6.9	E45
13	0.402166667	41.24583333	BH	6.9	E45
13	0.413466667	44.24638889	BH	6.9	E45
13	0.429066667	47.24694444	BH	6.9	E45
14	0.0014	0	BH	7.2	E45
14	0.0318	2.646388889	BH	7.2	E45
14	0.0818	3.894722222	BH	7.2	E45
14	0.0906	5.556111111	BH	7.2	E45
14	0.0564	7.324722222	BH	7.2	E45
14	0.0312	10.32611111	BH	7.2	E45
14	0.0263	13.32611111	BH	7.2	E45
14	0.0691	16.32666667	BH	7.2	E45
14	0.0951	19.32722222	BH	7.2	E45
14	0.2775	22.32805556	BH	7.2	E45
14	0.4482	25.39833333	BH	7.2	E45
14	0.4737	26.24305556	BH	7.2	E45
14	0.4868	29.24361111	BH	7.2	E45
14	0.4467	32.24444444	BH	7.2	E45
14	0.4337	35.24472222	BH	7.2	E45
14	0.4529	38.24527778	BH	7.2	E45
14	0.4662	41.24583333	BH	7.2	E45
14	0.4611	44.24638889	BH	7.2	E45
14	0.4839	47.24694444	BH	7.2	E45
15	0.0047	0	BH	7.5	E45
15	0.0042	2.646388889	BH	7.5	E45
15	0.051	3.894722222	BH	7.5	E45
15	0.0639	5.556111111	BH	7.5	E45
15	0.0275	7.324722222	BH	7.5	E45
15	0.0003	10.32611111	BH	7.5	E45
15	0.0009	13.32611111	BH	7.5	E45
15	0.0416	16.32666667	BH	7.5	E45
15	0.0843	19.32722222	BH	7.5	E45
15	0.3355	22.32805556	BH	7.5	E45
15	0.5166	25.39833333	BH	7.5	E45
15	0.5547	26.24305556	BH	7.5	E45
15	0.5249	29.24361111	BH	7.5	E45
15	0.4957	32.24444444	BH	7.5	E45
15	0.4788	35.24472222	BH	7.5	E45
15	0.5012	38.24527778	BH	7.5	E45
15	0.5163	41.24583333	BH	7.5	E45
15	0.5076	44.24638889	BH	7.5	E45
15	0.5178	47.24694444	BH	7.5	E45
16	0.001533333	0	BH	5.4	E45
16	0.035533333	2.646388889	BH	5.4	E45
16	0.063433333	3.894722222	BH	5.4	E45
16	0.067533333	5.556111111	BH	5.4	E45
16	0.058733333	7.324722222	BH	5.4	E45
16	0.057533333	10.32611111	BH	5.4	E45
16	0.048133333	13.32611111	BH	5.4	E45
16	0.055633333	16.32666667	BH	5.4	E45
16	0.049333333	19.32722222	BH	5.4	E45
16	0.060233333	22.32805556	BH	5.4	E45
16	0.049133333	25.39833333	BH	5.4	E45
16	0.038033333	26.24305556	BH	5.4	E45
16	0.043733333	29.24361111	BH	5.4	E45
16	0.043033333	32.24444444	BH	5.4	E45
16	0.039833333	35.24472222	BH	5.4	E45
16	0.047933333	38.24527778	BH	5.4	E45
16	0.038133333	41.24583333	BH	5.4	E45
16	0.032133333	44.24638889	BH	5.4	E45
16	0.056133333	47.24694444	BH	5.4	E45
17	-0.020033333	0	BH	5.7	E45
17	0.019366667	2.646388889	BH	5.7	E45
17	0.055666667	3.894722222	BH	5.7	E45
17	0.058666667	5.556111111	BH	5.7	E45
17	0.044466667	7.324722222	BH	5.7	E45
17	0.041966667	10.32611111	BH	5.7	E45
17	0.032466667	13.32611111	BH	5.7	E45
17	0.039666667	16.32666667	BH	5.7	E45
17	0.040566667	19.32722222	BH	5.7	E45
17	0.059666667	22.32805556	BH	5.7	E45
17	0.037166667	25.39833333	BH	5.7	E45
17	0.030866667	26.24305556	BH	5.7	E45
17	0.042766667	29.24361111	BH	5.7	E45
17	0.046266667	32.24444444	BH	5.7	E45
17	0.045566667	35.24472222	BH	5.7	E45
17	0.072966667	38.24527778	BH	5.7	E45
17	0.065466667	41.24583333	BH	5.7	E45
17	0.072266667	44.24638889	BH	5.7	E45
17	0.129466667	47.24694444	BH	5.7	E45
18	0.018333333	0	BH	6	E45
18	0.053633333	2.646388889	BH	6	E45
18	0.091233333	3.894722222	BH	6	E45
18	0.092633333	5.556111111	BH	6	E45
18	0.074033333	7.324722222	BH	6	E45
18	0.068233333	10.32611111	BH	6	E45
18	0.059633333	13.32611111	BH	6	E45
18	0.074133333	16.32666667	BH	6	E45
18	0.083333333	19.32722222	BH	6	E45
18	0.130333333	22.32805556	BH	6	E45
18	0.135233333	25.39833333	BH	6	E45
18	0.124533333	26.24305556	BH	6	E45
18	0.165233333	29.24361111	BH	6	E45
18	0.163933333	32.24444444	BH	6	E45
18	0.168033333	35.24472222	BH	6	E45
18	0.279833333	38.24527778	BH	6	E45
18	0.289733333	41.24583333	BH	6	E45
18	0.269033333	44.24638889	BH	6	E45
18	0.281233333	47.24694444	BH	6	E45
19	0.005033333	0	BH	6.3	E45
19	0.029633333	2.646388889	BH	6.3	E45
19	0.076033333	3.894722222	BH	6.3	E45
19	0.079033333	5.556111111	BH	6.3	E45
19	0.061233333	7.324722222	BH	6.3	E45
19	0.051433333	10.32611111	BH	6.3	E45
19	0.042933333	13.32611111	BH	6.3	E45
19	0.058033333	16.32666667	BH	6.3	E45
19	0.077733333	19.32722222	BH	6.3	E45
19	0.133633333	22.32805556	BH	6.3	E45
19	0.131033333	25.39833333	BH	6.3	E45
19	0.118933333	26.24305556	BH	6.3	E45
19	0.168833333	29.24361111	BH	6.3	E45
19	0.229733333	32.24444444	BH	6.3	E45
19	0.281333333	35.24472222	BH	6.3	E45
19	0.365633333	38.24527778	BH	6.3	E45
19	0.351933333	41.24583333	BH	6.3	E45
19	0.321233333	44.24638889	BH	6.3	E45
19	0.304533333	47.24694444	BH	6.3	E45
21	-0.017633333	0	BH	6.9	E45
21	0.000766667	2.646388889	BH	6.9	E45
21	0.051866667	3.894722222	BH	6.9	E45
21	0.066266667	5.556111111	BH	6.9	E45
21	0.033166667	7.324722222	BH	6.9	E45
21	0.008766667	10.32611111	BH	6.9	E45
21	0.007866667	13.32611111	BH	6.9	E45
21	0.044866667	16.32666667	BH	6.9	E45
21	0.066566667	19.32722222	BH	6.9	E45
21	0.180866667	22.32805556	BH	6.9	E45
21	0.260466667	25.39833333	BH	6.9	E45
21	0.303566667	26.24305556	BH	6.9	E45
21	0.443366667	29.24361111	BH	6.9	E45
21	0.435266667	32.24444444	BH	6.9	E45
21	0.397866667	35.24472222	BH	6.9	E45
21	0.416066667	38.24527778	BH	6.9	E45
21	0.420566667	41.24583333	BH	6.9	E45
21	0.413866667	44.24638889	BH	6.9	E45
21	0.440666667	47.24694444	BH	6.9	E45
22	-0.0129	0	BH	7.2	E45
22	0.0221	2.646388889	BH	7.2	E45
22	0.0721	3.894722222	BH	7.2	E45
22	0.082	5.556111111	BH	7.2	E45
22	0.0454	7.324722222	BH	7.2	E45
22	0.0494	10.32611111	BH	7.2	E45
22	0.1872	13.32611111	BH	7.2	E45
22	0.334	16.32666667	BH	7.2	E45
22	0.3265	19.32722222	BH	7.2	E45
22	0.3793	22.32805556	BH	7.2	E45
22	0.3384	25.39833333	BH	7.2	E45
22	0.3293	26.24305556	BH	7.2	E45
22	0.3313	29.24361111	BH	7.2	E45
22	0.351	32.24444444	BH	7.2	E45
22	0.3518	35.24472222	BH	7.2	E45
22	0.3835	38.24527778	BH	7.2	E45
22	0.3897	41.24583333	BH	7.2	E45
22	0.3845	44.24638889	BH	7.2	E45
22	0.4216	47.24694444	BH	7.2	E45
23	0.0034	0	BH	7.5	E45
23	0.0058	2.646388889	BH	7.5	E45
23	0.0443	3.894722222	BH	7.5	E45
23	0.0593	5.556111111	BH	7.5	E45
23	0.0263	7.324722222	BH	7.5	E45
23	0.0005	10.32611111	BH	7.5	E45
23	0.0024	13.32611111	BH	7.5	E45
23	0.0369	16.32666667	BH	7.5	E45
23	0.0798	19.32722222	BH	7.5	E45
23	0.2827	22.32805556	BH	7.5	E45
23	0.4953	25.39833333	BH	7.5	E45
23	0.5249	26.24305556	BH	7.5	E45
23	0.5011	29.24361111	BH	7.5	E45
23	0.4785	32.24444444	BH	7.5	E45
23	0.4705	35.24472222	BH	7.5	E45
23	0.4893	38.24527778	BH	7.5	E45
23	0.4923	41.24583333	BH	7.5	E45
23	0.4933	44.24638889	BH	7.5	E45
23	0.5021	47.24694444	BH	7.5	E45
48	0.008333333	0	blank	5.4	E45
48	0.016633333	2.584166667	blank	5.4	E45
48	0.055233333	3.862222222	blank	5.4	E45
48	0.027633333	5.523611111	blank	5.4	E45
48	0.037733333	7.291944444	blank	5.4	E45
48	0.034533333	10.29361111	blank	5.4	E45
48	0.019933333	13.29333333	blank	5.4	E45
48	0.060433333	16.29388889	blank	5.4	E45
48	0.040533333	19.29444444	blank	5.4	E45
48	0.023433333	22.295	blank	5.4	E45
48	0.051833333	25.36611111	blank	5.4	E45
48	0.016633333	26.21083333	blank	5.4	E45
48	0.022133333	29.21111111	blank	5.4	E45
48	0.016033333	32.21222222	blank	5.4	E45
48	0.006833333	35.21277778	blank	5.4	E45
48	0.012133333	38.21305556	blank	5.4	E45
48	0.006533333	41.21361111	blank	5.4	E45
48	0.008333333	44.21388889	blank	5.4	E45
48	0.009533333	47.21444444	blank	5.4	E45
49	0.016066667	0	blank	5.7	E45
49	0.010166667	2.584166667	blank	5.7	E45
49	0.044466667	3.862222222	blank	5.7	E45
49	0.016966667	5.523611111	blank	5.7	E45
49	0.025266667	7.291944444	blank	5.7	E45
49	0.021166667	10.29361111	blank	5.7	E45
49	0.016266667	13.29333333	blank	5.7	E45
49	0.069466667	16.29388889	blank	5.7	E45
49	0.030166667	19.29444444	blank	5.7	E45
49	0.016066667	22.295	blank	5.7	E45
49	0.058166667	25.36611111	blank	5.7	E45
49	0.010566667	26.21083333	blank	5.7	E45
49	0.015266667	29.21111111	blank	5.7	E45
49	0.012566667	32.21222222	blank	5.7	E45
49	0.003766667	35.21277778	blank	5.7	E45
49	0.011966667	38.21305556	blank	5.7	E45
49	0.010666667	41.21361111	blank	5.7	E45
49	0.006666667	44.21388889	blank	5.7	E45
49	0.009266667	47.21444444	blank	5.7	E45
50	-0.000566667	0	blank	6	E45
50	0.000833333	2.584166667	blank	6	E45
50	0.043133333	3.862222222	blank	6	E45
50	0.019533333	5.523611111	blank	6	E45
50	0.029533333	7.291944444	blank	6	E45
50	0.027333333	10.29361111	blank	6	E45
50	0.020533333	13.29333333	blank	6	E45
50	0.080833333	16.29388889	blank	6	E45
50	0.031133333	19.29444444	blank	6	E45
50	0.018333333	22.295	blank	6	E45
50	0.063733333	25.36611111	blank	6	E45
50	0.010533333	26.21083333	blank	6	E45
50	0.016033333	29.21111111	blank	6	E45
50	0.019233333	32.21222222	blank	6	E45
50	0.004533333	35.21277778	blank	6	E45
50	0.011133333	38.21305556	blank	6	E45
50	0.014233333	41.21361111	blank	6	E45
50	0.003733333	44.21388889	blank	6	E45
50	0.011233333	47.21444444	blank	6	E45
51	0.000633333	0	blank	6.3	E45
51	-0.001766667	2.584166667	blank	6.3	E45
51	0.027133333	3.862222222	blank	6.3	E45
51	0.000533333	5.523611111	blank	6.3	E45
51	0.006433333	7.291944444	blank	6.3	E45
51	0.006233333	10.29361111	blank	6.3	E45
51	0.001533333	13.29333333	blank	6.3	E45
51	0.073533333	16.29388889	blank	6.3	E45
51	0.008933333	19.29444444	blank	6.3	E45
51	0.002033333	22.295	blank	6.3	E45
51	0.053733333	25.36611111	blank	6.3	E45
51	-0.004766667	26.21083333	blank	6.3	E45
51	-0.000866667	29.21111111	blank	6.3	E45
51	-0.000666667	32.21222222	blank	6.3	E45
51	-0.011266667	35.21277778	blank	6.3	E45
51	-0.002466667	38.21305556	blank	6.3	E45
51	-0.000166667	41.21361111	blank	6.3	E45
51	-0.006566667	44.21388889	blank	6.3	E45
51	-0.005066667	47.21444444	blank	6.3	E45
53	-0.001933333	0	blank	6.9	E45
53	-0.010533333	2.584166667	blank	6.9	E45
53	-0.002133333	3.862222222	blank	6.9	E45
53	-0.010833333	5.523611111	blank	6.9	E45
53	-0.010733333	7.291944444	blank	6.9	E45
53	-0.012133333	10.29361111	blank	6.9	E45
53	-0.014633333	13.29333333	blank	6.9	E45
53	0.075166667	16.29388889	blank	6.9	E45
53	-0.006533333	19.29444444	blank	6.9	E45
53	-0.012333333	22.295	blank	6.9	E45
53	0.050566667	25.36611111	blank	6.9	E45
53	-0.015533333	26.21083333	blank	6.9	E45
53	-0.010333333	29.21111111	blank	6.9	E45
53	-0.013033333	32.21222222	blank	6.9	E45
53	-0.015033333	35.21277778	blank	6.9	E45
53	-0.014633333	38.21305556	blank	6.9	E45
53	-0.018233333	41.21361111	blank	6.9	E45
53	-0.015533333	44.21388889	blank	6.9	E45
53	-0.016833333	47.21444444	blank	6.9	E45
54	-0.0077	0	blank	7.2	E45
54	-0.0033	2.584166667	blank	7.2	E45
54	0.0041	3.862222222	blank	7.2	E45
54	0.0026	5.523611111	blank	7.2	E45
54	0.0069	7.291944444	blank	7.2	E45
54	0.0119	10.29361111	blank	7.2	E45
54	0.015	13.29333333	blank	7.2	E45
54	0.109	16.29388889	blank	7.2	E45
54	0.0186	19.29444444	blank	7.2	E45
54	0.016	22.295	blank	7.2	E45
54	0.0858	25.36611111	blank	7.2	E45
54	0.0182	26.21083333	blank	7.2	E45
54	0.0104	29.21111111	blank	7.2	E45
54	0.0249	32.21222222	blank	7.2	E45
54	-0.0013	35.21277778	blank	7.2	E45
54	0.0052	38.21305556	blank	7.2	E45
54	0.0264	41.21361111	blank	7.2	E45
54	0.019	44.21388889	blank	7.2	E45
54	0.0236	47.21444444	blank	7.2	E45
55	0.0016	0	blank	7.5	E45
55	0.0017	2.584166667	blank	7.5	E45
55	0.0051	3.862222222	blank	7.5	E45
55	0.0029	5.523611111	blank	7.5	E45
55	0.0023	7.291944444	blank	7.5	E45
55	0.0009	10.29361111	blank	7.5	E45
55	-0.0021	13.29333333	blank	7.5	E45
55	0.0573	16.29388889	blank	7.5	E45
55	-0.0014	19.29444444	blank	7.5	E45
55	-0.0042	22.295	blank	7.5	E45
55	0.0267	25.36611111	blank	7.5	E45
55	-0.0032	26.21083333	blank	7.5	E45
55	-0.0051	29.21111111	blank	7.5	E45
55	-0.0064	32.21222222	blank	7.5	E45
55	-0.008	35.21277778	blank	7.5	E45
55	-0.008	38.21305556	blank	7.5	E45
55	-0.0081	41.21361111	blank	7.5	E45
55	-0.007	44.21388889	blank	7.5	E45
55	-0.0084	47.21444444	blank	7.5	E45
56	-0.001066667	0	blank	5.4	E45
56	0.003233333	2.584166667	blank	5.4	E45
56	0.041633333	3.862222222	blank	5.4	E45
56	0.012333333	5.523611111	blank	5.4	E45
56	0.021633333	7.291944444	blank	5.4	E45
56	0.025133333	10.29361111	blank	5.4	E45
56	0.014633333	13.29333333	blank	5.4	E45
56	0.053433333	16.29388889	blank	5.4	E45
56	0.032233333	19.29444444	blank	5.4	E45
56	0.018733333	22.295	blank	5.4	E45
56	0.045933333	25.36611111	blank	5.4	E45
56	0.014233333	26.21083333	blank	5.4	E45
56	0.013733333	29.21111111	blank	5.4	E45
56	0.011933333	32.21222222	blank	5.4	E45
56	0.003133333	35.21277778	blank	5.4	E45
56	0.008733333	38.21305556	blank	5.4	E45
56	0.007033333	41.21361111	blank	5.4	E45
56	0.003133333	44.21388889	blank	5.4	E45
56	0.006933333	47.21444444	blank	5.4	E45
57	-0.007133333	0	blank	5.7	E45
57	-0.017133333	2.584166667	blank	5.7	E45
57	0.023266667	3.862222222	blank	5.7	E45
57	0.001966667	5.523611111	blank	5.7	E45
57	0.010066667	7.291944444	blank	5.7	E45
57	0.009066667	10.29361111	blank	5.7	E45
57	0.001666667	13.29333333	blank	5.7	E45
57	0.048166667	16.29388889	blank	5.7	E45
57	0.014766667	19.29444444	blank	5.7	E45
57	0.005166667	22.295	blank	5.7	E45
57	0.045766667	25.36611111	blank	5.7	E45
57	0.003366667	26.21083333	blank	5.7	E45
57	0.005266667	29.21111111	blank	5.7	E45
57	0.006666667	32.21222222	blank	5.7	E45
57	-0.007133333	35.21277778	blank	5.7	E45
57	6.67E-05	38.21305556	blank	5.7	E45
57	0.000366667	41.21361111	blank	5.7	E45
57	-0.005933333	44.21388889	blank	5.7	E45
57	-0.000533333	47.21444444	blank	5.7	E45
58	0.008833333	0	blank	6	E45
58	0.003633333	2.584166667	blank	6	E45
58	0.035733333	3.862222222	blank	6	E45
58	0.015233333	5.523611111	blank	6	E45
58	0.016033333	7.291944444	blank	6	E45
58	0.017233333	10.29361111	blank	6	E45
58	0.009233333	13.29333333	blank	6	E45
58	0.079733333	16.29388889	blank	6	E45
58	0.019133333	19.29444444	blank	6	E45
58	0.013733333	22.295	blank	6	E45
58	0.063533333	25.36611111	blank	6	E45
58	0.004233333	26.21083333	blank	6	E45
58	0.008533333	29.21111111	blank	6	E45
58	0.010233333	32.21222222	blank	6	E45
58	-0.000466667	35.21277778	blank	6	E45
58	0.003433333	38.21305556	blank	6	E45
58	0.005533333	41.21361111	blank	6	E45
58	-0.002466667	44.21388889	blank	6	E45
58	0.002933333	47.21444444	blank	6	E45
59	0.001533333	0	blank	6.3	E45
59	0.001633333	2.584166667	blank	6.3	E45
59	0.034733333	3.862222222	blank	6.3	E45
59	0.007633333	5.523611111	blank	6.3	E45
59	0.008433333	7.291944444	blank	6.3	E45
59	0.012033333	10.29361111	blank	6.3	E45
59	0.003733333	13.29333333	blank	6.3	E45
59	0.077233333	16.29388889	blank	6.3	E45
59	0.012633333	19.29444444	blank	6.3	E45
59	0.007633333	22.295	blank	6.3	E45
59	0.058933333	25.36611111	blank	6.3	E45
59	-0.000566667	26.21083333	blank	6.3	E45
59	0.002533333	29.21111111	blank	6.3	E45
59	0.003633333	32.21222222	blank	6.3	E45
59	-0.005666667	35.21277778	blank	6.3	E45
59	-0.002666667	38.21305556	blank	6.3	E45
59	-0.000866667	41.21361111	blank	6.3	E45
59	-0.005266667	44.21388889	blank	6.3	E45
59	-0.003266667	47.21444444	blank	6.3	E45
61	-0.010433333	0	blank	6.9	E45
61	-0.015233333	2.584166667	blank	6.9	E45
61	-0.008833333	3.862222222	blank	6.9	E45
61	-0.017633333	5.523611111	blank	6.9	E45
61	-0.018133333	7.291944444	blank	6.9	E45
61	-0.019233333	10.29361111	blank	6.9	E45
61	-0.022033333	13.29333333	blank	6.9	E45
61	0.059566667	16.29388889	blank	6.9	E45
61	-0.019433333	19.29444444	blank	6.9	E45
61	-0.022033333	22.295	blank	6.9	E45
61	0.037266667	25.36611111	blank	6.9	E45
61	-0.022233333	26.21083333	blank	6.9	E45
61	-0.016533333	29.21111111	blank	6.9	E45
61	-0.018033333	32.21222222	blank	6.9	E45
61	-0.027933333	35.21277778	blank	6.9	E45
61	-0.030133333	38.21305556	blank	6.9	E45
61	-0.030533333	41.21361111	blank	6.9	E45
61	-0.027633333	44.21388889	blank	6.9	E45
61	-0.026833333	47.21444444	blank	6.9	E45
62	0.0024	0	blank	7.2	E45
62	-0.0027	2.584166667	blank	7.2	E45
62	0.0002	3.862222222	blank	7.2	E45
62	-0.0051	5.523611111	blank	7.2	E45
62	-0.0074	7.291944444	blank	7.2	E45
62	-0.0086	10.29361111	blank	7.2	E45
62	-0.0074	13.29333333	blank	7.2	E45
62	0.0575	16.29388889	blank	7.2	E45
62	-0.0062	19.29444444	blank	7.2	E45
62	-0.0128	22.295	blank	7.2	E45
62	0.0187	25.36611111	blank	7.2	E45
62	-0.0143	26.21083333	blank	7.2	E45
62	-0.0159	29.21111111	blank	7.2	E45
62	-0.0169	32.21222222	blank	7.2	E45
62	-0.0177	35.21277778	blank	7.2	E45
62	-0.0178	38.21305556	blank	7.2	E45
62	-0.0179	41.21361111	blank	7.2	E45
62	-0.0104	44.21388889	blank	7.2	E45
62	-0.0125	47.21444444	blank	7.2	E45
63	0.0015	0	blank	7.5	E45
63	-0.0001	2.584166667	blank	7.5	E45
63	0.0036	3.862222222	blank	7.5	E45
63	0.0005	5.523611111	blank	7.5	E45
63	-0.0005	7.291944444	blank	7.5	E45
63	-0.0024	10.29361111	blank	7.5	E45
63	-0.0054	13.29333333	blank	7.5	E45
63	0.0419	16.29388889	blank	7.5	E45
63	-0.0067	19.29444444	blank	7.5	E45
63	-0.0093	22.295	blank	7.5	E45
63	0.0099	25.36611111	blank	7.5	E45
63	-0.0091	26.21083333	blank	7.5	E45
63	-0.0109	29.21111111	blank	7.5	E45
63	-0.0112	32.21222222	blank	7.5	E45
63	-0.0126	35.21277778	blank	7.5	E45
63	-0.0135	38.21305556	blank	7.5	E45
63	-0.0122	41.21361111	blank	7.5	E45
63	-0.0118	44.21388889	blank	7.5	E45
63	-0.0116	47.21444444	blank	7.5	E45
64	-0.007266667	0	blank	5.4	E45
64	-0.003066667	2.584166667	blank	5.4	E45
64	0.040333333	3.862222222	blank	5.4	E45
64	0.011133333	5.523611111	blank	5.4	E45
64	0.009133333	7.291944444	blank	5.4	E45
64	0.005533333	10.29361111	blank	5.4	E45
64	-0.004366667	13.29333333	blank	5.4	E45
64	0.049433333	16.29388889	blank	5.4	E45
64	0.009133333	19.29444444	blank	5.4	E45
64	-0.003766667	22.295	blank	5.4	E45
64	0.038133333	25.36611111	blank	5.4	E45
64	-0.007866667	26.21083333	blank	5.4	E45
64	-0.007866667	29.21111111	blank	5.4	E45
64	-0.005166667	32.21222222	blank	5.4	E45
64	-0.010666667	35.21277778	blank	5.4	E45
64	-0.010066667	38.21305556	blank	5.4	E45
64	-0.007266667	41.21361111	blank	5.4	E45
64	-0.011566667	44.21388889	blank	5.4	E45
64	-0.010166667	47.21444444	blank	5.4	E45
65	-0.008933333	0	blank	5.7	E45
65	-0.016033333	2.584166667	blank	5.7	E45
65	0.026966667	3.862222222	blank	5.7	E45
65	0.006066667	5.523611111	blank	5.7	E45
65	0.007266667	7.291944444	blank	5.7	E45
65	0.005966667	10.29361111	blank	5.7	E45
65	0.001966667	13.29333333	blank	5.7	E45
65	0.042666667	16.29388889	blank	5.7	E45
65	0.012166667	19.29444444	blank	5.7	E45
65	0.004366667	22.295	blank	5.7	E45
65	0.042366667	25.36611111	blank	5.7	E45
65	-0.001633333	26.21083333	blank	5.7	E45
65	0.002166667	29.21111111	blank	5.7	E45
65	0.010166667	32.21222222	blank	5.7	E45
65	-0.005733333	35.21277778	blank	5.7	E45
65	-0.002633333	38.21305556	blank	5.7	E45
65	0.000566667	41.21361111	blank	5.7	E45
65	-0.008633333	44.21388889	blank	5.7	E45
65	-0.002533333	47.21444444	blank	5.7	E45
66	-0.008266667	0	blank	6	E45
66	-0.008666667	2.584166667	blank	6	E45
66	0.018033333	3.862222222	blank	6	E45
66	-0.000666667	5.523611111	blank	6	E45
66	-0.002866667	7.291944444	blank	6	E45
66	-0.002166667	10.29361111	blank	6	E45
66	-0.006766667	13.29333333	blank	6	E45
66	0.060433333	16.29388889	blank	6	E45
66	-0.003166667	19.29444444	blank	6	E45
66	-0.003266667	22.295	blank	6	E45
66	0.055333333	25.36611111	blank	6	E45
66	-0.008166667	26.21083333	blank	6	E45
66	-0.004466667	29.21111111	blank	6	E45
66	0.000333333	32.21222222	blank	6	E45
66	-0.011966667	35.21277778	blank	6	E45
66	-0.010166667	38.21305556	blank	6	E45
66	-0.007266667	41.21361111	blank	6	E45
66	-0.013266667	44.21388889	blank	6	E45
66	-0.010366667	47.21444444	blank	6	E45
67	-0.002166667	0	blank	6.3	E45
67	-0.003866667	2.584166667	blank	6.3	E45
67	0.019933333	3.862222222	blank	6.3	E45
67	0.001533333	5.523611111	blank	6.3	E45
67	0.000333333	7.291944444	blank	6.3	E45
67	0.000633333	10.29361111	blank	6.3	E45
67	-0.006366667	13.29333333	blank	6.3	E45
67	0.063733333	16.29388889	blank	6.3	E45
67	-0.002966667	19.29444444	blank	6.3	E45
67	-0.004966667	22.295	blank	6.3	E45
67	0.043333333	25.36611111	blank	6.3	E45
67	-0.009266667	26.21083333	blank	6.3	E45
67	-0.008266667	29.21111111	blank	6.3	E45
67	-0.007966667	32.21222222	blank	6.3	E45
67	-0.010966667	35.21277778	blank	6.3	E45
67	-0.009966667	38.21305556	blank	6.3	E45
67	-0.010866667	41.21361111	blank	6.3	E45
67	-0.009966667	44.21388889	blank	6.3	E45
67	-0.011066667	47.21444444	blank	6.3	E45
69	0.012366667	0	blank	6.9	E45
69	0.002066667	2.584166667	blank	6.9	E45
69	0.003666667	3.862222222	blank	6.9	E45
69	-0.001833333	5.523611111	blank	6.9	E45
69	-0.004133333	7.291944444	blank	6.9	E45
69	-0.007133333	10.29361111	blank	6.9	E45
69	-0.009033333	13.29333333	blank	6.9	E45
69	0.031166667	16.29388889	blank	6.9	E45
69	-0.011033333	19.29444444	blank	6.9	E45
69	-0.011933333	22.295	blank	6.9	E45
69	0.005966667	25.36611111	blank	6.9	E45
69	-0.011533333	26.21083333	blank	6.9	E45
69	-0.007933333	29.21111111	blank	6.9	E45
69	-0.010733333	32.21222222	blank	6.9	E45
69	-0.010233333	35.21277778	blank	6.9	E45
69	-0.012333333	38.21305556	blank	6.9	E45
69	-0.015133333	41.21361111	blank	6.9	E45
69	-0.013733333	44.21388889	blank	6.9	E45
69	-0.014433333	47.21444444	blank	6.9	E45
70	0.0053	0	blank	7.2	E45
70	-0.0035	2.584166667	blank	7.2	E45
70	-0.0039	3.862222222	blank	7.2	E45
70	-0.0075	5.523611111	blank	7.2	E45
70	-0.0097	7.291944444	blank	7.2	E45
70	-0.0116	10.29361111	blank	7.2	E45
70	-0.013	13.29333333	blank	7.2	E45
70	0.0043	16.29388889	blank	7.2	E45
70	-0.0121	19.29444444	blank	7.2	E45
70	-0.013	22.295	blank	7.2	E45
70	-0.006	25.36611111	blank	7.2	E45
70	-0.0122	26.21083333	blank	7.2	E45
70	-0.0095	29.21111111	blank	7.2	E45
70	-0.0092	32.21222222	blank	7.2	E45
70	-0.0103	35.21277778	blank	7.2	E45
70	-0.0129	38.21305556	blank	7.2	E45
70	-0.0142	41.21361111	blank	7.2	E45
70	-0.0134	44.21388889	blank	7.2	E45
70	-0.0123	47.21444444	blank	7.2	E45
71	-0.0031	0	blank	7.5	E45
71	-0.0043	2.584166667	blank	7.5	E45
71	-0.0026	3.862222222	blank	7.5	E45
71	-0.0038	5.523611111	blank	7.5	E45
71	-0.0029	7.291944444	blank	7.5	E45
71	-0.0042	10.29361111	blank	7.5	E45
71	-0.005	13.29333333	blank	7.5	E45
71	-0.0048	16.29388889	blank	7.5	E45
71	-0.0057	19.29444444	blank	7.5	E45
71	-0.005	22.295	blank	7.5	E45
71	-0.0063	25.36611111	blank	7.5	E45
71	-0.0088	26.21083333	blank	7.5	E45
71	-0.0115	29.21111111	blank	7.5	E45
71	-0.0098	32.21222222	blank	7.5	E45
71	-0.0129	35.21277778	blank	7.5	E45
71	-0.0151	38.21305556	blank	7.5	E45
71	-0.0154	41.21361111	blank	7.5	E45
71	-0.0138	44.21388889	blank	7.5	E45
71	-0.0146	47.21444444	blank	7.5	E45
24	0.016533333	0	BO	5.4	E45
24	0.036933333	2.655555556	BO	5.4	E45
24	0.063433333	3.918055556	BO	5.4	E45
24	0.067933333	5.579722222	BO	5.4	E45
24	0.086333333	7.348333333	BO	5.4	E45
24	0.095333333	10.34972222	BO	5.4	E45
24	0.123633333	13.34944444	BO	5.4	E45
24	0.173333333	16.35	BO	5.4	E45
24	0.174133333	19.35055556	BO	5.4	E45
24	0.190633333	22.35111111	BO	5.4	E45
24	0.181633333	25.42194444	BO	5.4	E45
24	0.167333333	26.26666667	BO	5.4	E45
24	0.160833333	29.26694444	BO	5.4	E45
24	0.155633333	32.26805556	BO	5.4	E45
24	0.147633333	35.26833333	BO	5.4	E45
24	0.153933333	38.26888889	BO	5.4	E45
24	0.152733333	41.26944444	BO	5.4	E45
24	0.146433333	44.27	BO	5.4	E45
24	0.172733333	47.27055556	BO	5.4	E45
25	-0.007133333	0	BO	5.7	E45
25	0.006766667	2.655555556	BO	5.7	E45
25	0.043666667	3.918055556	BO	5.7	E45
25	0.054266667	5.579722222	BO	5.7	E45
25	0.089666667	7.348333333	BO	5.7	E45
25	0.145366667	10.34972222	BO	5.7	E45
25	0.186966667	13.34944444	BO	5.7	E45
25	0.216866667	16.35	BO	5.7	E45
25	0.198466667	19.35055556	BO	5.7	E45
25	0.220866667	22.35111111	BO	5.7	E45
25	0.210466667	25.42194444	BO	5.7	E45
25	0.191866667	26.26666667	BO	5.7	E45
25	0.189466667	29.26694444	BO	5.7	E45
25	0.189366667	32.26805556	BO	5.7	E45
25	0.184866667	35.26833333	BO	5.7	E45
25	0.197966667	38.26888889	BO	5.7	E45
25	0.200066667	41.26944444	BO	5.7	E45
25	0.189466667	44.27	BO	5.7	E45
25	0.223366667	47.27055556	BO	5.7	E45
26	0.009533333	0	BO	6	E45
26	0.019333333	2.655555556	BO	6	E45
26	0.068133333	3.918055556	BO	6	E45
26	0.091633333	5.579722222	BO	6	E45
26	0.153033333	7.348333333	BO	6	E45
26	0.258933333	10.34972222	BO	6	E45
26	0.297633333	13.34944444	BO	6	E45
26	0.325433333	16.35	BO	6	E45
26	0.286933333	19.35055556	BO	6	E45
26	0.306533333	22.35111111	BO	6	E45
26	0.295333333	25.42194444	BO	6	E45
26	0.280533333	26.26666667	BO	6	E45
26	0.297633333	29.26694444	BO	6	E45
26	0.302633333	32.26805556	BO	6	E45
26	0.300833333	35.26833333	BO	6	E45
26	0.315033333	38.26888889	BO	6	E45
26	0.318433333	41.26944444	BO	6	E45
26	0.303733333	44.27	BO	6	E45
26	0.352133333	47.27055556	BO	6	E45
27	0.019433333	0	BO	6.3	E45
27	0.015333333	2.655555556	BO	6.3	E45
27	0.063433333	3.918055556	BO	6.3	E45
27	0.102333333	5.579722222	BO	6.3	E45
27	0.185933333	7.348333333	BO	6.3	E45
27	0.312033333	10.34972222	BO	6.3	E45
27	0.331833333	13.34944444	BO	6.3	E45
27	0.371733333	16.35	BO	6.3	E45
27	0.332133333	19.35055556	BO	6.3	E45
27	0.370633333	22.35111111	BO	6.3	E45
27	0.360133333	25.42194444	BO	6.3	E45
27	0.344333333	26.26666667	BO	6.3	E45
27	0.348533333	29.26694444	BO	6.3	E45
27	0.348433333	32.26805556	BO	6.3	E45
27	0.347633333	35.26833333	BO	6.3	E45
27	0.358233333	38.26888889	BO	6.3	E45
27	0.357733333	41.26944444	BO	6.3	E45
27	0.349433333	44.27	BO	6.3	E45
27	0.388533333	47.27055556	BO	6.3	E45
29	-0.005233333	0	BO	6.9	E45
29	-0.003133333	2.655555556	BO	6.9	E45
29	0.036166667	3.918055556	BO	6.9	E45
29	0.087166667	5.579722222	BO	6.9	E45
29	0.225666667	7.348333333	BO	6.9	E45
29	0.380766667	10.34972222	BO	6.9	E45
29	0.396166667	13.34944444	BO	6.9	E45
29	0.428466667	16.35	BO	6.9	E45
29	0.390666667	19.35055556	BO	6.9	E45
29	0.438266667	22.35111111	BO	6.9	E45
29	0.397466667	25.42194444	BO	6.9	E45
29	0.379166667	26.26666667	BO	6.9	E45
29	0.382366667	29.26694444	BO	6.9	E45
29	0.381466667	32.26805556	BO	6.9	E45
29	0.387866667	35.26833333	BO	6.9	E45
29	0.397066667	38.26888889	BO	6.9	E45
29	0.396866667	41.26944444	BO	6.9	E45
29	0.399366667	44.27	BO	6.9	E45
29	0.437666667	47.27055556	BO	6.9	E45
30	0.0002	0	BO	7.2	E45
30	0.0059	2.655555556	BO	7.2	E45
30	0.0375	3.918055556	BO	7.2	E45
30	0.0964	5.579722222	BO	7.2	E45
30	0.2538	7.348333333	BO	7.2	E45
30	0.4042	10.34972222	BO	7.2	E45
30	0.413	13.34944444	BO	7.2	E45
30	0.467	16.35	BO	7.2	E45
30	0.4166	19.35055556	BO	7.2	E45
30	0.4826	22.35111111	BO	7.2	E45
30	0.4265	25.42194444	BO	7.2	E45
30	0.409	26.26666667	BO	7.2	E45
30	0.4132	29.26694444	BO	7.2	E45
30	0.4077	32.26805556	BO	7.2	E45
30	0.4118	35.26833333	BO	7.2	E45
30	0.4192	38.26888889	BO	7.2	E45
30	0.4195	41.26944444	BO	7.2	E45
30	0.4255	44.27	BO	7.2	E45
30	0.4659	47.27055556	BO	7.2	E45
31	0.0098	0	BO	7.5	E45
31	0.0159	2.655555556	BO	7.5	E45
31	0.0408	3.918055556	BO	7.5	E45
31	0.1217	5.579722222	BO	7.5	E45
31	0.3185	7.348333333	BO	7.5	E45
31	0.5109	10.34972222	BO	7.5	E45
31	0.5061	13.34944444	BO	7.5	E45
31	0.5651	16.35	BO	7.5	E45
31	0.5246	19.35055556	BO	7.5	E45
31	0.5779	22.35111111	BO	7.5	E45
31	0.5371	25.42194444	BO	7.5	E45
31	0.5347	26.26666667	BO	7.5	E45
31	0.543	29.26694444	BO	7.5	E45
31	0.5481	32.26805556	BO	7.5	E45
31	0.5616	35.26833333	BO	7.5	E45
31	0.5814	38.26888889	BO	7.5	E45
31	0.5965	41.26944444	BO	7.5	E45
31	0.6161	44.27	BO	7.5	E45
31	0.6509	47.27055556	BO	7.5	E45
32	0.023933333	0	BO	5.4	E45
32	0.032633333	2.655555556	BO	5.4	E45
32	0.051833333	3.918055556	BO	5.4	E45
32	0.058333333	5.579722222	BO	5.4	E45
32	0.082033333	7.348333333	BO	5.4	E45
32	0.087933333	10.34972222	BO	5.4	E45
32	0.117333333	13.34944444	BO	5.4	E45
32	0.169433333	16.35	BO	5.4	E45
32	0.167233333	19.35055556	BO	5.4	E45
32	0.187433333	22.35111111	BO	5.4	E45
32	0.178633333	25.42194444	BO	5.4	E45
32	0.160833333	26.26666667	BO	5.4	E45
32	0.152233333	29.26694444	BO	5.4	E45
32	0.148533333	32.26805556	BO	5.4	E45
32	0.136333333	35.26833333	BO	5.4	E45
32	0.144833333	38.26888889	BO	5.4	E45
32	0.143133333	41.26944444	BO	5.4	E45
32	0.134633333	44.27	BO	5.4	E45
32	0.163833333	47.27055556	BO	5.4	E45
33	0.008266667	0	BO	5.7	E45
33	0.012966667	2.655555556	BO	5.7	E45
33	0.045266667	3.918055556	BO	5.7	E45
33	0.055666667	5.579722222	BO	5.7	E45
33	0.097466667	7.348333333	BO	5.7	E45
33	0.149066667	10.34972222	BO	5.7	E45
33	0.192266667	13.34944444	BO	5.7	E45
33	0.231866667	16.35	BO	5.7	E45
33	0.208966667	19.35055556	BO	5.7	E45
33	0.235866667	22.35111111	BO	5.7	E45
33	0.221866667	25.42194444	BO	5.7	E45
33	0.201766667	26.26666667	BO	5.7	E45
33	0.196566667	29.26694444	BO	5.7	E45
33	0.197866667	32.26805556	BO	5.7	E45
33	0.191966667	35.26833333	BO	5.7	E45
33	0.204266667	38.26888889	BO	5.7	E45
33	0.210166667	41.26944444	BO	5.7	E45
33	0.201566667	44.27	BO	5.7	E45
33	0.241866667	47.27055556	BO	5.7	E45
34	0.015733333	0	BO	6	E45
34	0.020133333	2.655555556	BO	6	E45
34	0.059233333	3.918055556	BO	6	E45
34	0.081233333	5.579722222	BO	6	E45
34	0.148433333	7.348333333	BO	6	E45
34	0.250333333	10.34972222	BO	6	E45
34	0.288933333	13.34944444	BO	6	E45
34	0.324633333	16.35	BO	6	E45
34	0.282433333	19.35055556	BO	6	E45
34	0.307333333	22.35111111	BO	6	E45
34	0.294933333	25.42194444	BO	6	E45
34	0.275533333	26.26666667	BO	6	E45
34	0.295933333	29.26694444	BO	6	E45
34	0.301533333	32.26805556	BO	6	E45
34	0.300033333	35.26833333	BO	6	E45
34	0.308233333	38.26888889	BO	6	E45
34	0.308033333	41.26944444	BO	6	E45
34	0.301433333	44.27	BO	6	E45
34	0.345933333	47.27055556	BO	6	E45
35	0.009633333	0	BO	6.3	E45
35	0.010133333	2.655555556	BO	6.3	E45
35	0.043833333	3.918055556	BO	6.3	E45
35	0.083833333	5.579722222	BO	6.3	E45
35	0.173333333	7.348333333	BO	6.3	E45
35	0.293433333	10.34972222	BO	6.3	E45
35	0.318533333	13.34944444	BO	6.3	E45
35	0.374033333	16.35	BO	6.3	E45
35	0.327533333	19.35055556	BO	6.3	E45
35	0.369033333	22.35111111	BO	6.3	E45
35	0.358533333	25.42194444	BO	6.3	E45
35	0.339033333	26.26666667	BO	6.3	E45
35	0.344433333	29.26694444	BO	6.3	E45
35	0.340133333	32.26805556	BO	6.3	E45
35	0.345033333	35.26833333	BO	6.3	E45
35	0.354433333	38.26888889	BO	6.3	E45
35	0.348733333	41.26944444	BO	6.3	E45
35	0.345733333	44.27	BO	6.3	E45
35	0.384933333	47.27055556	BO	6.3	E45
37	0.046366667	0	BO	6.9	E45
37	0.003266667	2.655555556	BO	6.9	E45
37	0.031266667	3.918055556	BO	6.9	E45
37	0.086766667	5.579722222	BO	6.9	E45
37	0.221366667	7.348333333	BO	6.9	E45
37	0.384066667	10.34972222	BO	6.9	E45
37	0.402766667	13.34944444	BO	6.9	E45
37	0.447766667	16.35	BO	6.9	E45
37	0.399666667	19.35055556	BO	6.9	E45
37	0.455666667	22.35111111	BO	6.9	E45
37	0.402866667	25.42194444	BO	6.9	E45
37	0.386666667	26.26666667	BO	6.9	E45
37	0.388966667	29.26694444	BO	6.9	E45
37	0.391166667	32.26805556	BO	6.9	E45
37	0.392766667	35.26833333	BO	6.9	E45
37	0.401566667	38.26888889	BO	6.9	E45
37	0.403466667	41.26944444	BO	6.9	E45
37	0.407666667	44.27	BO	6.9	E45
37	0.443066667	47.27055556	BO	6.9	E45
38	0.0077	0	BO	7.2	E45
38	0.011	2.655555556	BO	7.2	E45
38	0.0385	3.918055556	BO	7.2	E45
38	0.1005	5.579722222	BO	7.2	E45
38	0.2413	7.348333333	BO	7.2	E45
38	0.4087	10.34972222	BO	7.2	E45
38	0.4228	13.34944444	BO	7.2	E45
38	0.4664	16.35	BO	7.2	E45
38	0.4203	19.35055556	BO	7.2	E45
38	0.4844	22.35111111	BO	7.2	E45
38	0.4242	25.42194444	BO	7.2	E45
38	0.4165	26.26666667	BO	7.2	E45
38	0.4187	29.26694444	BO	7.2	E45
38	0.4186	32.26805556	BO	7.2	E45
38	0.4185	35.26833333	BO	7.2	E45
38	0.4226	38.26888889	BO	7.2	E45
38	0.4249	41.26944444	BO	7.2	E45
38	0.43	44.27	BO	7.2	E45
38	0.4588	47.27055556	BO	7.2	E45
39	0.0156	0	BO	7.5	E45
39	0.0213	2.655555556	BO	7.5	E45
39	0.0451	3.918055556	BO	7.5	E45
39	0.1255	5.579722222	BO	7.5	E45
39	0.3122	7.348333333	BO	7.5	E45
39	0.5208	10.34972222	BO	7.5	E45
39	0.5189	13.34944444	BO	7.5	E45
39	0.578	16.35	BO	7.5	E45
39	0.538	19.35055556	BO	7.5	E45
39	0.5932	22.35111111	BO	7.5	E45
39	0.5477	25.42194444	BO	7.5	E45
39	0.5464	26.26666667	BO	7.5	E45
39	0.5526	29.26694444	BO	7.5	E45
39	0.5612	32.26805556	BO	7.5	E45
39	0.5746	35.26833333	BO	7.5	E45
39	0.5945	38.26888889	BO	7.5	E45
39	0.6119	41.26944444	BO	7.5	E45
39	0.6323	44.27	BO	7.5	E45
39	0.6656	47.27055556	BO	7.5	E45
40	0.023433333	0	BO	5.4	E45
40	0.030133333	2.655555556	BO	5.4	E45
40	0.043133333	3.918055556	BO	5.4	E45
40	0.052533333	5.579722222	BO	5.4	E45
40	0.078733333	7.348333333	BO	5.4	E45
40	0.080833333	10.34972222	BO	5.4	E45
40	0.108933333	13.34944444	BO	5.4	E45
40	0.168433333	16.35	BO	5.4	E45
40	0.161233333	19.35055556	BO	5.4	E45
40	0.189233333	22.35111111	BO	5.4	E45
40	0.181533333	25.42194444	BO	5.4	E45
40	0.157133333	26.26666667	BO	5.4	E45
40	0.149433333	29.26694444	BO	5.4	E45
40	0.145033333	32.26805556	BO	5.4	E45
40	0.133533333	35.26833333	BO	5.4	E45
40	0.143033333	38.26888889	BO	5.4	E45
40	0.141933333	41.26944444	BO	5.4	E45
40	0.128733333	44.27	BO	5.4	E45
40	0.165533333	47.27055556	BO	5.4	E45
41	-0.004633333	0	BO	5.7	E45
41	0.009866667	2.655555556	BO	5.7	E45
41	0.032966667	3.918055556	BO	5.7	E45
41	0.044066667	5.579722222	BO	5.7	E45
41	0.093166667	7.348333333	BO	5.7	E45
41	0.142766667	10.34972222	BO	5.7	E45
41	0.185166667	13.34944444	BO	5.7	E45
41	0.227766667	16.35	BO	5.7	E45
41	0.203066667	19.35055556	BO	5.7	E45
41	0.234966667	22.35111111	BO	5.7	E45
41	0.224266667	25.42194444	BO	5.7	E45
41	0.191866667	26.26666667	BO	5.7	E45
41	0.192666667	29.26694444	BO	5.7	E45
41	0.190766667	32.26805556	BO	5.7	E45
41	0.183866667	35.26833333	BO	5.7	E45
41	0.195066667	38.26888889	BO	5.7	E45
41	0.200466667	41.26944444	BO	5.7	E45
41	0.193266667	44.27	BO	5.7	E45
41	0.244266667	47.27055556	BO	5.7	E45
42	0.021033333	0	BO	6	E45
42	0.025933333	2.655555556	BO	6	E45
42	0.049833333	3.918055556	BO	6	E45
42	0.077333333	5.579722222	BO	6	E45
42	0.151133333	7.348333333	BO	6	E45
42	0.242033333	10.34972222	BO	6	E45
42	0.284033333	13.34944444	BO	6	E45
42	0.332033333	16.35	BO	6	E45
42	0.282533333	19.35055556	BO	6	E45
42	0.312933333	22.35111111	BO	6	E45
42	0.302633333	25.42194444	BO	6	E45
42	0.274533333	26.26666667	BO	6	E45
42	0.297633333	29.26694444	BO	6	E45
42	0.300633333	32.26805556	BO	6	E45
42	0.298133333	35.26833333	BO	6	E45
42	0.302633333	38.26888889	BO	6	E45
42	0.300033333	41.26944444	BO	6	E45
42	0.295833333	44.27	BO	6	E45
42	0.347233333	47.27055556	BO	6	E45
43	0.029133333	0	BO	6.3	E45
43	0.022833333	2.655555556	BO	6.3	E45
43	0.050433333	3.918055556	BO	6.3	E45
43	0.091533333	5.579722222	BO	6.3	E45
43	0.183233333	7.348333333	BO	6.3	E45
43	0.294933333	10.34972222	BO	6.3	E45
43	0.321433333	13.34944444	BO	6.3	E45
43	0.369733333	16.35	BO	6.3	E45
43	0.333733333	19.35055556	BO	6.3	E45
43	0.376033333	22.35111111	BO	6.3	E45
43	0.365333333	25.42194444	BO	6.3	E45
43	0.340933333	26.26666667	BO	6.3	E45
43	0.340933333	29.26694444	BO	6.3	E45
43	0.340033333	32.26805556	BO	6.3	E45
43	0.346233333	35.26833333	BO	6.3	E45
43	0.353933333	38.26888889	BO	6.3	E45
43	0.349333333	41.26944444	BO	6.3	E45
43	0.345633333	44.27	BO	6.3	E45
43	0.396633333	47.27055556	BO	6.3	E45
45	0.002266667	0	BO	6.9	E45
45	0.003966667	2.655555556	BO	6.9	E45
45	0.026866667	3.918055556	BO	6.9	E45
45	0.082766667	5.579722222	BO	6.9	E45
45	0.224666667	7.348333333	BO	6.9	E45
45	0.379866667	10.34972222	BO	6.9	E45
45	0.405266667	13.34944444	BO	6.9	E45
45	0.457266667	16.35	BO	6.9	E45
45	0.395866667	19.35055556	BO	6.9	E45
45	0.465766667	22.35111111	BO	6.9	E45
45	0.414366667	25.42194444	BO	6.9	E45
45	0.387366667	26.26666667	BO	6.9	E45
45	0.387266667	29.26694444	BO	6.9	E45
45	0.390566667	32.26805556	BO	6.9	E45
45	0.391266667	35.26833333	BO	6.9	E45
45	0.394666667	38.26888889	BO	6.9	E45
45	0.395066667	41.26944444	BO	6.9	E45
45	0.396866667	44.27	BO	6.9	E45
45	0.441966667	47.27055556	BO	6.9	E45
46	0.0039	0	BO	7.2	E45
46	0.0071	2.655555556	BO	7.2	E45
46	0.0285	3.918055556	BO	7.2	E45
46	0.0912	5.579722222	BO	7.2	E45
46	0.2372	7.348333333	BO	7.2	E45
46	0.4008	10.34972222	BO	7.2	E45
46	0.4174	13.34944444	BO	7.2	E45
46	0.4708	16.35	BO	7.2	E45
46	0.4104	19.35055556	BO	7.2	E45
46	0.488	22.35111111	BO	7.2	E45
46	0.4291	25.42194444	BO	7.2	E45
46	0.4076	26.26666667	BO	7.2	E45
46	0.4082	29.26694444	BO	7.2	E45
46	0.4115	32.26805556	BO	7.2	E45
46	0.4093	35.26833333	BO	7.2	E45
46	0.4115	38.26888889	BO	7.2	E45
46	0.4141	41.26944444	BO	7.2	E45
46	0.4188	44.27	BO	7.2	E45
46	0.4576	47.27055556	BO	7.2	E45
47	0.0178	0	BO	7.5	E45
47	0.0234	2.655555556	BO	7.5	E45
47	0.045	3.918055556	BO	7.5	E45
47	0.1229	5.579722222	BO	7.5	E45
47	0.3069	7.348333333	BO	7.5	E45
47	0.5131	10.34972222	BO	7.5	E45
47	0.5151	13.34944444	BO	7.5	E45
47	0.5832	16.35	BO	7.5	E45
47	0.5325	19.35055556	BO	7.5	E45
47	0.5977	22.35111111	BO	7.5	E45
47	0.5458	25.42194444	BO	7.5	E45
47	0.5381	26.26666667	BO	7.5	E45
47	0.5434	29.26694444	BO	7.5	E45
47	0.5508	32.26805556	BO	7.5	E45
47	0.5632	35.26833333	BO	7.5	E45
47	0.5826	38.26888889	BO	7.5	E45
47	0.5975	41.26944444	BO	7.5	E45
47	0.6152	44.27	BO	7.5	E45
47	0.6525	47.27055556	BO	7.5	E45
48	0.015733333	0	BT	5.4	E45
48	0.031233333	2.655555556	BT	5.4	E45
48	0.044833333	3.918055556	BT	5.4	E45
48	0.064533333	5.579722222	BT	5.4	E45
48	0.104033333	7.348333333	BT	5.4	E45
48	0.125633333	10.34972222	BT	5.4	E45
48	0.165233333	13.34944444	BT	5.4	E45
48	0.226133333	16.35	BT	5.4	E45
48	0.216333333	19.35055556	BT	5.4	E45
48	0.240833333	22.35111111	BT	5.4	E45
48	0.231633333	25.42194444	BT	5.4	E45
48	0.201233333	26.26666667	BT	5.4	E45
48	0.196533333	29.26694444	BT	5.4	E45
48	0.204733333	32.26805556	BT	5.4	E45
48	0.211933333	35.26833333	BT	5.4	E45
48	0.233633333	38.26888889	BT	5.4	E45
48	0.327633333	41.26944444	BT	5.4	E45
48	0.386433333	44.27	BT	5.4	E45
48	0.451533333	47.27055556	BT	5.4	E45
49	-0.005733333	0	BT	5.7	E45
49	0.020666667	2.655555556	BT	5.7	E45
49	0.040066667	3.918055556	BT	5.7	E45
49	0.074766667	5.579722222	BT	5.7	E45
49	0.156166667	7.348333333	BT	5.7	E45
49	0.238566667	10.34972222	BT	5.7	E45
49	0.290766667	13.34944444	BT	5.7	E45
49	0.329966667	16.35	BT	5.7	E45
49	0.297166667	19.35055556	BT	5.7	E45
49	0.333366667	22.35111111	BT	5.7	E45
49	0.319366667	25.42194444	BT	5.7	E45
49	0.284666667	26.26666667	BT	5.7	E45
49	0.294366667	29.26694444	BT	5.7	E45
49	0.290266667	32.26805556	BT	5.7	E45
49	0.299666667	35.26833333	BT	5.7	E45
49	0.338466667	38.26888889	BT	5.7	E45
49	0.391266667	41.26944444	BT	5.7	E45
49	0.414766667	44.27	BT	5.7	E45
49	0.477766667	47.27055556	BT	5.7	E45
50	0.021933333	0	BT	6	E45
50	0.038433333	2.655555556	BT	6	E45
50	0.063733333	3.918055556	BT	6	E45
50	0.125833333	5.579722222	BT	6	E45
50	0.242133333	7.348333333	BT	6	E45
50	0.308833333	10.34972222	BT	6	E45
50	0.338633333	13.34944444	BT	6	E45
50	0.379833333	16.35	BT	6	E45
50	0.333133333	19.35055556	BT	6	E45
50	0.381033333	22.35111111	BT	6	E45
50	0.361133333	25.42194444	BT	6	E45
50	0.336033333	26.26666667	BT	6	E45
50	0.350133333	29.26694444	BT	6	E45
50	0.358433333	32.26805556	BT	6	E45
50	0.396333333	35.26833333	BT	6	E45
50	0.417033333	38.26888889	BT	6	E45
50	0.445533333	41.26944444	BT	6	E45
50	0.467733333	44.27	BT	6	E45
50	0.537433333	47.27055556	BT	6	E45
51	0.008333333	0	BT	6.3	E45
51	0.020233333	2.655555556	BT	6.3	E45
51	0.052333333	3.918055556	BT	6.3	E45
51	0.129033333	5.579722222	BT	6.3	E45
51	0.251433333	7.348333333	BT	6.3	E45
51	0.317433333	10.34972222	BT	6.3	E45
51	0.348233333	13.34944444	BT	6.3	E45
51	0.414733333	16.35	BT	6.3	E45
51	0.358933333	19.35055556	BT	6.3	E45
51	0.430933333	22.35111111	BT	6.3	E45
51	0.406533333	25.42194444	BT	6.3	E45
51	0.374433333	26.26666667	BT	6.3	E45
51	0.400933333	29.26694444	BT	6.3	E45
51	0.414233333	32.26805556	BT	6.3	E45
51	0.448633333	35.26833333	BT	6.3	E45
51	0.460333333	38.26888889	BT	6.3	E45
51	0.481033333	41.26944444	BT	6.3	E45
51	0.499133333	44.27	BT	6.3	E45
51	0.566833333	47.27055556	BT	6.3	E45
53	-0.007533333	0	BT	6.9	E45
53	0.002766667	2.655555556	BT	6.9	E45
53	0.036866667	3.918055556	BT	6.9	E45
53	0.140766667	5.579722222	BT	6.9	E45
53	0.304366667	7.348333333	BT	6.9	E45
53	0.394066667	10.34972222	BT	6.9	E45
53	0.428166667	13.34944444	BT	6.9	E45
53	0.505666667	16.35	BT	6.9	E45
53	0.445566667	19.35055556	BT	6.9	E45
53	0.528966667	22.35111111	BT	6.9	E45
53	0.504766667	25.42194444	BT	6.9	E45
53	0.472766667	26.26666667	BT	6.9	E45
53	0.493466667	29.26694444	BT	6.9	E45
53	0.507566667	32.26805556	BT	6.9	E45
53	0.525866667	35.26833333	BT	6.9	E45
53	0.537866667	38.26888889	BT	6.9	E45
53	0.565066667	41.26944444	BT	6.9	E45
53	0.591766667	44.27	BT	6.9	E45
53	0.644266667	47.27055556	BT	6.9	E45
54	0.0103	0	BT	7.2	E45
54	0.0224	2.655555556	BT	7.2	E45
54	0.0626	3.918055556	BT	7.2	E45
54	0.1637	5.579722222	BT	7.2	E45
54	0.3292	7.348333333	BT	7.2	E45
54	0.4341	10.34972222	BT	7.2	E45
54	0.476	13.34944444	BT	7.2	E45
54	0.5576	16.35	BT	7.2	E45
54	0.5004	19.35055556	BT	7.2	E45
54	0.5911	22.35111111	BT	7.2	E45
54	0.5524	25.42194444	BT	7.2	E45
54	0.5319	26.26666667	BT	7.2	E45
54	0.5463	29.26694444	BT	7.2	E45
54	0.5598	32.26805556	BT	7.2	E45
54	0.5731	35.26833333	BT	7.2	E45
54	0.5954	38.26888889	BT	7.2	E45
54	0.6262	41.26944444	BT	7.2	E45
54	0.6576	44.27	BT	7.2	E45
54	0.7106	47.27055556	BT	7.2	E45
55	0.0023	0	BT	7.5	E45
55	0.0173	2.655555556	BT	7.5	E45
55	0.0523	3.918055556	BT	7.5	E45
55	0.1544	5.579722222	BT	7.5	E45
55	0.3146	7.348333333	BT	7.5	E45
55	0.4886	10.34972222	BT	7.5	E45
55	0.5807	13.34944444	BT	7.5	E45
55	0.6522	16.35	BT	7.5	E45
55	0.6194	19.35055556	BT	7.5	E45
55	0.6948	22.35111111	BT	7.5	E45
55	0.6546	25.42194444	BT	7.5	E45
55	0.6342	26.26666667	BT	7.5	E45
55	0.6364	29.26694444	BT	7.5	E45
55	0.6464	32.26805556	BT	7.5	E45
55	0.6575	35.26833333	BT	7.5	E45
55	0.6724	38.26888889	BT	7.5	E45
55	0.6834	41.26944444	BT	7.5	E45
55	0.7006	44.27	BT	7.5	E45
55	0.7405	47.27055556	BT	7.5	E45
56	0.011733333	0	BT	5.4	E45
56	0.029133333	2.655555556	BT	5.4	E45
56	0.040533333	3.918055556	BT	5.4	E45
56	0.066633333	5.579722222	BT	5.4	E45
56	0.113333333	7.348333333	BT	5.4	E45
56	0.127933333	10.34972222	BT	5.4	E45
56	0.173033333	13.34944444	BT	5.4	E45
56	0.240133333	16.35	BT	5.4	E45
56	0.219833333	19.35055556	BT	5.4	E45
56	0.253433333	22.35111111	BT	5.4	E45
56	0.236233333	25.42194444	BT	5.4	E45
56	0.197233333	26.26666667	BT	5.4	E45
56	0.193533333	29.26694444	BT	5.4	E45
56	0.191833333	32.26805556	BT	5.4	E45
56	0.202833333	35.26833333	BT	5.4	E45
56	0.221233333	38.26888889	BT	5.4	E45
56	0.307333333	41.26944444	BT	5.4	E45
56	0.375833333	44.27	BT	5.4	E45
56	0.443733333	47.27055556	BT	5.4	E45
57	-0.010933333	0	BT	5.7	E45
57	0.019766667	2.655555556	BT	5.7	E45
57	0.037266667	3.918055556	BT	5.7	E45
57	0.074266667	5.579722222	BT	5.7	E45
57	0.156066667	7.348333333	BT	5.7	E45
57	0.242466667	10.34972222	BT	5.7	E45
57	0.293866667	13.34944444	BT	5.7	E45
57	0.342766667	16.35	BT	5.7	E45
57	0.295466667	19.35055556	BT	5.7	E45
57	0.335766667	22.35111111	BT	5.7	E45
57	0.325966667	25.42194444	BT	5.7	E45
57	0.288666667	26.26666667	BT	5.7	E45
57	0.297966667	29.26694444	BT	5.7	E45
57	0.298866667	32.26805556	BT	5.7	E45
57	0.314266667	35.26833333	BT	5.7	E45
57	0.371666667	38.26888889	BT	5.7	E45
57	0.402766667	41.26944444	BT	5.7	E45
57	0.436966667	44.27	BT	5.7	E45
57	0.505666667	47.27055556	BT	5.7	E45
58	0.020633333	0	BT	6	E45
58	0.029733333	2.655555556	BT	6	E45
58	0.054633333	3.918055556	BT	6	E45
58	0.111233333	5.579722222	BT	6	E45
58	0.231133333	7.348333333	BT	6	E45
58	0.301433333	10.34972222	BT	6	E45
58	0.341033333	13.34944444	BT	6	E45
58	0.386733333	16.35	BT	6	E45
58	0.327933333	19.35055556	BT	6	E45
58	0.387433333	22.35111111	BT	6	E45
58	0.373833333	25.42194444	BT	6	E45
58	0.331533333	26.26666667	BT	6	E45
58	0.339633333	29.26694444	BT	6	E45
58	0.344533333	32.26805556	BT	6	E45
58	0.370933333	35.26833333	BT	6	E45
58	0.389733333	38.26888889	BT	6	E45
58	0.426633333	41.26944444	BT	6	E45
58	0.449933333	44.27	BT	6	E45
58	0.526033333	47.27055556	BT	6	E45
59	0.015233333	0	BT	6.3	E45
59	0.027533333	2.655555556	BT	6.3	E45
59	0.054133333	3.918055556	BT	6.3	E45
59	0.129333333	5.579722222	BT	6.3	E45
59	0.258433333	7.348333333	BT	6.3	E45
59	0.328033333	10.34972222	BT	6.3	E45
59	0.359133333	13.34944444	BT	6.3	E45
59	0.420533333	16.35	BT	6.3	E45
59	0.363333333	19.35055556	BT	6.3	E45
59	0.434833333	22.35111111	BT	6.3	E45
59	0.426533333	25.42194444	BT	6.3	E45
59	0.386533333	26.26666667	BT	6.3	E45
59	0.405933333	29.26694444	BT	6.3	E45
59	0.419233333	32.26805556	BT	6.3	E45
59	0.444333333	35.26833333	BT	6.3	E45
59	0.452233333	38.26888889	BT	6.3	E45
59	0.471433333	41.26944444	BT	6.3	E45
59	0.483833333	44.27	BT	6.3	E45
59	0.551233333	47.27055556	BT	6.3	E45
61	-0.008033333	0	BT	6.9	E45
61	0.005366667	2.655555556	BT	6.9	E45
61	0.038066667	3.918055556	BT	6.9	E45
61	0.130466667	5.579722222	BT	6.9	E45
61	0.302266667	7.348333333	BT	6.9	E45
61	0.390166667	10.34972222	BT	6.9	E45
61	0.430766667	13.34944444	BT	6.9	E45
61	0.515066667	16.35	BT	6.9	E45
61	0.448066667	19.35055556	BT	6.9	E45
61	0.538266667	22.35111111	BT	6.9	E45
61	0.513266667	25.42194444	BT	6.9	E45
61	0.475066667	26.26666667	BT	6.9	E45
61	0.492266667	29.26694444	BT	6.9	E45
61	0.505366667	32.26805556	BT	6.9	E45
61	0.521466667	35.26833333	BT	6.9	E45
61	0.533866667	38.26888889	BT	6.9	E45
61	0.556366667	41.26944444	BT	6.9	E45
61	0.583066667	44.27	BT	6.9	E45
61	0.641166667	47.27055556	BT	6.9	E45
62	0.0217	0	BT	7.2	E45
62	0.0312	2.655555556	BT	7.2	E45
62	0.0688	3.918055556	BT	7.2	E45
62	0.1736	5.579722222	BT	7.2	E45
62	0.3388	7.348333333	BT	7.2	E45
62	0.4544	10.34972222	BT	7.2	E45
62	0.4954	13.34944444	BT	7.2	E45
62	0.5747	16.35	BT	7.2	E45
62	0.5157	19.35055556	BT	7.2	E45
62	0.598	22.35111111	BT	7.2	E45
62	0.5635	25.42194444	BT	7.2	E45
62	0.5437	26.26666667	BT	7.2	E45
62	0.5613	29.26694444	BT	7.2	E45
62	0.5733	32.26805556	BT	7.2	E45
62	0.5885	35.26833333	BT	7.2	E45
62	0.6041	38.26888889	BT	7.2	E45
62	0.6287	41.26944444	BT	7.2	E45
62	0.6531	44.27	BT	7.2	E45
62	0.7092	47.27055556	BT	7.2	E45
63	0.021	0	BT	7.5	E45
63	0.0318	2.655555556	BT	7.5	E45
63	0.0656	3.918055556	BT	7.5	E45
63	0.1667	5.579722222	BT	7.5	E45
63	0.3321	7.348333333	BT	7.5	E45
63	0.5083	10.34972222	BT	7.5	E45
63	0.6113	13.34944444	BT	7.5	E45
63	0.6761	16.35	BT	7.5	E45
63	0.6457	19.35055556	BT	7.5	E45
63	0.7168	22.35111111	BT	7.5	E45
63	0.6846	25.42194444	BT	7.5	E45
63	0.658	26.26666667	BT	7.5	E45
63	0.6636	29.26694444	BT	7.5	E45
63	0.6664	32.26805556	BT	7.5	E45
63	0.6763	35.26833333	BT	7.5	E45
63	0.6891	38.26888889	BT	7.5	E45
63	0.7048	41.26944444	BT	7.5	E45
63	0.7215	44.27	BT	7.5	E45
63	0.757	47.27055556	BT	7.5	E45
64	0.001633333	0	BT	5.4	E45
64	0.012033333	2.655555556	BT	5.4	E45
64	0.024733333	3.918055556	BT	5.4	E45
64	0.049133333	5.579722222	BT	5.4	E45
64	0.096433333	7.348333333	BT	5.4	E45
64	0.110633333	10.34972222	BT	5.4	E45
64	0.162333333	13.34944444	BT	5.4	E45
64	0.233733333	16.35	BT	5.4	E45
64	0.205233333	19.35055556	BT	5.4	E45
64	0.248733333	22.35111111	BT	5.4	E45
64	0.228133333	25.42194444	BT	5.4	E45
64	0.186533333	26.26666667	BT	5.4	E45
64	0.174133333	29.26694444	BT	5.4	E45
64	0.180233333	32.26805556	BT	5.4	E45
64	0.191833333	35.26833333	BT	5.4	E45
64	0.225133333	38.26888889	BT	5.4	E45
64	0.306033333	41.26944444	BT	5.4	E45
64	0.371933333	44.27	BT	5.4	E45
64	0.436733333	47.27055556	BT	5.4	E45
65	-0.020733333	0	BT	5.7	E45
65	0.005466667	2.655555556	BT	5.7	E45
65	0.027966667	3.918055556	BT	5.7	E45
65	0.067566667	5.579722222	BT	5.7	E45
65	0.133666667	7.348333333	BT	5.7	E45
65	0.198466667	10.34972222	BT	5.7	E45
65	0.257666667	13.34944444	BT	5.7	E45
65	0.318266667	16.35	BT	5.7	E45
65	0.278766667	19.35055556	BT	5.7	E45
65	0.322066667	22.35111111	BT	5.7	E45
65	0.314266667	25.42194444	BT	5.7	E45
65	0.279566667	26.26666667	BT	5.7	E45
65	0.294466667	29.26694444	BT	5.7	E45
65	0.297066667	32.26805556	BT	5.7	E45
65	0.303666667	35.26833333	BT	5.7	E45
65	0.370366667	38.26888889	BT	5.7	E45
65	0.429166667	41.26944444	BT	5.7	E45
65	0.421366667	44.27	BT	5.7	E45
65	0.469066667	47.27055556	BT	5.7	E45
66	0.012233333	0	BT	6	E45
66	0.016533333	2.655555556	BT	6	E45
66	0.044233333	3.918055556	BT	6	E45
66	0.102333333	5.579722222	BT	6	E45
66	0.219833333	7.348333333	BT	6	E45
66	0.294733333	10.34972222	BT	6	E45
66	0.337533333	13.34944444	BT	6	E45
66	0.372733333	16.35	BT	6	E45
66	0.316633333	19.35055556	BT	6	E45
66	0.379033333	22.35111111	BT	6	E45
66	0.354433333	25.42194444	BT	6	E45
66	0.327933333	26.26666667	BT	6	E45
66	0.326633333	29.26694444	BT	6	E45
66	0.336633333	32.26805556	BT	6	E45
66	0.357533333	35.26833333	BT	6	E45
66	0.373633333	38.26888889	BT	6	E45
66	0.403833333	41.26944444	BT	6	E45
66	0.419533333	44.27	BT	6	E45
66	0.484433333	47.27055556	BT	6	E45
67	0.005733333	0	BT	6.3	E45
67	0.012833333	2.655555556	BT	6.3	E45
67	0.046433333	3.918055556	BT	6.3	E45
67	0.117633333	5.579722222	BT	6.3	E45
67	0.238233333	7.348333333	BT	6.3	E45
67	0.307033333	10.34972222	BT	6.3	E45
67	0.343633333	13.34944444	BT	6.3	E45
67	0.409233333	16.35	BT	6.3	E45
67	0.350133333	19.35055556	BT	6.3	E45
67	0.425233333	22.35111111	BT	6.3	E45
67	0.399533333	25.42194444	BT	6.3	E45
67	0.369533333	26.26666667	BT	6.3	E45
67	0.386233333	29.26694444	BT	6.3	E45
67	0.393033333	32.26805556	BT	6.3	E45
67	0.415633333	35.26833333	BT	6.3	E45
67	0.424933333	38.26888889	BT	6.3	E45
67	0.446233333	41.26944444	BT	6.3	E45
67	0.465633333	44.27	BT	6.3	E45
67	0.528933333	47.27055556	BT	6.3	E45
69	-0.006433333	0	BT	6.9	E45
69	0.002466667	2.655555556	BT	6.9	E45
69	0.033166667	3.918055556	BT	6.9	E45
69	0.130366667	5.579722222	BT	6.9	E45
69	0.289466667	7.348333333	BT	6.9	E45
69	0.393666667	10.34972222	BT	6.9	E45
69	0.421166667	13.34944444	BT	6.9	E45
69	0.494266667	16.35	BT	6.9	E45
69	0.436066667	19.35055556	BT	6.9	E45
69	0.515466667	22.35111111	BT	6.9	E45
69	0.484766667	25.42194444	BT	6.9	E45
69	0.463666667	26.26666667	BT	6.9	E45
69	0.478466667	29.26694444	BT	6.9	E45
69	0.491366667	32.26805556	BT	6.9	E45
69	0.508466667	35.26833333	BT	6.9	E45
69	0.520166667	38.26888889	BT	6.9	E45
69	0.550866667	41.26944444	BT	6.9	E45
69	0.574866667	44.27	BT	6.9	E45
69	0.620966667	47.27055556	BT	6.9	E45
70	-0.0006	0	BT	7.2	E45
70	0.0074	2.655555556	BT	7.2	E45
70	0.0448	3.918055556	BT	7.2	E45
70	0.1506	5.579722222	BT	7.2	E45
70	0.3021	7.348333333	BT	7.2	E45
70	0.4167	10.34972222	BT	7.2	E45
70	0.4709	13.34944444	BT	7.2	E45
70	0.5384	16.35	BT	7.2	E45
70	0.4922	19.35055556	BT	7.2	E45
70	0.56	22.35111111	BT	7.2	E45
70	0.5288	25.42194444	BT	7.2	E45
70	0.5193	26.26666667	BT	7.2	E45
70	0.5373	29.26694444	BT	7.2	E45
70	0.5535	32.26805556	BT	7.2	E45
70	0.5704	35.26833333	BT	7.2	E45
70	0.587	38.26888889	BT	7.2	E45
70	0.6161	41.26944444	BT	7.2	E45
70	0.646	44.27	BT	7.2	E45
70	0.6802	47.27055556	BT	7.2	E45
71	-0.0011	0	BT	7.5	E45
71	0.0121	2.655555556	BT	7.5	E45
71	0.0489	3.918055556	BT	7.5	E45
71	0.151	5.579722222	BT	7.5	E45
71	0.2858	7.348333333	BT	7.5	E45
71	0.4696	10.34972222	BT	7.5	E45
71	0.584	13.34944444	BT	7.5	E45
71	0.6167	16.35	BT	7.5	E45
71	0.617	19.35055556	BT	7.5	E45
71	0.6591	22.35111111	BT	7.5	E45
71	0.6393	25.42194444	BT	7.5	E45
71	0.6339	26.26666667	BT	7.5	E45
71	0.6391	29.26694444	BT	7.5	E45
71	0.6409	32.26805556	BT	7.5	E45
71	0.6484	35.26833333	BT	7.5	E45
71	0.6569	38.26888889	BT	7.5	E45
71	0.6673	41.26944444	BT	7.5	E45
71	0.6809	44.27	BT	7.5	E45
71	0.704	47.27055556	BT	7.5	E45
72	0.007033333	0	BU	5.4	E45
72	0.004733333	2.655555556	BU	5.4	E45
72	0.021133333	3.918055556	BU	5.4	E45
72	0.036433333	5.579722222	BU	5.4	E45
72	0.066533333	7.348333333	BU	5.4	E45
72	0.063833333	10.34972222	BU	5.4	E45
72	0.098733333	13.34944444	BU	5.4	E45
72	0.188333333	16.35	BU	5.4	E45
72	0.194233333	19.35055556	BU	5.4	E45
72	0.275433333	22.35111111	BU	5.4	E45
72	0.290833333	25.42194444	BU	5.4	E45
72	0.269433333	26.26666667	BU	5.4	E45
72	0.293033333	29.26694444	BU	5.4	E45
72	0.298333333	32.26805556	BU	5.4	E45
72	0.302433333	35.26833333	BU	5.4	E45
72	0.302133333	38.26888889	BU	5.4	E45
72	0.302433333	41.26944444	BU	5.4	E45
72	0.294333333	44.27	BU	5.4	E45
72	0.325533333	47.27055556	BU	5.4	E45
73	-0.003633333	0	BU	5.7	E45
73	-0.001333333	2.655555556	BU	5.7	E45
73	0.016266667	3.918055556	BU	5.7	E45
73	0.037966667	5.579722222	BU	5.7	E45
73	0.078366667	7.348333333	BU	5.7	E45
73	0.115666667	10.34972222	BU	5.7	E45
73	0.226066667	13.34944444	BU	5.7	E45
73	0.346566667	16.35	BU	5.7	E45
73	0.315966667	19.35055556	BU	5.7	E45
73	0.356866667	22.35111111	BU	5.7	E45
73	0.323466667	25.42194444	BU	5.7	E45
73	0.289766667	26.26666667	BU	5.7	E45
73	0.285666667	29.26694444	BU	5.7	E45
73	0.284766667	32.26805556	BU	5.7	E45
73	0.290366667	35.26833333	BU	5.7	E45
73	0.292766667	38.26888889	BU	5.7	E45
73	0.296466667	41.26944444	BU	5.7	E45
73	0.294066667	44.27	BU	5.7	E45
73	0.331266667	47.27055556	BU	5.7	E45
74	0.005933333	0	BU	6	E45
74	0.004633333	2.655555556	BU	6	E45
74	0.018433333	3.918055556	BU	6	E45
74	0.045133333	5.579722222	BU	6	E45
74	0.099633333	7.348333333	BU	6	E45
74	0.163733333	10.34972222	BU	6	E45
74	0.263633333	13.34944444	BU	6	E45
74	0.352533333	16.35	BU	6	E45
74	0.301833333	19.35055556	BU	6	E45
74	0.363333333	22.35111111	BU	6	E45
74	0.328133333	25.42194444	BU	6	E45
74	0.297333333	26.26666667	BU	6	E45
74	0.292833333	29.26694444	BU	6	E45
74	0.285733333	32.26805556	BU	6	E45
74	0.287433333	35.26833333	BU	6	E45
74	0.282333333	38.26888889	BU	6	E45
74	0.284433333	41.26944444	BU	6	E45
74	0.288533333	44.27	BU	6	E45
74	0.325333333	47.27055556	BU	6	E45
75	0.009533333	0	BU	6.3	E45
75	0.008433333	2.655555556	BU	6.3	E45
75	0.026933333	3.918055556	BU	6.3	E45
75	0.060933333	5.579722222	BU	6.3	E45
75	0.123833333	7.348333333	BU	6.3	E45
75	0.220933333	10.34972222	BU	6.3	E45
75	0.307533333	13.34944444	BU	6.3	E45
75	0.378133333	16.35	BU	6.3	E45
75	0.324633333	19.35055556	BU	6.3	E45
75	0.385733333	22.35111111	BU	6.3	E45
75	0.347233333	25.42194444	BU	6.3	E45
75	0.313433333	26.26666667	BU	6.3	E45
75	0.315033333	29.26694444	BU	6.3	E45
75	0.308233333	32.26805556	BU	6.3	E45
75	0.310533333	35.26833333	BU	6.3	E45
75	0.308133333	38.26888889	BU	6.3	E45
75	0.313133333	41.26944444	BU	6.3	E45
75	0.316933333	44.27	BU	6.3	E45
75	0.359133333	47.27055556	BU	6.3	E45
77	-0.008233333	0	BU	6.9	E45
77	-0.008233333	2.655555556	BU	6.9	E45
77	0.011766667	3.918055556	BU	6.9	E45
77	0.056966667	5.579722222	BU	6.9	E45
77	0.161366667	7.348333333	BU	6.9	E45
77	0.348466667	10.34972222	BU	6.9	E45
77	0.394466667	13.34944444	BU	6.9	E45
77	0.465266667	16.35	BU	6.9	E45
77	0.422866667	19.35055556	BU	6.9	E45
77	0.482666667	22.35111111	BU	6.9	E45
77	0.441866667	25.42194444	BU	6.9	E45
77	0.434666667	26.26666667	BU	6.9	E45
77	0.426766667	29.26694444	BU	6.9	E45
77	0.422266667	32.26805556	BU	6.9	E45
77	0.426066667	35.26833333	BU	6.9	E45
77	0.426866667	38.26888889	BU	6.9	E45
77	0.430766667	41.26944444	BU	6.9	E45
77	0.431266667	44.27	BU	6.9	E45
77	0.452266667	47.27055556	BU	6.9	E45
78	0.0059	0	BU	7.2	E45
78	0.0095	2.655555556	BU	7.2	E45
78	0.0332	3.918055556	BU	7.2	E45
78	0.0945	5.579722222	BU	7.2	E45
78	0.2169	7.348333333	BU	7.2	E45
78	0.398	10.34972222	BU	7.2	E45
78	0.458	13.34944444	BU	7.2	E45
78	0.5187	16.35	BU	7.2	E45
78	0.4907	19.35055556	BU	7.2	E45
78	0.5459	22.35111111	BU	7.2	E45
78	0.5136	25.42194444	BU	7.2	E45
78	0.5123	26.26666667	BU	7.2	E45
78	0.4993	29.26694444	BU	7.2	E45
78	0.4888	32.26805556	BU	7.2	E45
78	0.4896	35.26833333	BU	7.2	E45
78	0.4913	38.26888889	BU	7.2	E45
78	0.4955	41.26944444	BU	7.2	E45
78	0.5002	44.27	BU	7.2	E45
78	0.5125	47.27055556	BU	7.2	E45
79	0.0046	0	BU	7.5	E45
79	0.0097	2.655555556	BU	7.5	E45
79	0.028	3.918055556	BU	7.5	E45
79	0.0758	5.579722222	BU	7.5	E45
79	0.1697	7.348333333	BU	7.5	E45
79	0.349	10.34972222	BU	7.5	E45
79	0.4501	13.34944444	BU	7.5	E45
79	0.5158	16.35	BU	7.5	E45
79	0.5283	19.35055556	BU	7.5	E45
79	0.5742	22.35111111	BU	7.5	E45
79	0.5646	25.42194444	BU	7.5	E45
79	0.5628	26.26666667	BU	7.5	E45
79	0.561	29.26694444	BU	7.5	E45
79	0.5562	32.26805556	BU	7.5	E45
79	0.5532	35.26833333	BU	7.5	E45
79	0.5541	38.26888889	BU	7.5	E45
79	0.5594	41.26944444	BU	7.5	E45
79	0.5668	44.27	BU	7.5	E45
79	0.5754	47.27055556	BU	7.5	E45
80	0.012533333	0	BU	5.4	E45
80	0.007333333	2.655555556	BU	5.4	E45
80	0.021033333	3.918055556	BU	5.4	E45
80	0.038833333	5.579722222	BU	5.4	E45
80	0.066633333	7.348333333	BU	5.4	E45
80	0.065333333	10.34972222	BU	5.4	E45
80	0.093033333	13.34944444	BU	5.4	E45
80	0.182433333	16.35	BU	5.4	E45
80	0.192433333	19.35055556	BU	5.4	E45
80	0.278933333	22.35111111	BU	5.4	E45
80	0.286733333	25.42194444	BU	5.4	E45
80	0.270833333	26.26666667	BU	5.4	E45
80	0.291433333	29.26694444	BU	5.4	E45
80	0.302333333	32.26805556	BU	5.4	E45
80	0.302433333	35.26833333	BU	5.4	E45
80	0.298633333	38.26888889	BU	5.4	E45
80	0.298633333	41.26944444	BU	5.4	E45
80	0.289633333	44.27	BU	5.4	E45
80	0.311933333	47.27055556	BU	5.4	E45
81	-0.005233333	0	BU	5.7	E45
81	-0.008833333	2.655555556	BU	5.7	E45
81	0.011966667	3.918055556	BU	5.7	E45
81	0.038766667	5.579722222	BU	5.7	E45
81	0.074066667	7.348333333	BU	5.7	E45
81	0.112766667	10.34972222	BU	5.7	E45
81	0.211966667	13.34944444	BU	5.7	E45
81	0.332266667	16.35	BU	5.7	E45
81	0.306166667	19.35055556	BU	5.7	E45
81	0.343966667	22.35111111	BU	5.7	E45
81	0.313266667	25.42194444	BU	5.7	E45
81	0.283366667	26.26666667	BU	5.7	E45
81	0.279666667	29.26694444	BU	5.7	E45
81	0.281766667	32.26805556	BU	5.7	E45
81	0.282666667	35.26833333	BU	5.7	E45
81	0.284966667	38.26888889	BU	5.7	E45
81	0.289366667	41.26944444	BU	5.7	E45
81	0.287266667	44.27	BU	5.7	E45
81	0.320266667	47.27055556	BU	5.7	E45
82	0.011333333	0	BU	6	E45
82	0.007733333	2.655555556	BU	6	E45
82	0.018233333	3.918055556	BU	6	E45
82	0.042633333	5.579722222	BU	6	E45
82	0.089033333	7.348333333	BU	6	E45
82	0.166833333	10.34972222	BU	6	E45
82	0.260233333	13.34944444	BU	6	E45
82	0.343133333	16.35	BU	6	E45
82	0.303133333	19.35055556	BU	6	E45
82	0.355633333	22.35111111	BU	6	E45
82	0.322333333	25.42194444	BU	6	E45
82	0.302733333	26.26666667	BU	6	E45
82	0.297133333	29.26694444	BU	6	E45
82	0.295233333	32.26805556	BU	6	E45
82	0.298033333	35.26833333	BU	6	E45
82	0.295633333	38.26888889	BU	6	E45
82	0.297233333	41.26944444	BU	6	E45
82	0.299133333	44.27	BU	6	E45
82	0.327533333	47.27055556	BU	6	E45
83	0.005033333	0	BU	6.3	E45
83	0.003233333	2.655555556	BU	6.3	E45
83	0.018333333	3.918055556	BU	6.3	E45
83	0.047833333	5.579722222	BU	6.3	E45
83	0.104133333	7.348333333	BU	6.3	E45
83	0.208733333	10.34972222	BU	6.3	E45
83	0.293733333	13.34944444	BU	6.3	E45
83	0.361133333	16.35	BU	6.3	E45
83	0.312733333	19.35055556	BU	6.3	E45
83	0.368833333	22.35111111	BU	6.3	E45
83	0.330033333	25.42194444	BU	6.3	E45
83	0.303033333	26.26666667	BU	6.3	E45
83	0.300633333	29.26694444	BU	6.3	E45
83	0.297833333	32.26805556	BU	6.3	E45
83	0.296933333	35.26833333	BU	6.3	E45
83	0.295433333	38.26888889	BU	6.3	E45
83	0.303433333	41.26944444	BU	6.3	E45
83	0.307033333	44.27	BU	6.3	E45
83	0.341233333	47.27055556	BU	6.3	E45
85	-0.021033333	0	BU	6.9	E45
85	-0.017433333	2.655555556	BU	6.9	E45
85	0.003066667	3.918055556	BU	6.9	E45
85	0.050466667	5.579722222	BU	6.9	E45
85	0.152066667	7.348333333	BU	6.9	E45
85	0.343566667	10.34972222	BU	6.9	E45
85	0.388766667	13.34944444	BU	6.9	E45
85	0.456666667	16.35	BU	6.9	E45
85	0.424566667	19.35055556	BU	6.9	E45
85	0.471566667	22.35111111	BU	6.9	E45
85	0.436866667	25.42194444	BU	6.9	E45
85	0.436766667	26.26666667	BU	6.9	E45
85	0.428166667	29.26694444	BU	6.9	E45
85	0.416766667	32.26805556	BU	6.9	E45
85	0.418866667	35.26833333	BU	6.9	E45
85	0.421366667	38.26888889	BU	6.9	E45
85	0.424166667	41.26944444	BU	6.9	E45
85	0.427366667	44.27	BU	6.9	E45
85	0.439666667	47.27055556	BU	6.9	E45
86	-0.0077	0	BU	7.2	E45
86	-0.0061	2.655555556	BU	7.2	E45
86	0.016	3.918055556	BU	7.2	E45
86	0.0775	5.579722222	BU	7.2	E45
86	0.1958	7.348333333	BU	7.2	E45
86	0.3824	10.34972222	BU	7.2	E45
86	0.4499	13.34944444	BU	7.2	E45
86	0.4863	16.35	BU	7.2	E45
86	0.4801	19.35055556	BU	7.2	E45
86	0.5109	22.35111111	BU	7.2	E45
86	0.5012	25.42194444	BU	7.2	E45
86	0.5055	26.26666667	BU	7.2	E45
86	0.4982	29.26694444	BU	7.2	E45
86	0.4806	32.26805556	BU	7.2	E45
86	0.4824	35.26833333	BU	7.2	E45
86	0.4814	38.26888889	BU	7.2	E45
86	0.4809	41.26944444	BU	7.2	E45
86	0.4813	44.27	BU	7.2	E45
86	0.4881	47.27055556	BU	7.2	E45
87	-0.0025	0	BU	7.5	E45
87	0.0039	2.655555556	BU	7.5	E45
87	0.024	3.918055556	BU	7.5	E45
87	0.075	5.579722222	BU	7.5	E45
87	0.1609	7.348333333	BU	7.5	E45
87	0.3368	10.34972222	BU	7.5	E45
87	0.4489	13.34944444	BU	7.5	E45
87	0.5103	16.35	BU	7.5	E45
87	0.5403	19.35055556	BU	7.5	E45
87	0.568	22.35111111	BU	7.5	E45
87	0.5697	25.42194444	BU	7.5	E45
87	0.5744	26.26666667	BU	7.5	E45
87	0.5759	29.26694444	BU	7.5	E45
87	0.5733	32.26805556	BU	7.5	E45
87	0.5706	35.26833333	BU	7.5	E45
87	0.5588	38.26888889	BU	7.5	E45
87	0.5624	41.26944444	BU	7.5	E45
87	0.5683	44.27	BU	7.5	E45
87	0.5773	47.27055556	BU	7.5	E45
88	0.010633333	0	BU	5.4	E45
88	0.005333333	2.655555556	BU	5.4	E45
88	0.010433333	3.918055556	BU	5.4	E45
88	0.025433333	5.579722222	BU	5.4	E45
88	0.047333333	7.348333333	BU	5.4	E45
88	0.041833333	10.34972222	BU	5.4	E45
88	0.067333333	13.34944444	BU	5.4	E45
88	0.150233333	16.35	BU	5.4	E45
88	0.157733333	19.35055556	BU	5.4	E45
88	0.243333333	22.35111111	BU	5.4	E45
88	0.251933333	25.42194444	BU	5.4	E45
88	0.245333333	26.26666667	BU	5.4	E45
88	0.273933333	29.26694444	BU	5.4	E45
88	0.298133333	32.26805556	BU	5.4	E45
88	0.302133333	35.26833333	BU	5.4	E45
88	0.303633333	38.26888889	BU	5.4	E45
88	0.303433333	41.26944444	BU	5.4	E45
88	0.293233333	44.27	BU	5.4	E45
88	0.308133333	47.27055556	BU	5.4	E45
89	-0.014733333	0	BU	5.7	E45
89	-0.016433333	2.655555556	BU	5.7	E45
89	0.000266667	3.918055556	BU	5.7	E45
89	0.027166667	5.579722222	BU	5.7	E45
89	0.057666667	7.348333333	BU	5.7	E45
89	0.103966667	10.34972222	BU	5.7	E45
89	0.203966667	13.34944444	BU	5.7	E45
89	0.330966667	16.35	BU	5.7	E45
89	0.304966667	19.35055556	BU	5.7	E45
89	0.340366667	22.35111111	BU	5.7	E45
89	0.307866667	25.42194444	BU	5.7	E45
89	0.282666667	26.26666667	BU	5.7	E45
89	0.274266667	29.26694444	BU	5.7	E45
89	0.277866667	32.26805556	BU	5.7	E45
89	0.277866667	35.26833333	BU	5.7	E45
89	0.277266667	38.26888889	BU	5.7	E45
89	0.282466667	41.26944444	BU	5.7	E45
89	0.281366667	44.27	BU	5.7	E45
89	0.310966667	47.27055556	BU	5.7	E45
90	0.010933333	0	BU	6	E45
90	0.001633333	2.655555556	BU	6	E45
90	0.010733333	3.918055556	BU	6	E45
90	0.025833333	5.579722222	BU	6	E45
90	0.055133333	7.348333333	BU	6	E45
90	0.142333333	10.34972222	BU	6	E45
90	0.234833333	13.34944444	BU	6	E45
90	0.314333333	16.35	BU	6	E45
90	0.290233333	19.35055556	BU	6	E45
90	0.329533333	22.35111111	BU	6	E45
90	0.301533333	25.42194444	BU	6	E45
90	0.294033333	26.26666667	BU	6	E45
90	0.284133333	29.26694444	BU	6	E45
90	0.282433333	32.26805556	BU	6	E45
90	0.283033333	35.26833333	BU	6	E45
90	0.282133333	38.26888889	BU	6	E45
90	0.285833333	41.26944444	BU	6	E45
90	0.291633333	44.27	BU	6	E45
90	0.311033333	47.27055556	BU	6	E45
91	0.006633333	0	BU	6.3	E45
91	0.002733333	2.655555556	BU	6.3	E45
91	0.013433333	3.918055556	BU	6.3	E45
91	0.038333333	5.579722222	BU	6.3	E45
91	0.082233333	7.348333333	BU	6.3	E45
91	0.190933333	10.34972222	BU	6.3	E45
91	0.273033333	13.34944444	BU	6.3	E45
91	0.339233333	16.35	BU	6.3	E45
91	0.305633333	19.35055556	BU	6.3	E45
91	0.349833333	22.35111111	BU	6.3	E45
91	0.314033333	25.42194444	BU	6.3	E45
91	0.302433333	26.26666667	BU	6.3	E45
91	0.298233333	29.26694444	BU	6.3	E45
91	0.301033333	32.26805556	BU	6.3	E45
91	0.303433333	35.26833333	BU	6.3	E45
91	0.305333333	38.26888889	BU	6.3	E45
91	0.311333333	41.26944444	BU	6.3	E45
91	0.317733333	44.27	BU	6.3	E45
91	0.345833333	47.27055556	BU	6.3	E45
93	-0.021533333	0	BU	6.9	E45
93	-0.017433333	2.655555556	BU	6.9	E45
93	0.000866667	3.918055556	BU	6.9	E45
93	0.047166667	5.579722222	BU	6.9	E45
93	0.147566667	7.348333333	BU	6.9	E45
93	0.330166667	10.34972222	BU	6.9	E45
93	0.378466667	13.34944444	BU	6.9	E45
93	0.425766667	16.35	BU	6.9	E45
93	0.423666667	19.35055556	BU	6.9	E45
93	0.441666667	22.35111111	BU	6.9	E45
93	0.434466667	25.42194444	BU	6.9	E45
93	0.446666667	26.26666667	BU	6.9	E45
93	0.436766667	29.26694444	BU	6.9	E45
93	0.433066667	32.26805556	BU	6.9	E45
93	0.434666667	35.26833333	BU	6.9	E45
93	0.438966667	38.26888889	BU	6.9	E45
93	0.441466667	41.26944444	BU	6.9	E45
93	0.444766667	44.27	BU	6.9	E45
93	0.448666667	47.27055556	BU	6.9	E45
94	-0.016	0	BU	7.2	E45
94	-0.009	2.655555556	BU	7.2	E45
94	0.0097	3.918055556	BU	7.2	E45
94	0.0702	5.579722222	BU	7.2	E45
94	0.1878	7.348333333	BU	7.2	E45
94	0.37	10.34972222	BU	7.2	E45
94	0.4436	13.34944444	BU	7.2	E45
94	0.4745	16.35	BU	7.2	E45
94	0.4826	19.35055556	BU	7.2	E45
94	0.5004	22.35111111	BU	7.2	E45
94	0.5031	25.42194444	BU	7.2	E45
94	0.5134	26.26666667	BU	7.2	E45
94	0.5091	29.26694444	BU	7.2	E45
94	0.496	32.26805556	BU	7.2	E45
94	0.4993	35.26833333	BU	7.2	E45
94	0.4911	38.26888889	BU	7.2	E45
94	0.4911	41.26944444	BU	7.2	E45
94	0.4931	44.27	BU	7.2	E45
94	0.5034	47.27055556	BU	7.2	E45
95	0.0028	0	BU	7.5	E45
95	0.0061	2.655555556	BU	7.5	E45
95	0.0231	3.918055556	BU	7.5	E45
95	0.0624	5.579722222	BU	7.5	E45
95	0.1363	7.348333333	BU	7.5	E45
95	0.2964	10.34972222	BU	7.5	E45
95	0.4279	13.34944444	BU	7.5	E45
95	0.4964	16.35	BU	7.5	E45
95	0.5301	19.35055556	BU	7.5	E45
95	0.5557	22.35111111	BU	7.5	E45
95	0.5569	25.42194444	BU	7.5	E45
95	0.5651	26.26666667	BU	7.5	E45
95	0.5662	29.26694444	BU	7.5	E45
95	0.5739	32.26805556	BU	7.5	E45
95	0.5762	35.26833333	BU	7.5	E45
95	0.5786	38.26888889	BU	7.5	E45
95	0.5817	41.26944444	BU	7.5	E45
95	0.5849	44.27	BU	7.5	E45
95	0.5892	47.27055556	BU	7.5	E45
0	0.014833333	0	BV	5.4	E45
0	0.045933333	2.584166667	BV	5.4	E45
0	0.078233333	3.862222222	BV	5.4	E45
0	0.073433333	5.523611111	BV	5.4	E45
[truncated: 4,082 more rows]
