# Supplementary material for: Negative interactions determine Clostridioides difficile growth in synthetic human gut communities
Source: Mol Syst Biol. 2021 Oct 25;17(10):e10355. doi: 10.15252/msb.202110355 (PMC8543057; doi:10.15252/msb.202110355)
Supplement: Supplementary file 6 — Dataset EV4 [file MSB-17-e10355-s006.zip › DatasetEV4/Exp1_M1.csv]

	Condition	Time	Row	Column	Sample	AC	BA	BC	BF	BH	BL	BO	BP	BT	BU	BV	BY	CA	CC	CD	CG	CH	CS	DF	DL	DP	EH	EL	ER	Escherichia_coli	FP	HB	OD600	PC	PJ	RI	Total	Unclassified
0	BH 0	0.0	A	12	P17A12	0	0	0	0	9706	0	0	0	0	4	1	0	0	0	1	0	0	0	0	0	2	0	1	0	0	0	0	0.0022	0	0	0	9715	0
5	BT 0	0.0	A	6	P17A06	0	0	1	0	0	0	1	0	20880	0	0	0	0	0	1	0	0	0	0	0	3	0	1	0	0	0	0	0.0022	0	0	0	20888	1
6	BU 0	0.0	A	5	P17A05	0	0	0	0	0	0	4	0	0	7999	0	0	1	0	0	0	1	0	0	0	6	0	1	0	0	0	0	0.0022	2	0	0	8014	0
7	BV 0	0.0	A	4	P17A04	0	1	0	0	0	0	1	0	1	2	27851	0	0	0	1	0	1	0	0	0	4	0	0	0	0	0	0	0.0022	0	0	0	27864	2
9	CD 0	0.0	B	6	P17B06	0	0	0	0	0	0	2	0	1	0	0	0	0	0	1134	0	0	0	0	0	0	0	1	0	0	0	0	0.0022	0	0	0	1138	0
10	CD 0	0.0	B	5	P17B05	0	0	0	0	3	0	0	0	0	1	1	0	1	0	7401	0	0	0	0	0	2	0	1	0	0	0	0	0.0022	1	0	0	7411	0
89	CH 0	0.0	A	8	P17A08	0	0	0	0	0	0	0	0	1	1	0	0	0	0	0	0	4962	0	0	0	1	0	1	0	0	3	0	0.0022	0	0	0	4969	0
90	CS 0	0.0	B	4	P17B04	0	0	0	0	0	0	1	0	0	0	2	0	0	0	1	0	0	2523	0	0	0	0	0	1	0	1	1	0.0022	0	0	0	2530	0
91	DP 0	0.0	B	3	P17B03	0	2	0	0	0	0	0	0	0	2	0	0	0	0	0	0	1	1	0	0	5782	0	1	0	3	2	1	0.0022	0	0	0	5795	0
93	ER 0	0.0	A	10	P17A10	1	0	0	0	0	0	0	0	0	1	2	0	0	0	0	0	0	0	0	0	2	0	0	13043	0	3	0	0.0022	0	0	0	13052	0
94	FP 0	0.0	B	2	P17B02	0	0	0	0	0	0	0	0	0	2	2	0	0	0	1	0	1	0	0	0	0	0	1	0	0	3412	0	0.0022	0	0	0	3420	1
95	PC 0	0.0	A	11	P17A11	0	1	0	0	1	0	0	0	3	3	1	0	0	0	0	0	0	0	0	0	0	0	2	2	1	0	0	0.0022	22763	0	0	22778	1
96	BH 0	14.0	A	12	P23A12	0	0	0	0	8250	0	0	0	0	0	2	0	0	0	4	0	0	0	0	0	0	0	0	0	0	0	0	0.1476	0	0	0	8256	0
99	BO 0	14.0	A	7	P23A07	0	0	0	0	0	0	9114	2	3	0	1	1	0	0	4	0	0	0	0	0	0	0	0	2	0	0	0	0.3288	0	0	0	9127	0
100	BT 0	14.0	A	6	P23A06	0	0	0	0	0	0	2	0	9151	1	1	0	0	0	2	0	0	0	0	0	0	0	0	0	0	0	0	0.3748	0	0	2	9160	1
101	BU 0	14.0	A	5	P23A05	0	0	0	0	2	0	1	0	0	6640	0	0	0	0	3	0	0	0	0	1	0	0	0	0	0	0	0	0.1604	1	0	0	6648	0
102	BV 0	14.0	A	4	P23A04	0	2	0	0	1	0	0	0	2	3	7877	0	0	2	2	0	2	0	0	0	0	0	0	0	0	0	0	0.326	0	0	0	7891	0
104	CD 0	14.0	B	6	P23B06	0	0	0	0	0	0	2	0	1	0	2	0	0	0	5182	0	0	0	0	0	0	0	0	1	0	1	0	0.2852	0	0	0	5189	0
105	CD 0	14.0	B	5	P23B05	0	0	0	0	4	0	1	0	0	0	3	0	0	0	6710	0	2	0	0	0	0	0	0	1	0	0	0	0.2716	1	0	0	6722	0
184	CH 0	14.0	A	8	P23A08	0	0	0	0	0	0	1	0	1	1	1	0	0	0	2	0	5718	0	0	0	3	0	0	5	0	0	0	0.0668	0	0	0	5732	0
185	CS 0	14.0	B	4	P23B04	0	0	0	0	0	0	0	0	1	0	1	0	0	0	1	0	0	5597	0	0	0	0	0	0	0	0	0	0.0484	1	0	1	5602	0
186	DP 0	14.0	B	3	P23B03	0	0	0	0	0	0	1	0	0	0	2	0	0	0	4	0	0	0	0	0	5379	0	0	0	0	0	0	0.098	0	0	0	5386	0
188	ER 0	14.0	A	10	P23A10	0	0	0	0	0	0	3	0	0	1	0	0	0	0	2	0	1	0	0	0	0	0	2	8776	0	0	0	0.1496	0	0	0	8785	0
189	FP 0	14.0	B	2	P23B02	0	0	0	0	0	0	0	0	1	0	1	0	2	2	2	0	0	0	0	0	0	0	0	0	0	6447	0	0.0316	0	0	0	6455	0
191	PC 0	14.0	A	11	P23A11	0	0	0	0	0	0	0	0	2	1	0	0	0	0	0	0	0	0	0	0	1	0	1	1	0	0	0	0.0556	7209	0	0	7215	0
192	BH 0	26.5	A	12	P03A12	0	0	0	0	9970	0	0	0	1	1	1	0	0	0	3	0	0	0	0	0	0	0	1	0	0	0	0	0.198	0	0	0	9977	0
195	BO 0	26.5	A	7	P03A07	0	0	0	0	1	0	14240	0	1	1	1	0	0	0	1	0	0	0	0	0	0	0	1	0	0	0	0	0.3388	0	0	0	14246	0
196	BT 0	26.5	A	6	P03A06	0	0	0	0	1	0	1	0	12549	0	0	1	0	0	0	0	0	0	0	0	0	0	0	1	0	0	0	0.4048	0	0	0	12555	2
197	BU 0	26.5	A	5	P03A05	0	0	0	0	2	0	0	0	0	11489	2	0	0	0	1	0	0	0	0	0	0	0	0	1	0	0	0	0.2144	0	0	0	11496	1
198	BV 0	26.5	A	4	P03A04	0	0	0	0	1	0	1	0	0	1	19056	0	0	0	2	0	0	0	0	0	0	0	0	3	0	0	0	0.4612	0	0	0	19064	0
200	CD 0	26.5	B	5	P03B05	0	0	0	0	1	0	0	0	0	0	5	0	0	0	13576	0	0	2	0	0	0	0	2	0	0	0	0	0.2276	0	0	0	13586	0
201	CD 0	26.5	B	6	P03B06	0	0	0	0	0	0	0	0	2	0	0	0	0	0	12359	0	0	0	0	0	1	0	0	7	0	0	0	0.2156	0	0	0	12369	0
280	CH 0	26.5	A	8	P03A08	0	0	0	0	1	0	0	0	0	0	0	0	0	0	1	0	3598	0	0	0	0	0	0	0	0	0	0	0.0352	0	0	0	3600	0
281	CS 0	26.5	B	4	P03B04	0	0	0	0	0	0	0	0	0	0	8	0	0	0	3	0	0	11722	0	0	1	0	0	1	0	0	0	0.1056	0	0	0	11737	2
282	DP 0	26.5	B	3	P03B03	0	0	0	0	0	0	4	0	0	0	1	0	0	0	5	0	0	0	0	0	6498	0	1	0	0	2	0	0.0936	0	0	0	6511	0
284	ER 0	26.5	A	10	P03A10	0	0	0	0	1	0	0	0	1	0	2	0	1	0	0	0	0	0	0	0	0	0	0	11503	0	0	0	0.1424	0	0	0	11508	0
285	FP 0	26.5	B	2	P03B02	0	0	0	0	0	0	0	0	0	0	1	0	0	0	5	0	0	0	0	0	0	0	2	0	0	9947	0	0.0388	0	0	0	9955	0
288	BH 0	41.5	A	12	P05A12	0	0	0	0	11573	0	2	0	3	5	44	0	0	0	14	0	2	4	0	0	0	0	0	1	0	0	0	0.1304	13	0	0	11664	3
291	BO 0	41.5	A	7	P05A07	0	0	0	0	0	1	12109	0	1	1	0	0	0	1	1	0	0	0	0	0	2	0	0	2	0	0	0	0.332	2	0	0	12120	0
292	BT 0	41.5	A	6	P05A06	1	0	0	0	0	0	1	0	14208	1	0	0	0	0	8	0	0	0	0	0	0	0	0	3	0	0	0	0.3488	0	0	0	14223	1
293	BU 0	41.5	A	5	P05A05	0	0	0	0	2	0	0	0	0	13553	7	0	0	0	4	0	0	1	0	0	0	0	0	1	0	3	0	0.1644	2	0	0	13574	1
294	BV 0	41.5	A	4	P05A04	0	0	0	0	1	0	2	0	1	3	3096	0	0	0	0	0	1	0	1	0	0	0	0	0	0	2	0	0.4068	2	0	0	3109	0
296	CD 0	41.5	B	5	P05B05	0	0	0	0	1	0	0	0	2	0	5	0	0	0	4874	0	0	1	0	0	1	0	0	0	0	1	0	0.3232	0	0	0	4885	0
377	CS 0	41.5	B	4	P05B04	0	0	0	0	0	0	0	0	1	2	8	0	0	0	4	0	0	9679	0	1	0	0	0	0	0	2	0	0.0816	0	0	0	9697	0
380	ER 0	41.5	A	10	P05A10	0	0	0	0	0	1	3	0	1	0	0	0	0	0	3	0	1	1	0	0	0	0	0	7104	0	1	0	0.1288	5	0	0	7120	0
383	PC 0	41.5	A	11	P05A11	0	0	0	0	2	0	0	0	5	0	1	0	0	0	3	0	0	1	0	0	0	0	0	0	0	0	0	0.0436	11610	0	0	11622	0
384	BH 0	53.0	A	12	P24A12	2	0	0	1	6588	0	0	0	2	4	0	0	0	1	1	0	0	0	0	0	0	0	1	0	0	2	0	0.2016	0	0	0	6602	0
387	BO 0	53.0	A	7	P24A07	0	0	0	1	0	0	5356	0	4	1	0	2	0	0	0	0	0	0	0	0	0	0	0	0	0	0	0	0.3876	0	0	0	5364	0
388	BT 0	53.0	A	6	P24A06	0	2	0	1	0	0	0	4	7804	1	2	0	0	0	0	0	0	0	0	2	1	0	2	0	0	0	0	0.4212	1	0	0	7820	0
389	BU 0	53.0	A	5	P24A05	0	0	0	0	0	0	0	5	0	5351	0	0	1	2	0	0	0	0	0	1	0	0	3	3	0	1	0	0.2588	0	0	0	5367	0
390	BV 0	53.0	A	4	P24A04	1	1	0	1	1	0	1	10	4	2	7236	0	3	2	2	1	0	4	0	0	1	0	5	6	0	2	0	0.5376	0	0	0	7283	0
392	CD 0	53.0	B	5	P24B05	0	0	0	0	0	0	0	5	0	2	0	0	1	3	8961	1	0	1	0	0	1	0	0	1	0	2	0	0.2724	1	0	0	8980	1
393	CD 0	53.0	B	6	P24B06	0	1	0	1	0	2	16	1	10	1	3	4	0	3	3043	0	0	0	2	4	2	0	3	3	0	1	0	0.2808	0	0	1	3101	0
473	CS 0	53.0	B	4	P24B04	1	1	0	3	0	0	0	5	3	1	1	1	0	2	5	3	0	9419	1	1	4	0	14	0	0	2	0	0.11	1	1	2	9472	1
474	DP 0	53.0	B	3	P24B03	1	1	0	0	0	1	0	10	3	3	1	0	0	0	0	0	1	0	1	1	7621	0	3	0	2	0	0	0.08199999999999999	0	1	0	7650	0
476	ER 0	53.0	A	10	P24A10	0	0	1	0	0	0	1	2	1	1	0	0	2	0	0	0	1	0	1	1	0	0	0	3816	0	0	0	0.1476	1	0	1	3829	0
480	BH 0	67.5	A	12	P06A12	0	0	0	0	11605	0	1	0	1	3	3	0	0	0	4	0	0	2	0	0	0	0	0	2	0	0	0	0.12	0	0	0	11623	2
483	BO 0	67.5	A	7	P06A07	0	0	1	0	4	0	13754	0	1	1	5	0	0	0	2	0	0	0	0	1	0	0	0	2	0	0	0	0.3308	3	0	0	13774	0
484	BT 0	67.5	A	6	P06A06	0	0	0	0	2	0	1	0	15802	0	0	0	0	0	3	0	0	0	0	0	1	0	2	3	8	0	0	0.3564	0	0	0	15826	4
485	BU 0	67.5	A	5	P06A05	0	0	0	0	0	0	2	0	0	10687	1	0	0	0	1	0	0	0	0	0	0	0	1	0	0	0	0	0.1924	1	0	0	10695	2
486	BV 0	67.5	A	4	P06A04	0	0	0	1	1	0	0	0	1	5	12329	0	0	0	0	0	0	0	0	1	0	0	0	0	0	0	0	0.4412	0	0	0	12338	0
488	CD 0	67.5	B	5	P06B05	0	0	0	0	0	0	0	0	0	5	6	0	0	0	11594	0	0	0	0	0	0	0	3	0	0	0	0	0.344	0	0	0	11609	1
489	CD 0	67.5	B	6	P06B06	0	0	0	0	0	0	1	0	2	1	1	1	0	0	11278	0	0	3	0	0	0	0	0	10	0	1	0	0.196	0	0	0	11299	1
568	CH 0	67.5	A	8	P06A08	0	0	0	0	0	0	30	0	2	4	3	0	0	0	4	1	2057	0	0	0	0	0	1	1	1	0	0	0.0	0	0	0	2104	0
569	CS 0	67.5	B	4	P06B04	0	0	0	0	0	0	0	0	1	3	7	0	0	0	18	0	1	6255	0	0	2	0	0	1	0	1	0	0.0884	0	0	0	6292	3
570	DP 0	67.5	B	3	P06B03	0	2	0	0	0	0	3	0	14	2	11	0	0	0	1	0	0	0	0	0	7376	0	0	0	0	1	0	0.066	0	0	0	7411	1
572	ER 0	67.5	A	10	P06A10	2	0	0	0	1	0	2	3	4	7	4	0	0	10	6	0	1	0	1	1	0	0	1	12589	1	0	0	0.094	0	38	2	12675	2
576	BH 0	78.5	A	12	P07A12	0	0	0	0	8072	0	0	0	3	2	3	0	0	0	6	0	0	0	0	0	0	0	0	1	0	0	0	0.1968	1	0	0	8090	2
579	BO 0	78.5	A	7	P07A07	0	0	0	0	1	0	13633	0	3	2	1	0	0	0	2	0	0	0	0	0	0	0	0	2	0	0	0	0.3816	2	0	0	13646	0
580	BT 0	78.5	A	6	P07A06	0	0	0	0	1	0	2	0	14210	1	3	0	0	0	4	0	0	0	0	0	0	0	0	4	0	0	0	0.4068	0	0	0	14226	1
581	BU 0	78.5	A	5	P07A05	0	0	0	0	0	0	0	0	1	9660	5	0	0	0	3	0	1	1	0	0	0	0	0	3	0	0	0	0.3008	0	0	0	9674	0
582	BV 0	78.5	A	4	P07A04	0	0	1	0	2	0	0	0	4	3	16737	0	0	0	4	1	0	1	0	0	0	0	0	1	0	0	0	0.5872	0	0	0	16754	0
584	CD 0	78.5	B	5	P07B05	0	0	0	0	0	0	0	0	2	1	3	0	0	0	10107	0	1	1	0	0	0	0	0	3	0	0	0	0.3556	0	0	0	10119	1
585	CD 0	78.5	B	6	P07B06	0	0	0	0	0	0	1	0	3	0	7	0	0	0	11785	0	0	3	0	0	0	0	1	4	0	1	0	0.3364	0	0	0	11806	1
665	CS 0	78.5	B	4	P07B04	0	0	0	0	0	0	0	0	3	0	6	0	0	0	6	0	0	11351	0	0	0	0	0	0	0	0	0	0.134	0	0	0	11366	0
666	DP 0	78.5	B	3	P07B03	0	0	0	0	0	0	3	0	0	1	6	0	0	1	5	0	0	1	0	0	3131	0	0	0	0	1	0	0.1096	0	3	0	3152	0
668	ER 0	78.5	A	10	P07A10	0	0	0	0	1	0	1	0	1	3	7	0	0	0	1	0	0	0	0	0	0	0	0	15051	0	0	0	0.1528	92	0	0	15157	0
671	PC 0	78.5	A	11	P07A11	0	0	0	0	2	0	2	0	2	4	2	0	1	0	2	0	0	0	0	0	0	0	0	0	0	0	0	0.2108	21914	0	0	21931	2
675	BO 0	104.5	A	7	P08A07	0	0	0	0	1	0	14382	0	1	0	0	0	0	0	0	1	0	0	0	0	0	0	0	0	0	0	0	0.3336	0	0	0	14385	0
676	BT 0	104.5	A	6	P08A06	0	0	0	0	0	0	2	0	16681	0	1	0	0	0	1	0	0	0	1	0	0	0	0	2	0	0	0	0.4204	0	0	1	16691	2
677	BU 0	104.5	A	5	P08A05	0	0	0	0	1	0	1	0	0	10026	0	0	0	0	7	0	0	0	0	0	0	0	0	2	0	0	0	0.2276	1	0	0	10038	0
678	BV 0	104.5	A	4	P08A04	0	0	0	0	1	0	0	0	0	1	15635	0	0	0	1	0	0	1	0	0	0	0	0	2	1	0	0	0.5036	0	0	0	15645	3
680	CD 0	104.5	B	5	P08B05	0	0	0	0	0	0	0	0	2	1	1	0	0	0	10635	0	0	1	0	0	0	0	0	2	0	0	0	0.3436	0	0	0	10643	1
681	CD 0	104.5	B	6	P08B06	0	0	0	0	0	0	45	0	226	0	7	0	0	0	9659	0	0	0	0	0	0	0	0	2	0	0	0	0.3672	0	0	0	9945	6
760	CH 0	104.5	A	8	P08A08	0	0	0	0	2	0	0	0	1	0	2	0	0	0	4	0	2872	0	0	0	0	0	0	0	0	0	0	0.016	1	0	0	2882	0
761	CS 0	104.5	B	4	P08B04	0	0	0	0	0	0	0	0	0	0	6	0	0	0	3	0	1	10256	0	0	0	0	0	1	0	1	0	0.136	0	0	0	10268	0
764	ER 0	104.5	A	10	P08A10	0	0	0	0	0	0	1	0	0	0	1	0	0	0	2	0	1	0	0	0	0	0	0	11493	0	0	0	0.1908	0	0	0	11498	0
767	PC 0	104.5	A	11	P08A11	0	0	0	0	1	0	0	0	2	1	1	0	0	0	0	0	0	0	0	1	0	0	0	1	0	0	0	0.2892	3834	0	0	3841	0
