# Supplementary material for: Negative interactions determine Clostridioides difficile growth in synthetic human gut communities
Source: Mol Syst Biol. 2021 Oct 25;17(10):e10355. doi: 10.15252/msb.202110355 (PMC8543057; doi:10.15252/msb.202110355)
Supplement: Supplementary file 6 — Dataset EV4 [file MSB-17-e10355-s006.zip › DatasetEV4/Exp2.csv]

Condition	Time	Row	Column	Sample	AC	BA	BC	BF	BH	BL	BO	BP	BT	BU	BV	BY	CA	CC	CD	CG	CH	CS	DF	DL	DP	EH	EL	ER	Escherichia_coli	FP	HB	OD600	PC	PJ	RI	Total	Unclassified
CD BH 10	0	E	8	P17E08	2	1	0	0	15094	0	0	0	1	0	0	0	0	0	2509	0	0	2	0	0	0	0	0	1	0	1	0	0.0022	1	0	0	17619	7
CD BH 10	0	D	8	P17D08	1	0	0	0	13090	0	0	0	1	0	0	0	0	0	2326	0	0	1	0	0	1	0	0	0	0	2	2	0.0022	1	1	0	15437	11
CD BH 10	0	C	8	P17C08	0	0	0	0	9837	0	0	0	3	2	0	0	0	0	1482	0	0	0	0	0	0	0	1	0	0	0	0	0.0022	0	0	0	11338	13
CD BH 50	0	H	8	P17H08	0	1	0	0	7858	0	1	0	3	4	0	0	0	0	9605	0	0	0	0	0	0	0	2	1	0	3	0	0.0022	1	0	0	17497	18
CD BH 50	0	G	8	P17G08	1	0	0	0	1967	0	0	0	2	1	1	0	0	0	3062	0	0	0	0	0	0	0	2	1	0	3	0	0.0022	0	0	0	5048	8
CD BH 50	0	F	8	P17F08	0	0	0	0	3540	0	0	0	2	3	0	0	0	0	5040	0	1	0	0	0	0	0	1	0	0	1	0	0.0022	0	0	0	8615	27
CD BO 10	0	E	3	P17E03	0	0	2	0	0	0	13020	0	26	0	0	0	0	0	1477	0	2	0	0	0	0	0	0	2	0	1	0	0.0022	0	0	0	14530	0
CD BO 10	0	D	3	P17D03	0	0	0	0	0	0	19803	0	6	1	0	0	0	0	1971	0	2	1	0	0	0	0	0	1	0	0	0	0.0022	0	0	0	21785	0
CD BO 10	0	C	3	P17C03	0	0	1	0	0	0	20578	0	15	3	0	0	0	0	2011	0	0	4	0	0	1	0	0	0	0	2	0	0.0022	0	0	0	22615	0
CD BO 50	0	H	3	P17H03	2	2	0	0	0	0	11652	0	15	0	0	0	0	0	8243	0	1	1	0	0	0	0	0	2	7	1	1	0.0022	0	16	0	19943	0
CD BO 50	0	G	3	P17G03	0	1	0	0	0	0	11927	0	3	1	0	0	0	0	7920	0	2	1	0	0	0	0	0	0	0	2	0	0.0022	0	0	0	19857	0
CD BO 50	0	F	3	P17F03	0	0	0	0	0	0	24	0	0	4	0	0	0	0	1196	0	5	0	0	0	0	0	0	1	0	0	0	0.0022	1	0	0	1231	0
CD BT 10	0	E	2	P17E02	0	0	0	0	0	0	0	0	15471	0	0	0	0	0	2323	0	1	1	0	0	0	0	0	0	1	1	0	0.0022	0	0	0	17809	11
CD BT 10	0	D	2	P17D02	1	0	0	0	0	0	0	0	11429	0	0	0	0	0	1580	0	1	0	0	0	0	0	0	0	0	0	0	0.0022	0	0	0	13015	4
CD BT 10	0	C	2	P17C02	0	0	0	0	0	0	0	0	18309	0	0	0	0	0	2188	0	1	1	0	0	2	0	1	0	1	0	0	0.0022	0	0	0	20510	7
CD BT 50	0	H	2	P17H02	0	0	0	0	0	0	0	0	9542	2	0	0	0	0	9252	0	3	0	0	0	4	0	0	1	0	0	0	0.0022	1	0	0	18830	25
CD BT 50	0	G	2	P17G02	0	0	0	0	0	0	0	0	4235	2	0	0	0	0	5519	0	0	1	0	0	2	0	0	0	0	0	0	0.0022	0	0	0	9770	11
CD BT 50	0	F	2	P17F02	0	0	0	0	0	0	0	0	216	1	0	0	0	0	3034	0	1	0	0	0	0	0	0	0	0	0	0	0.0022	0	0	0	3252	0
CD BU 10	0	E	1	P17E01	0	1	0	0	0	0	0	0	0	11607	0	0	0	0	1402	0	0	0	0	0	0	0	0	1	1	0	1	0.0022	0	0	0	13014	1
CD BU 10	0	D	1	P17D01	0	0	0	0	0	0	0	0	1	13959	0	0	0	1	2380	0	0	3	0	0	0	0	0	0	0	1	0	0.0022	0	0	0	16355	10
CD BU 10	0	C	1	P17C01	1	0	0	0	0	0	0	0	0	14875	0	0	0	0	2854	0	1	0	0	0	1	0	1	0	0	0	1	0.0022	0	0	0	17744	10
CD BU 50	0	H	1	P17H01	0	0	0	0	0	0	1	0	0	5496	0	0	0	0	6472	0	1	1	0	0	0	0	0	0	0	0	0	0.0022	0	0	0	12021	50
CD BU 50	0	G	1	P17G01	0	0	0	0	0	0	0	0	0	5565	1	0	0	0	8203	0	6	1	0	0	2	0	2	1	0	0	0	0.0022	0	0	0	13839	58
CD BU 50	0	F	1	P17F01	0	0	0	0	2	0	0	0	0	6909	0	0	0	0	7932	0	0	1	0	0	0	0	0	0	0	1	0	0.0022	0	0	0	14880	35
CD BV 10	0	B	9	P17B09	1	0	0	0	0	0	0	0	2	1	4880	0	0	0	2066	0	1	0	0	0	0	0	0	0	0	4	0	0.0022	0	0	0	6959	4
CD BV 10	0	B	8	P17B08	0	0	0	0	0	0	0	0	1	1	12720	0	0	0	1761	0	0	0	0	0	0	0	2	0	0	1	0	0.0022	0	0	0	14487	1
CD BV 10	0	B	7	P17B07	0	0	0	0	0	0	0	0	1	0	13837	0	0	0	2702	0	0	0	0	0	0	0	1	1	0	1	0	0.0022	0	0	0	16550	7
CD BV 50	0	B	12	P17B12	0	0	0	0	1	0	0	0	0	2	11	0	0	0	549	0	0	2	0	0	0	0	0	0	0	1	0	0.0022	0	0	0	566	0
CD BV 50	0	B	11	P17B11	0	0	0	0	0	0	0	0	3	2	3261	0	0	0	6652	0	0	0	0	0	0	0	0	1	0	1	0	0.0022	0	0	0	9934	14
CD BV 50	0	B	10	P17B10	1	0	0	0	1	0	1	0	0	1	11275	0	0	0	10021	0	0	0	0	0	0	0	2	2	0	1	1	0.0022	0	0	0	21316	10
CD CH 10	0	E	4	P17E04	0	0	0	0	0	0	1	0	0	2	0	0	0	0	2457	0	8962	1	0	0	1	0	0	0	0	2	1	0.0022	0	0	0	11429	2
CD CH 10	0	D	4	P17D04	0	1	0	0	0	0	2	0	0	2	0	0	0	0	2072	0	8452	0	0	0	0	0	1	0	0	1	3	0.0022	1	0	0	10540	5
CD CH 10	0	C	4	P17C04	0	0	0	0	1	0	0	0	0	5	2	0	0	0	2264	0	7726	0	0	0	0	0	1	0	0	0	0	0.0022	0	0	0	10002	3
CD CH 50	0	H	4	P17H04	0	0	0	0	1	0	1	0	0	0	0	0	0	0	4842	0	2254	0	0	0	0	0	0	0	0	0	0	0.0022	0	0	0	7122	24
CD CH 50	0	G	4	P17G04	0	0	0	0	0	0	1	0	0	5	0	0	0	0	10418	0	4521	0	0	0	2	0	0	0	0	1	0	0.0022	0	0	0	14962	14
CD CH 50	0	F	4	P17F04	0	0	0	0	0	0	1	0	0	2	1	0	0	0	6628	0	2845	0	0	0	1	0	0	0	0	0	0	0.0022	0	0	0	9481	3
CD CS 10	0	E	12	P17E12	0	0	0	0	1	0	0	0	0	3	0	0	0	0	1929	0	0	12030	0	0	0	0	0	0	0	0	0	0.0022	0	0	0	13991	28
CD CS 10	0	D	12	P17D12	0	0	0	0	0	0	0	0	0	3	0	0	0	0	1053	0	0	7004	0	0	0	0	0	1	0	0	0	0.0022	0	0	0	8078	17
CD CS 10	0	C	12	P17C12	0	1	0	0	2	0	0	0	0	4	1	0	0	0	2459	0	0	19140	0	0	0	0	0	0	1	0	0	0.0022	0	0	0	21615	7
CD CS 50	0	H	12	P17H12	0	0	0	0	1	0	0	0	0	1	0	0	0	0	14186	0	0	9383	0	0	0	0	0	0	0	0	0	0.0022	0	0	0	23598	27
CD CS 50	0	G	12	P17G12	0	0	0	0	0	0	0	0	0	2	0	0	0	0	824	0	0	515	0	0	0	0	2	0	0	0	0	0.0022	0	0	0	1344	1
CD CS 50	0	F	12	P17F12	0	0	0	0	0	0	0	0	0	10	0	0	0	0	7165	0	0	6885	0	0	1	0	0	0	0	0	0	0.0022	0	0	0	14081	20
CD DP 10	0	E	11	P17E11	1	0	0	0	2	0	0	0	2	4	0	0	0	0	9557	0	1	0	0	0	6136	0	0	1	0	2	0	0.0022	0	0	0	15716	10
CD DP 10	0	D	11	P17D11	1	1	0	0	3	0	1	0	1	2	0	0	0	0	6305	0	0	0	0	0	5957	0	1	1	0	1	2	0.0022	0	0	0	12280	4
CD DP 10	0	C	11	P17C11	0	1	0	0	0	0	0	0	1	2	16	0	0	0	5018	0	1	0	0	1	6346	1	0	1	0	0	0	0.0022	0	0	0	11392	4
CD DP 50	0	H	11	P17H11	0	1	0	0	1	0	0	0	0	2	0	0	0	2	34017	0	0	1	0	0	13326	0	0	0	0	1	1	0.0022	0	0	0	47385	33
CD DP 50	0	G	11	P17G11	0	0	0	0	0	0	0	0	1	2	0	0	0	0	6830	0	0	0	0	0	936	0	0	1	0	0	0	0.0022	0	0	0	7779	9
CD DP 50	0	F	11	P17F11	1	1	0	0	0	0	0	0	0	4	0	0	0	0	13269	0	0	0	0	0	2254	0	0	0	0	0	2	0.0022	1	0	0	15534	2
CD ER 10	0	E	6	P17E06	0	0	0	0	1	0	1	0	0	0	0	0	0	0	1389	0	0	0	0	0	1	0	0	15915	0	0	1	0.0022	0	0	0	17317	9
CD ER 10	0	D	6	P17D06	1	0	0	0	0	0	1	0	0	0	0	0	0	0	1003	0	0	0	0	0	0	0	0	12606	0	0	1	0.0022	0	0	0	13613	1
CD ER 10	0	C	6	P17C06	0	0	0	0	0	0	3	0	0	2	0	0	0	0	901	0	0	1	0	0	2	0	1	11328	0	0	0	0.0022	0	0	0	12239	1
CD ER 50	0	H	6	P17H06	0	0	0	0	0	0	0	0	2	0	0	0	0	0	7541	0	0	1	0	0	0	0	0	11829	1	1	0	0.0022	4	0	0	19390	11
CD ER 50	0	G	6	P17G06	0	0	0	0	0	0	3	0	1	1	1	0	0	0	4735	0	0	0	0	0	0	0	0	8587	0	0	0	0.0022	1	0	0	13334	5
CD ER 50	0	F	6	P17F06	0	0	0	0	0	0	1	0	1	1	1	0	0	0	3069	0	0	0	0	0	0	0	0	6193	0	0	0	0.0022	1	0	0	9287	20
CD FP 10	0	E	10	P17E10	0	0	0	0	1	0	2	0	0	0	0	0	0	0	3092	0	0	0	0	0	0	0	1	0	0	6452	0	0.0022	0	0	0	9549	1
CD FP 10	0	D	10	P17D10	0	3	0	0	2	0	0	0	0	4	1	0	0	0	2691	0	0	0	0	0	2	0	0	0	1	5309	0	0.0022	1	0	0	8015	1
CD FP 10	0	C	10	P17C10	1	0	0	0	1	0	1	0	0	0	1	0	0	0	3599	0	0	0	0	1	1	0	2	0	0	8395	1	0.0022	0	0	0	12006	3
CD FP 50	0	H	10	P17H10	0	2	0	0	2	0	2	1	0	2	1	0	0	0	13778	0	0	1	0	0	1	0	1	0	3	5024	2	0.0022	0	0	0	18824	4
CD FP 50	0	G	10	P17G10	0	0	0	0	0	0	1	0	0	5	0	0	0	0	7388	0	1	0	0	0	0	0	2	0	0	1926	0	0.0022	0	0	0	9327	4
CD FP 50	0	F	10	P17F10	0	0	0	0	0	0	3	0	0	4	1	0	0	0	10632	0	1	0	0	0	0	0	0	0	0	3032	3	0.0022	0	0	0	13680	4
CD PC 10	0	E	7	P17E07	0	1	0	0	0	0	0	0	0	0	0	0	0	0	3639	0	0	0	0	0	1	1	0	2	0	0	0	0.0022	15686	0	0	19338	8
CD PC 10	0	D	7	P17D07	1	0	0	0	0	0	0	0	0	1	2	0	0	0	2509	0	1	0	1	0	0	0	0	0	0	3	0	0.0022	8412	0	0	10937	7
CD PC 10	0	C	7	P17C07	0	0	0	0	0	0	0	0	1	3	0	0	0	0	2164	0	0	0	0	0	0	0	2	2	1	1	1	0.0022	9069	0	0	11245	1
CD PC 50	0	H	7	P17H07	0	2	0	0	0	0	0	0	1	1	0	0	0	0	10937	0	0	0	0	0	1	0	0	3	0	2	0	0.0022	8595	0	0	19549	7
CD PC 50	0	G	7	P17G07	1	1	0	0	0	0	0	0	2	1	0	0	0	0	7456	0	0	0	0	0	1	0	2	3	0	0	0	0.0022	4264	0	0	11746	15
CD PC 50	0	F	7	P17F07	0	0	0	0	0	0	0	0	0	3	0	0	0	0	7505	0	0	1	0	0	0	0	1	0	0	0	1	0.0022	6330	0	0	13844	3
CD BH 10	14	E	8	P23E08	0	0	0	0	3748	0	0	0	2	1	0	0	2	0	5521	0	0	0	0	0	0	0	1	2	0	0	0	0.41	0	0	0	9288	11
CD BH 10	14	D	8	P23D08	0	0	0	0	2869	0	1	0	1	1	2	0	0	0	4755	0	1	0	0	0	1	0	0	1	0	0	0	0.4164	0	0	0	7641	9
CD BH 10	14	C	8	P23C08	0	0	0	0	1899	0	1	0	1	0	0	0	0	0	2562	0	0	0	0	0	0	0	0	3	1	0	0	0.416	0	0	0	4476	9
CD BH 50	14	H	8	P23H08	0	0	0	0	1435	0	1	0	2	0	1	0	0	0	4709	0	0	0	0	0	0	0	0	1	0	0	0	0.3644	2	0	0	6162	11
CD BH 50	14	G	8	P23G08	0	0	0	0	2139	0	0	0	0	0	0	0	2	0	6638	0	1	1	0	0	0	0	0	2	0	1	0	0.4032	1	0	0	8792	7
CD BH 50	14	F	8	P23F08	0	0	0	0	2100	0	2	0	1	0	0	0	4	0	6499	0	0	0	0	0	1	0	0	2	0	0	0	0.3788	0	0	0	8618	9
CD BO 10	14	E	3	P23E03	0	0	0	0	0	0	10753	0	0	1	2	0	0	1	228	0	2	0	0	0	1	0	1	2	0	0	0	0.3864	0	0	0	10991	0
CD BO 10	14	D	3	P23D03	0	0	0	0	1	0	7760	0	1	1	0	0	1	1	124	0	0	0	0	0	0	0	1	0	0	1	0	0.3776	0	0	0	7891	0
CD BO 10	14	C	3	P23C03	0	0	0	0	0	0	7044	0	1	1	1	0	2	1	141	0	0	0	0	0	0	0	0	0	0	0	0	0.4088	0	0	0	7191	0
CD BO 50	14	H	3	P23H03	0	0	0	0	1	0	7972	1	0	0	0	0	0	0	746	0	0	0	0	0	0	0	0	2	0	0	0	0.4232	0	0	0	8722	0
CD BO 50	14	G	3	P23G03	0	0	0	0	1	2	7782	0	0	1	1	0	1	0	626	0	0	0	0	0	0	0	0	0	0	0	0	0.4552	0	0	0	8414	0
CD BO 50	14	F	3	P23F03	0	0	0	0	1	0	9435	0	1	2	1	0	2	0	758	0	0	1	0	0	1	0	0	3	0	0	0	0.4476	0	0	0	10205	0
CD BT 10	14	E	2	P23E02	0	0	0	0	1	0	0	0	8064	1	1	0	0	0	114	0	1	0	0	0	3	0	0	0	0	1	0	0.3516	0	0	0	8186	0
CD BT 10	14	D	2	P23D02	0	0	1	0	0	0	0	0	6487	1	1	0	0	0	95	0	2	0	0	0	0	0	0	0	0	1	0	0.3944	0	0	0	6588	0
CD BT 10	14	C	2	P23C02	0	0	0	0	0	0	0	0	6893	1	0	0	0	0	80	0	0	0	0	0	1	0	2	0	0	0	0	0.3736	0	0	0	6980	3
CD BT 50	14	H	2	P23H02	0	0	1	0	0	0	0	0	5344	0	0	0	0	0	274	0	0	0	0	0	0	0	0	0	0	0	1	0.4108	0	1	0	5624	3
CD BT 50	14	G	2	P23G02	0	0	0	0	1	0	0	0	6068	0	2	0	1	0	241	0	0	0	0	0	1	0	0	0	0	0	0	0.4364	0	0	0	6315	1
CD BT 50	14	F	2	P23F02	0	0	0	0	0	0	1	0	7349	0	2	0	1	1	386	1	0	1	0	0	0	0	0	0	0	1	0	0.4228	1	0	0	7745	1
CD BU 10	14	E	1	P23E01	0	0	0	0	1	0	1	0	0	5357	0	0	2	1	3971	0	0	0	0	0	0	0	0	0	0	1	0	0.2296	0	0	1	9357	22
CD BU 10	14	D	1	P23D01	0	0	0	0	1	0	1	0	0	4363	0	0	0	0	3024	0	0	1	0	0	0	0	0	0	0	0	0	0.222	0	0	0	7397	7
CD BU 10	14	C	1	P23C01	0	0	0	0	0	0	0	0	1	5580	1	0	0	0	3467	0	0	0	0	0	0	0	0	0	0	2	0	0.2288	0	0	0	9085	34
CD BU 50	14	H	1	P23H01	0	0	0	0	0	0	0	0	0	3976	0	0	1	1	4750	0	0	0	1	0	0	0	0	0	0	0	0	0.35	0	0	0	8744	15
CD BU 50	14	G	1	P23G01	0	0	0	0	0	0	0	0	0	4822	3	0	2	2	4926	0	0	0	0	0	0	0	0	0	0	0	0	0.33	0	0	0	9767	12
CD BU 50	14	F	1	P23F01	0	0	0	0	0	0	0	0	0	4332	4	0	1	1	4345	0	0	0	0	0	37	0	0	2	0	0	0	0.3524	1	0	0	8742	19
CD BV 10	14	B	9	P23B09	0	0	0	0	0	0	0	0	0	0	10505	0	0	0	2003	0	0	0	0	0	1	0	0	1	0	1	0	0.476	0	2	0	12516	3
CD BV 10	14	B	8	P23B08	0	0	0	0	0	0	0	0	2	2	5086	0	0	0	1766	0	0	0	0	0	3	0	0	1	0	0	0	0.444	0	0	0	6860	0
CD BV 10	14	B	7	P23B07	0	0	0	0	0	0	0	0	2	1	6615	0	0	0	2536	0	0	0	0	0	0	0	0	4	0	0	0	0.4424	1	0	0	9168	9
CD BV 50	14	B	12	P23B12	0	0	0	0	1	0	0	0	0	0	7654	0	0	0	2059	0	0	0	0	0	0	0	0	0	0	0	0	0.618	0	0	0	9717	3
CD BV 50	14	B	11	P23B11	0	0	0	0	0	0	0	0	4	0	8221	0	0	0	2803	0	0	0	0	0	0	0	0	0	0	1	0	0.528	0	0	0	11036	7
CD BV 50	14	B	10	P23B10	0	0	0	0	0	0	0	0	0	0	6433	0	0	0	2677	1	0	1	0	0	2	0	0	0	0	3	0	0.5064	0	0	0	9117	0
CD CH 10	14	E	4	P23E04	0	0	0	0	0	0	2	0	0	0	0	0	0	0	4061	0	2841	0	0	0	0	0	0	0	0	1	0	0.226	1	0	0	6926	20
CD CH 10	14	D	4	P23D04	0	0	0	0	0	0	1	0	2	0	2	0	0	0	3027	0	3061	0	0	0	1	0	0	0	0	0	0	0.2416	0	0	0	6105	11
CD CH 10	14	C	4	P23C04	0	0	0	0	0	0	1	0	1	1	2	0	0	0	2665	0	2188	1	0	0	0	0	0	0	0	0	0	0.2376	1	0	0	4872	12
CD CH 50	14	G	4	P23G04	0	0	0	0	0	0	0	0	0	0	3	0	0	0	5250	0	1946	0	0	0	1	0	0	0	0	0	0	0.3052	0	0	0	7217	17
CD CH 50	14	F	4	P23F04	0	0	0	0	1	0	0	0	0	0	1	0	0	0	4652	0	1758	0	0	0	0	0	0	1	0	0	0	0.2908	2	0	0	6470	55
CD CS 10	14	E	12	P23E12	0	0	0	0	0	0	0	0	0	4	1	0	0	0	7309	0	0	988	0	0	0	0	1	0	0	0	0	0.2928	0	0	0	8310	7
CD CS 10	14	D	12	P23D12	0	0	0	0	0	1	0	0	2	0	0	0	1	0	7568	0	0	1688	0	0	1	0	0	0	0	1	0	0.288	0	0	0	9272	10
CD CS 10	14	C	12	P23C12	0	0	0	0	0	1	0	0	0	2	0	0	0	0	7952	0	1	2200	0	0	0	0	0	0	0	0	0	0.2832	0	0	0	10168	12
CD CS 50	14	H	12	P23H12	0	0	0	0	0	0	0	0	0	3	0	0	0	0	5420	0	0	2056	0	0	0	0	1	0	0	0	0	0.3436	0	0	0	7482	2
CD CS 50	14	G	12	P23G12	0	1	0	0	0	0	0	0	0	2	1	0	0	0	7158	0	0	1044	0	0	1	0	2	0	0	0	0	0.3264	0	0	0	8220	11
CD CS 50	14	F	12	P23F12	0	0	0	0	0	0	1	1	0	2	0	0	1	0	9570	0	0	744	0	0	0	0	0	0	0	1	0	0.3004	0	0	0	10323	3
CD DP 10	14	E	11	P23E11	0	0	0	0	0	0	0	0	1	0	0	0	0	0	5801	0	0	0	0	0	1173	0	1	1	0	1	0	0.1844	0	0	0	6988	10
CD DP 10	14	D	11	P23D11	0	0	0	0	0	0	2	0	1	1	0	0	0	0	6549	0	0	1	0	0	1476	0	0	0	0	0	0	0.1852	0	0	0	8037	7
CD DP 10	14	C	11	P23C11	0	0	0	0	0	0	0	0	0	1	1	0	0	0	6183	0	0	1	0	0	2255	0	2	0	0	1	0	0.184	0	0	0	8447	3
CD DP 50	14	H	11	P23H11	0	0	0	0	0	0	0	0	1	0	1	1	0	0	10921	0	0	0	0	0	496	0	1	0	0	0	0	0.2612	1	0	0	11422	0
CD DP 50	14	G	11	P23G11	0	0	0	0	0	0	0	0	2	1	2	1	0	0	8786	0	0	0	0	0	1141	0	1	0	0	0	0	0.2512	0	0	0	9938	4
CD DP 50	14	F	11	P23F11	0	0	0	0	1	0	0	0	0	0	0	0	0	0	8815	0	0	0	0	0	1265	0	0	1	0	0	0	0.2476	0	0	0	10086	4
CD ER 10	14	E	6	P23E06	0	0	0	0	0	0	5	0	2	0	1	0	0	0	1384	0	1	1	0	0	0	0	0	7621	0	0	0	0.3544	0	0	0	9018	3
CD ER 10	14	D	6	P23D06	0	0	0	0	0	0	1	0	1	0	0	0	0	0	917	0	0	1	0	0	0	0	0	6987	0	0	0	0.3608	0	0	0	7908	1
CD ER 10	14	C	6	P23C06	0	0	0	0	0	0	1	0	0	1	1	0	0	0	736	0	0	0	0	0	1	0	0	6498	0	0	0	0.3336	1	0	0	7242	3
CD ER 50	14	H	6	P23H06	0	0	0	0	0	4	0	0	0	0	0	0	0	0	721	0	0	0	0	0	0	0	1	5489	0	0	0	0.4352	1	0	0	6220	4
CD ER 50	14	G	6	P23G06	0	0	0	0	0	0	2	0	1	0	1	0	0	0	1837	0	0	1	1	0	0	0	0	6186	0	0	0	0.458	0	0	1	8035	5
CD ER 50	14	F	6	P23F06	0	0	0	0	0	0	1	0	0	0	1	0	0	0	1600	0	0	1	0	0	0	0	0	6732	0	0	0	0.4252	2	0	0	8339	2
CD FP 10	14	E	10	P23E10	0	0	0	0	0	0	1	0	1	0	0	0	0	0	6166	0	2	0	0	0	0	0	2	0	0	2265	0	0.2828	0	0	0	8442	5
CD FP 10	14	D	10	P23D10	0	0	0	0	0	0	1	0	0	1	0	0	0	0	5896	0	1	0	0	0	0	0	0	0	0	1744	0	0.1036	0	0	0	7644	1
CD FP 10	14	C	10	P23C10	0	0	0	1	0	0	0	0	1	1	7	0	0	0	4775	0	0	0	0	1	1	0	0	1	0	1895	0	0.2704	0	0	0	6683	0
CD FP 50	14	G	10	P23G10	0	0	0	0	0	0	2	0	0	1	0	0	0	0	7216	0	0	0	0	0	0	0	1	0	0	1596	0	0.3044	0	0	0	8817	1
CD FP 50	14	F	10	P23F10	0	0	0	0	0	0	2	0	0	1	0	0	0	0	7931	0	0	0	0	0	0	0	0	0	0	1454	0	0.3044	0	0	0	9389	1
CD PC 10	14	E	7	P23E07	0	0	0	0	0	0	0	0	2	0	0	0	0	0	8784	0	0	0	0	0	0	0	0	5	0	0	0	0.3024	396	0	0	9192	5
CD PC 10	14	D	7	P23D07	0	0	0	0	2	0	0	0	0	0	0	0	0	0	4650	0	0	0	0	0	0	0	0	3	0	0	0	0.3048	228	0	0	4883	0
CD PC 10	14	C	7	P23C07	0	0	0	0	0	0	0	0	0	0	0	0	0	0	8583	0	1	0	0	0	1	0	0	3	0	0	0	0.3156	1242	0	0	9833	3
CD PC 50	14	H	7	P23H07	0	0	0	1	0	0	0	0	0	0	0	0	0	0	4480	0	0	1	0	0	0	0	0	3	0	0	0	0.3144	300	0	0	4787	2
CD PC 50	14	G	7	P23G07	0	0	0	0	0	0	0	0	1	0	2	0	0	0	9017	0	0	0	0	0	0	0	0	3	0	0	0	0.3196	284	0	0	9307	0
CD PC 50	14	F	7	P23F07	0	0	0	0	0	0	0	0	0	1	1	0	0	0	3660	0	0	0	0	0	0	0	0	1	0	1	0	0.3292	42	0	0	3709	3
CD BH 10	26.5	C	8	P03C08	0	0	0	0	5904	0	0	0	1	0	4	0	0	0	4015	0	0	0	0	0	0	0	2	0	0	0	0	0.4832	2	0	0	9928	0
CD BH 10	26.5	D	8	P03D08	0	0	0	0	5868	0	2	0	0	0	0	0	0	0	4139	0	0	1	0	0	0	0	1	0	0	1	0	0.4448	0	0	0	10017	5
CD BH 10	26.5	E	8	P03E08	0	0	0	0	6855	0	0	0	0	0	1	0	0	0	4752	0	0	0	0	0	0	0	0	2	0	0	0	0.458	0	0	0	11614	4
CD BH 50	26.5	F	8	P03F08	0	0	0	0	6615	0	1	0	1	0	32	0	0	0	5456	0	0	0	0	0	0	0	0	0	0	0	0	0.5432	0	0	0	12108	3
CD BH 50	26.5	G	8	P03G08	0	0	0	0	6467	0	0	0	0	0	2	0	0	0	5681	0	0	1	0	0	0	0	2	0	1	0	0	0.5388	1	0	0	12161	6
CD BH 50	26.5	H	8	P03H08	0	0	0	0	6381	0	2	0	0	0	0	0	0	0	5756	0	0	1	0	0	0	0	0	0	0	0	0	0.5	0	0	0	12146	6
CD BO 10	26.5	C	3	P03C03	0	0	1	0	0	0	10547	0	2	1	0	0	0	0	214	0	0	0	0	0	0	0	3	0	0	0	0	0.4508	0	0	0	10768	0
CD BO 10	26.5	D	3	P03D03	0	0	0	0	0	0	11662	0	2	0	0	0	0	0	311	0	0	0	0	0	0	0	0	0	0	0	0	0.45	0	0	0	11975	0
CD BO 10	26.5	E	3	P03E03	0	0	2	0	0	0	12931	0	1	1	0	0	0	0	350	0	2	0	1	0	0	0	1	0	0	0	0	0.4312	0	0	0	13289	0
CD BO 50	26.5	F	3	P03F03	0	0	0	0	0	0	12392	0	0	1	0	0	0	0	1670	0	0	0	0	0	0	0	0	0	0	0	0	0.5188	0	0	0	14063	0
CD BO 50	26.5	G	3	P03G03	0	0	1	0	0	0	8535	0	46	0	0	0	0	0	1180	0	0	0	0	0	1	0	2	0	0	0	0	0.5276	0	0	0	9765	0
CD BO 50	26.5	H	3	P03H03	0	0	0	0	0	0	10044	0	1	0	0	0	0	0	1564	0	0	0	0	0	0	0	1	0	0	0	0	0.518	0	0	0	11610	0
CD BT 10	26.5	C	2	P03C02	0	0	0	0	0	0	1	0	11010	1	0	0	0	0	58	0	0	0	0	0	0	0	1	0	0	0	0	0.4504	0	0	0	11073	2
CD BT 10	26.5	D	2	P03D02	0	0	0	0	0	0	2	0	12280	1	0	0	0	0	86	0	0	0	0	0	0	0	1	0	0	0	0	0.4588	0	0	0	12371	1
CD BT 10	26.5	E	2	P03E02	0	0	0	0	1	0	0	0	12166	0	0	0	0	0	101	0	0	0	0	0	0	0	1	0	0	0	0	0.4256	0	0	0	12269	0
CD BT 50	26.5	F	2	P03F02	0	0	0	0	0	0	2	0	12776	0	0	0	0	0	520	0	0	0	0	0	1	0	3	1	0	0	0	0.5352	0	0	0	13307	4
CD BT 50	26.5	G	2	P03G02	0	0	0	0	0	0	0	0	12823	2	0	0	0	0	578	0	0	0	0	0	0	0	0	0	0	0	0	0.556	0	0	0	13403	0
CD BT 50	26.5	H	2	P03H02	0	0	0	0	0	0	3	0	14017	0	0	0	0	0	621	0	0	0	0	0	0	0	2	1	0	0	0	0.5248	1	0	0	14650	5
CD BU 10	26.5	D	1	P03D01	0	0	0	0	0	0	2	0	1	6905	0	0	0	0	2894	0	0	0	0	0	0	0	0	1	0	0	0	0.38	0	0	0	9808	5
CD BU 10	26.5	E	1	P03E01	0	0	0	0	0	0	1	0	1	9990	0	0	0	0	4336	0	0	0	0	0	0	0	1	0	0	0	0	0.3672	0	0	0	14345	16
CD BU 50	26.5	F	1	P03F01	0	0	0	0	0	0	0	0	0	8941	0	0	0	0	4720	0	0	0	0	0	0	0	1	0	0	0	0	0.4616	0	0	0	13671	9
CD BU 50	26.5	G	1	P03G01	0	0	0	0	1	0	1	0	1	6661	0	0	0	0	3680	0	1	0	0	0	0	0	0	0	0	0	0	0.4588	0	0	0	10353	8
CD BU 50	26.5	H	1	P03H01	0	0	0	0	0	0	0	0	0	9421	0	0	0	0	4951	0	0	0	0	0	0	0	1	0	0	0	0	0.456	0	0	0	14385	12
CD BV 10	26.5	B	7	P03B07	0	0	0	0	0	0	0	0	0	0	9028	0	0	0	1059	0	0	1	0	0	0	0	1	0	0	0	0	0.5684	0	0	0	10089	0
CD BV 10	26.5	B	8	P03B08	0	0	0	0	1	0	0	0	0	0	9492	0	0	0	1558	0	0	0	0	0	0	0	13	0	0	0	0	0.6756	0	0	0	11065	1
CD BV 10	26.5	B	9	P03B09	0	0	0	0	0	0	0	0	0	0	10152	0	0	0	1281	0	1	1	0	0	0	0	1	0	0	0	0	0.6036	0	0	0	11437	1
CD BV 50	26.5	B	10	P03B10	0	0	0	0	0	0	1	0	0	0	11875	0	0	0	1864	0	0	0	0	0	0	0	0	0	0	1	0	0.6316	0	3	0	13746	2
CD BV 50	26.5	B	11	P03B11	0	0	0	0	0	0	0	0	0	0	10684	0	0	0	1508	0	0	1	0	0	1	0	1	0	0	0	0	0.6452	0	0	0	12197	2
CD BV 50	26.5	B	12	P03B12	0	0	0	0	0	0	0	0	0	0	9938	0	0	0	1271	0	0	1	0	0	0	0	1	0	0	1	0	0.648	0	0	0	11213	1
CD CH 10	26.5	C	4	P03C04	0	0	0	0	0	0	0	0	1	0	0	0	0	0	4813	0	2804	0	0	0	0	0	1	3	0	0	0	0.2592	0	0	0	7648	26
CD CH 10	26.5	D	4	P03D04	0	0	0	0	0	0	1	0	2	0	0	0	0	0	6871	0	4787	0	0	0	0	0	7	0	0	0	0	0.2868	0	0	0	11687	19
CD CH 10	26.5	E	4	P03E04	0	0	0	0	0	0	0	0	1	0	0	0	0	0	8653	0	5745	0	1	0	1	0	0	0	0	1	0	0.258	0	0	0	14447	45
CD CH 50	26.5	F	4	P03F04	0	0	0	0	1	0	1	0	1	0	0	0	0	0	9171	0	6078	0	0	0	0	0	0	1	0	0	0	0.2492	0	0	0	15315	62
CD CH 50	26.5	G	4	P03G04	0	0	0	0	0	0	1	0	1	0	1	0	0	0	11164	0	6978	0	0	0	0	0	2	2	0	1	0	0.244	0	0	0	18177	27
CD CH 50	26.5	H	4	P03H04	0	0	0	0	0	0	0	0	1	0	1	0	0	0	8090	0	7291	0	0	0	0	0	0	2	0	0	0	0.2364	0	0	0	15444	59
CD CS 10	26.5	C	12	P03C12	0	0	0	0	1	0	0	0	2	0	1	0	0	0	4964	0	0	2344	0	0	0	0	2	0	0	0	0	0.2724	0	0	0	7319	5
CD CS 10	26.5	D	12	P03D12	0	0	0	0	0	0	1	0	0	0	0	0	0	0	5324	0	0	2928	0	0	0	0	3	0	0	0	0	0.2612	0	0	0	8260	4
CD CS 10	26.5	E	12	P03E12	0	0	0	0	0	0	0	0	0	1	0	0	4	0	6549	0	0	3622	0	0	0	0	0	0	0	0	0	0.2628	0	0	0	10185	9
CD CS 50	26.5	F	12	P03F12	0	0	0	0	0	0	1	0	0	0	1	0	0	0	7639	0	1	2108	0	0	0	0	1	0	0	0	0	0.248	0	0	0	9753	2
CD CS 50	26.5	G	12	P03G12	0	0	0	0	0	0	0	0	0	0	2	0	2	0	8021	0	0	2757	0	0	0	0	0	0	0	0	0	0.2636	0	0	0	10788	6
CD CS 50	26.5	H	12	P03H12	0	0	0	0	1	0	1	0	0	0	0	0	1	0	9715	0	0	3321	0	0	0	0	1	1	0	0	0	0.2784	1	0	0	13049	7
CD DP 10	26.5	C	11	P03C11	0	0	0	0	0	0	1	0	0	0	2	0	0	0	4024	0	0	0	0	0	1065	0	0	0	0	0	0	0.3212	0	0	0	5094	2
CD DP 10	26.5	D	11	P03D11	0	0	0	0	1	0	0	0	2	1	1	0	0	0	4483	0	0	0	0	0	843	0	1	0	0	2	0	0.166	0	0	0	5336	2
CD DP 10	26.5	E	11	P03E11	0	0	0	0	0	0	0	0	0	0	0	0	1	0	6454	0	0	0	0	0	2108	0	1	0	0	0	0	0.3312	1	0	0	8567	2
CD DP 50	26.5	F	11	P03F11	0	0	0	0	0	0	1	0	0	0	0	0	0	0	8291	0	0	1	0	0	2450	0	0	3	0	0	0	0.3684	0	0	0	10752	6
CD DP 50	26.5	G	11	P03G11	0	0	0	0	0	0	0	0	0	2	0	0	0	0	7363	0	0	0	0	0	1539	0	1	0	0	0	0	0.3444	0	0	0	8908	3
CD DP 50	26.5	H	11	P03H11	0	0	0	0	1	0	0	0	1	1	1	0	0	0	5878	0	1	0	0	0	6548	0	0	1	0	2	0	0	0	0	0	12437	3
CD ER 10	26.5	C	6	P03C06	0	0	0	0	1	0	0	0	1	0	0	0	0	0	1843	0	0	0	0	0	0	0	1	6716	0	0	0	0.2988	0	0	0	8562	0
CD ER 10	26.5	D	6	P03D06	0	0	0	0	1	0	0	0	1	0	0	0	0	0	2324	0	0	0	0	0	0	0	0	8865	0	0	0	0.3108	0	0	0	11191	0
CD ER 10	26.5	E	6	P03E06	0	0	0	0	0	0	0	0	1	0	0	0	0	0	2797	0	0	0	0	0	0	0	0	10760	0	0	0	0.2844	0	0	0	13560	2
CD ER 50	26.5	F	6	P03F06	0	0	0	0	0	0	0	0	0	0	0	0	0	0	4739	0	0	0	0	0	0	0	2	10375	0	0	0	0.3528	0	0	0	15120	4
CD ER 50	26.5	G	6	P03G06	0	0	0	0	0	0	0	0	0	0	0	0	0	0	4240	0	0	0	0	0	0	0	4	10042	0	0	0	0.358	0	0	0	14288	2
CD ER 50	26.5	H	6	P03H06	0	0	0	0	1	0	1	0	0	0	0	0	0	0	4726	0	1	0	0	0	1	0	1	10493	0	1	0	0.3652	0	0	0	15225	0
CD FP 10	26.5	C	10	P03C10	0	0	0	0	0	0	0	0	1	0	1	0	0	0	4814	0	0	0	0	0	0	0	1	1	0	2336	0	0.29	0	0	0	7158	4
CD FP 10	26.5	D	10	P03D10	0	0	0	0	0	0	1	0	1	0	1	0	0	0	2328	0	1	0	0	0	0	0	2	1	0	954	0	0.282	0	0	0	3289	0
CD FP 10	26.5	E	10	P03E10	0	0	0	0	0	0	0	0	1	2	0	0	0	0	4580	0	0	0	0	0	0	0	0	0	0	2717	0	0.2824	0	0	0	7301	1
CD FP 50	26.5	G	10	P03G10	0	0	0	0	0	0	1	0	0	0	2	0	1	0	8716	0	1	0	0	0	0	0	0	1	0	2968	0	0.2788	0	0	0	11691	1
CD FP 50	26.5	H	10	P03H10	0	0	0	0	0	0	4	0	1	1	0	0	1	0	10601	0	0	0	0	0	0	0	3	3	0	3252	0	0.2736	0	0	0	13870	4
CD PC 10	26.5	C	7	P03C07	0	0	0	0	0	0	1	0	0	0	0	0	0	0	9143	0	0	0	0	0	0	0	0	1	0	0	0	0.2796	1287	0	0	10437	5
CD PC 10	26.5	D	7	P03D07	0	0	0	0	0	0	1	0	0	0	1	0	0	0	3392	0	0	0	0	0	0	0	1	4	0	1	0	0.3048	304	0	0	3707	3
CD PC 10	26.5	E	7	P03E07	0	0	0	0	0	0	4	0	1	0	0	0	0	0	4467	0	0	0	0	0	0	0	0	0	0	0	0	0.2824	718	0	0	5193	3
CD PC 50	26.5	F	7	P03F07	0	0	0	0	0	0	1	0	0	2	0	0	0	0	5746	0	0	0	0	0	0	0	0	0	0	0	0	0.2584	235	0	0	5985	1
CD PC 50	26.5	G	7	P03G07	0	0	0	0	2	0	1	0	0	0	0	0	0	0	9116	0	0	0	0	0	0	0	0	2	0	0	0	0.254	607	0	0	9729	1
CD PC 50	26.5	H	7	P03H07	0	0	0	0	1	0	2	0	0	0	0	0	0	0	5192	0	0	0	0	0	0	0	1	3	0	0	0	0.2556	136	0	0	5338	3
CD BH 10	41.5	C	8	P05C08	0	0	0	0	8110	0	2	0	3	1	1	0	1	1	5330	0	0	0	0	0	3	0	0	1	0	1	0	0.482	0	0	0	13469	15
CD BH 10	41.5	D	8	P05D08	0	0	0	0	7857	0	4	0	3	0	4	0	1	0	5375	0	0	0	0	0	3	0	0	0	0	0	0	0.41	0	0	0	13257	10
CD BH 10	41.5	E	8	P05E08	0	0	0	0	8173	0	3	0	1	1	0	0	0	1	5320	0	0	0	0	0	2	0	0	0	0	1	0	0.4236	1	0	0	13519	16
CD BH 50	41.5	F	8	P05F08	0	0	0	0	8239	0	3	0	3	0	0	0	3	3	7298	0	0	0	0	0	2	0	0	1	0	0	0	0.6476	0	0	0	15566	14
CD BH 50	41.5	G	8	P05G08	0	1	0	0	7616	0	3	0	1	0	0	0	0	3	6964	0	0	1	0	0	3	0	0	0	1	1	0	0.6516	0	0	0	14601	7
CD BH 50	41.5	H	8	P05H08	0	0	0	0	7074	0	5	0	4	0	0	0	0	0	6157	0	0	1	0	0	2	0	0	0	0	0	0	0.6	1	0	0	13258	14
CD BO 10	41.5	C	3	P05C03	0	0	0	0	4	0	11228	0	1	3	1	0	0	0	1767	0	0	0	0	0	0	0	0	4	0	0	0	0.5008	0	0	0	13008	0
CD BO 10	41.5	D	3	P05D03	0	0	0	0	0	0	12635	2	2	70	0	0	0	0	2155	0	0	0	0	0	0	0	0	0	0	0	0	0.4704	0	0	0	14864	0
CD BO 10	41.5	E	3	P05E03	0	0	0	0	0	1	12557	0	3	3	0	1	0	0	2040	0	0	0	0	0	0	0	0	0	0	1	0	0.4356	0	0	0	14606	0
CD BO 50	41.5	F	3	P05F03	0	0	2	0	1	0	13878	0	1	4	0	0	0	0	2345	0	0	0	0	0	0	0	0	4	0	0	0	0.4888	0	0	0	16235	0
CD BO 50	41.5	G	3	P05G03	0	0	0	0	1	0	13556	0	0	1	0	0	0	0	2261	0	0	0	0	0	0	0	0	1	0	0	0	0.4964	0	0	0	15820	0
CD BO 50	41.5	H	3	P05H03	0	0	0	0	1	0	13948	0	2	3	0	0	0	0	2392	0	0	0	0	0	0	0	0	9	0	0	0	0.5104	0	0	0	16355	0
CD BT 10	41.5	C	2	P05C02	0	0	0	0	4	0	2	0	14254	5	1	0	0	1	363	0	0	0	0	0	1	0	0	1	0	0	0	0.4052	0	0	0	14638	6
CD BT 10	41.5	D	2	P05D02	0	0	0	0	0	0	2	0	15907	5	0	0	0	4	367	0	0	1	0	0	1	0	0	1	0	0	0	0.408	0	0	0	16292	4
CD BT 10	41.5	E	2	P05E02	0	0	0	0	2	0	0	0	14464	32	0	0	0	0	412	0	0	0	0	0	1	0	0	0	0	0	0	0.4072	0	0	0	14918	7
CD BT 50	41.5	F	2	P05F02	0	0	0	0	1	0	3	0	14782	3	0	0	0	0	653	0	0	0	0	0	0	0	0	1	0	0	0	0.4936	1	0	0	15449	5
CD BT 50	41.5	H	2	P05H02	0	0	0	0	2	0	2	0	13279	2	0	0	0	0	504	0	0	1	0	0	0	0	0	2	0	0	0	0.51	0	0	0	13793	1
CD BU 10	41.5	E	1	P05E01	0	0	0	0	0	0	2	0	3	2684	0	0	0	0	609	0	0	0	0	0	0	0	0	0	0	0	0	0.4076	0	0	0	3303	5
CD BU 50	41.5	F	1	P05F01	0	0	0	1	1	0	4	0	2	10743	0	0	0	0	2551	0	0	0	0	0	0	0	0	2	0	1	0	0.4344	0	0	1	13319	13
CD BU 50	41.5	G	1	P05G01	0	0	0	0	1	0	14	0	0	10705	0	0	0	0	2629	0	0	5	0	0	0	0	0	7	0	0	0	0.4724	0	0	3	13378	14
CD BU 50	41.5	H	1	P05H01	0	0	0	0	0	0	0	0	0	11238	0	0	0	0	2883	0	0	1	0	0	0	0	0	0	0	0	0	0.4896	0	0	1	14129	6
CD BV 10	41.5	B	7	P05B07	0	0	0	0	0	0	1	0	0	1	9500	0	0	0	2724	0	0	0	0	0	3	0	0	2	0	0	0	0.602	0	0	0	12238	7
CD BV 10	41.5	B	8	P05B08	0	0	0	0	0	0	3	0	1	0	11284	0	0	0	3074	0	0	0	0	0	1	0	0	1	0	0	0	0.7608	0	0	0	14365	1
CD BV 10	41.5	B	9	P05B09	0	0	0	0	0	0	1	0	1	0	10919	0	0	1	2688	0	1	1	0	0	0	0	0	0	0	0	0	0.6064	0	0	0	13617	5
CD BV 50	41.5	B	10	P05B10	0	0	0	0	0	0	0	0	1	0	13270	0	0	0	3432	0	3	2	0	0	1	0	0	0	0	0	0	0.686	0	0	0	16715	6
CD BV 50	41.5	B	11	P05B11	0	0	0	0	0	0	0	0	3	0	10969	0	0	0	2791	0	3	1	0	0	4	0	0	0	0	1	0	0.68	1	0	0	13780	7
CD BV 50	41.5	B	12	P05B12	0	0	0	0	0	0	0	1	0	3	10450	0	0	0	2678	0	0	3	0	0	1	0	0	0	0	0	0	0.7136	0	0	0	13143	7
CD CH 10	41.5	D	4	P05D04	0	1	0	0	0	0	0	0	3	1	0	0	0	0	10910	0	20	4	0	0	0	0	1	0	0	2	0	0.4648	0	0	0	10943	1
CD CH 50	41.5	H	4	P05H04	0	0	0	0	0	0	0	0	1	1	0	0	0	0	665	0	2	1	0	0	0	0	1	2	0	1	0	0.4012	0	0	0	674	0
CD CS 10	41.5	C	12	P05C12	0	0	0	0	1	0	0	0	1	1	1	0	0	0	5963	0	1	647	0	0	0	0	0	0	0	0	0	0.3748	0	0	0	6617	2
CD CS 10	41.5	D	12	P05D12	0	0	0	0	1	0	0	0	0	0	3	0	0	3	998	0	1	96	0	0	0	0	0	0	0	0	0	0.3584	0	0	0	1103	1
CD CS 50	41.5	G	12	P05G12	1	0	0	0	0	0	0	0	0	3	0	0	0	0	9492	0	3	996	0	0	0	0	0	0	0	0	0	0.3624	0	0	0	10500	5
CD CS 50	41.5	H	12	P05H12	0	0	0	0	0	0	0	0	1	2	1	0	0	0	8075	0	2	1118	0	0	0	0	0	2	0	0	0	0.3744	0	0	0	9203	2
CD DP 10	41.5	C	11	P05C11	0	0	0	0	0	0	0	0	1	0	0	1	0	0	11004	0	2	2	0	0	725	0	0	0	0	0	0	0.3896	0	0	0	11744	9
CD DP 10	41.5	D	11	P05D11	0	0	0	0	1	0	0	0	2	1	4	0	0	0	7099	0	3	1	0	0	344	0	0	0	0	0	0	0.3584	1	0	0	7462	6
CD DP 50	41.5	F	11	P05F11	0	0	0	0	0	0	0	0	3	0	0	0	0	0	9448	0	2	2	0	1	436	0	0	0	0	0	0	0.4032	0	0	0	9895	3
CD DP 50	41.5	G	11	P05G11	0	0	0	0	1	0	3	0	0	1	0	0	0	0	7996	0	6	1	0	0	391	0	0	2	1	3	0	0.4196	0	0	0	8408	3
CD DP 50	41.5	H	11	P05H11	0	0	0	0	6	0	0	0	1	0	0	0	0	0	11149	0	1	0	0	0	2699	0	0	2	0	0	0	0.4044	0	0	0	13868	10
CD ER 10	41.5	C	6	P05C06	1	0	0	0	0	0	1	0	7	0	0	0	0	0	2245	0	0	0	0	0	0	0	0	5528	0	3	0	0.448	1	0	0	7791	5
CD ER 10	41.5	D	6	P05D06	0	0	0	0	0	0	1	0	8	0	1	0	0	0	4096	0	0	0	0	0	0	0	0	9075	0	0	0	0.4456	1	0	1	13202	19
CD ER 10	41.5	E	6	P05E06	0	0	0	0	1	0	1	0	6	1	0	0	0	0	3088	0	0	0	0	0	1	0	0	9317	0	1	0	0.448	0	0	0	12431	15
CD ER 50	41.5	F	6	P05F06	0	0	0	0	0	0	2	0	1	2	0	0	0	0	5113	0	0	1	0	0	0	0	0	11074	0	3	0	0.4104	0	0	0	16205	9
CD ER 50	41.5	G	6	P05G06	0	0	0	0	0	0	0	0	2	2	0	0	0	2	5148	0	0	1	0	0	0	0	0	12056	0	3	0	0.4316	0	0	0	17224	10
CD ER 50	41.5	H	6	P05H06	0	0	0	0	2	0	1	0	4	0	0	0	0	0	4271	0	0	1	0	0	0	0	0	9856	0	1	0	0.4232	1	0	0	14141	4
CD FP 10	41.5	C	10	P05C10	0	0	0	0	0	0	2	0	1	1	1	0	0	1	8054	0	2	2	0	0	2	0	0	0	0	546	0	0.3436	0	1	0	8614	1
CD FP 10	41.5	D	10	P05D10	0	0	0	0	0	0	6	0	1	0	6	0	0	1	4827	0	2	21	0	0	0	0	0	2	0	96	0	0.3536	0	0	0	4964	2
CD FP 10	41.5	E	10	P05E10	0	0	1	0	0	0	0	0	1	0	1	0	0	0	5685	0	1	1	0	0	1	0	0	1	0	111	0	0.394	1	0	0	5804	0
CD FP 50	41.5	F	10	P05F10	0	0	0	0	1	0	1	0	2	0	0	0	0	0	1264	0	2	2	0	0	0	0	0	1	0	26	0	0.3624	0	0	0	1299	0
CD FP 50	41.5	G	10	P05G10	0	0	0	0	0	0	3	1	0	1	2	0	0	0	12524	0	2	0	0	0	1	0	0	2	0	327	0	0.3952	0	0	0	12865	2
CD FP 50	41.5	H	10	P05H10	0	0	0	0	0	0	2	0	1	2	0	0	0	0	1070	0	2	0	0	0	2	0	0	0	0	8	0	0.3604	0	0	0	1088	1
CD PC 10	41.5	C	7	P05C07	0	0	0	0	2	0	3	0	1	1	0	0	0	0	1573	0	0	0	0	0	5	0	0	2	0	0	0	0.3276	60	0	0	1647	0
CD PC 50	41.5	F	7	P05F07	0	0	0	0	2	0	1	0	3	0	0	0	0	1	3579	0	0	1	0	0	2	0	0	2	0	0	0	0.2936	205	0	0	3797	1
CD PC 50	41.5	H	7	P05H07	0	0	0	0	0	0	3	0	1	2	0	0	0	0	3846	0	0	0	0	0	15	0	0	3	0	0	0	0.378	200	0	0	4071	1
CD BH 10	53	C	8	P24C08	0	0	2	0	4491	1	2	0	3	0	1	1	0	0	3631	0	1	0	1	0	0	0	3	0	0	3	0	0.4988	0	0	0	8150	10
CD BH 10	53	D	8	P24D08	0	0	0	0	4273	1	1	0	1	4	1	0	0	2	3363	0	0	0	0	2	0	0	1	2	0	3	0	0.552	0	0	0	7660	6
CD BH 50	53	F	8	P24F08	0	0	0	1	4605	2	3	0	5	2	3	0	0	2	2394	0	0	0	0	0	0	0	2	3	0	2	0	0.4092	0	1	0	7029	4
CD BH 50	53	G	8	P24G08	0	2	2	0	5778	0	0	0	5	2	1	0	0	1	3070	2	0	0	0	0	1	0	2	0	0	4	0	0.478	0	0	3	8884	11
CD BH 50	53	H	8	P24H08	0	0	1	1	5291	3	2	0	2	2	1	0	0	1	3447	0	0	0	0	0	1	0	3	2	0	1	0	0.4712	0	0	0	8776	18
CD BO 10	53	C	3	P24C03	0	0	0	0	0	1	7082	1	2	1	0	2	0	0	673	0	0	0	0	1	0	0	3	0	0	1	0	0.5064	0	1	0	7768	0
CD BO 10	53	E	3	P24E03	0	1	1	0	2	0	8140	7	0	2	3	0	0	0	955	0	0	0	0	0	1	0	8	0	0	1	0	0.5156	0	0	1	9122	0
CD BO 10	53	D	3	P24D03	1	0	3	0	0	0	9285	2	5	3	0	0	0	1	1017	0	1	0	0	0	0	0	5	0	0	0	0	0.5204	0	0	0	10323	0
CD BO 50	53	F	3	P24F03	0	0	0	0	0	1	6972	3	2	1	1	0	0	0	1246	0	1	0	0	0	0	0	0	1	0	0	0	0.5632	0	2	0	8230	0
CD BO 50	53	G	3	P24G03	0	0	0	0	1	0	6951	5	5	1	0	0	0	0	1280	0	1	0	0	0	1	0	1	1	0	0	0	0.5688	0	2	2	8251	0
CD BO 50	53	H	3	P24H03	1	0	0	0	0	0	5413	3	1	2	0	0	0	0	1404	0	1	0	0	1	0	0	5	1	0	0	0	0.6068	0	6	0	6838	0
CD BT 10	53	C	2	P24C02	0	0	0	0	1	0	0	2	9214	2	0	1	0	1	158	2	0	0	0	2	2	0	2	1	0	1	0	0.4808	0	0	0	9391	2
CD BT 10	53	E	2	P24E02	0	0	0	0	1	0	1	3	9002	0	0	0	0	0	206	0	0	0	0	0	0	0	10	1	0	1	0	0.4852	0	0	0	9226	1
CD BT 10	53	D	2	P24D02	0	0	2	0	1	0	0	4	10029	1	0	0	1	0	157	0	0	0	0	0	0	0	5	1	0	1	0	0.4836	0	0	0	10205	3
CD BT 50	53	F	2	P24F02	0	0	0	0	0	2	0	2	8221	6	1	0	0	1	513	0	0	0	0	0	1	0	3	0	0	0	0	0.5928	0	0	0	8752	2
CD BT 50	53	G	2	P24G02	1	0	0	0	1	0	1	2	7713	11	1	0	0	1	531	0	0	0	0	0	0	0	2	1	0	1	0	0.6176	1	1	2	8274	4
CD BT 50	53	H	2	P24H02	0	0	0	0	0	0	5	3	13325	2	0	0	1	1	1423	1	0	0	0	1	0	0	9	1	0	2	0	0.6132	0	1	0	14784	9
CD BU 10	53	E	1	P24E01	0	1	2	0	0	0	1	4	2	7578	3	0	0	0	1950	0	0	0	0	0	0	0	2	0	0	0	1	0.662	0	0	1	9553	8
CD BU 50	53	F	1	P24F01	0	0	0	0	1	0	1	0	1	7405	1	0	0	1	1614	0	0	0	0	0	0	0	0	1	0	0	0	0.696	0	1	0	9032	6
CD BU 50	53	G	1	P24G01	0	0	1	0	1	0	1	1	4	9506	0	0	0	2	2222	1	0	0	0	0	0	0	1	1	0	3	0	0.708	0	0	1	11758	13
CD BU 50	53	H	1	P24H01	0	0	0	0	0	0	0	2	3	9769	1	0	0	2	3694	0	0	0	0	0	0	0	4	2	0	0	1	0.7148	1	1	0	13503	23
CD BV 10	53	B	7	P24B07	0	0	0	1	0	1	0	0	0	3	4983	2	0	1	1309	0	0	0	0	1	0	0	0	1	0	0	0	0.784	0	0	0	6307	5
CD BV 10	53	B	8	P24B08	0	1	4	2	5	2	0	0	3	2	6647	0	0	2	1131	0	0	0	2	1	3	0	38	0	0	2	0	0.916	0	0	2	7850	3
CD BV 10	53	B	9	P24B09	2	0	0	4	3	0	0	0	4	0	1905	1	0	0	2188	0	0	0	2	4	2	0	2	2	0	2	0	0.758	0	0	0	4123	2
CD BV 50	53	B	10	P24B10	2	1	1	1	0	0	0	0	0	1	3845	2	0	2	3180	0	2	1	1	0	1	0	1	0	0	0	0	0.856	1	0	0	7045	3
CD BV 50	53	B	11	P24B11	0	1	0	3	1	1	0	0	1	2	3389	1	0	0	2719	0	0	0	1	1	0	0	1	0	0	0	0	0.8968	0	0	0	6122	1
CD BV 50	53	B	12	P24B12	1	0	0	1	0	1	0	0	1	0	651	0	0	0	1376	1	0	0	0	1	1	0	0	1	0	5	0	0.9176	0	0	0	2041	1
CD CH 10	53	C	4	P24C04	0	1	2	0	0	0	3	3	0	0	0	2	1	3	5772	3	183	0	7	0	3	0	3	3	0	0	0	0.3264	0	0	0	6000	11
CD CH 10	53	E	4	P24E04	0	0	3	1	1	2	0	7	2	3	4	0	0	1	9811	0	373	1	0	1	2	0	13	2	0	0	0	0.3188	0	0	1	10234	6
CD CH 50	53	F	4	P24F04	0	0	0	1	1	1	1	0	1	1	2	0	0	2	5413	0	157	1	0	0	1	0	7	2	0	0	0	0.326	0	0	2	5596	3
CD CH 50	53	G	4	P24G04	0	1	1	0	0	0	0	7	5	4	1	0	0	2	4367	0	100	0	0	0	24	0	9	1	0	5	0	0.366	3	3	1	4540	6
CD CH 50	53	H	4	P24H04	0	1	0	4	1	0	2	5	3	8	0	0	0	1	8445	6	242	0	2	0	7	0	8	2	0	0	0	0.3356	1	0	0	8761	23
CD CS 10	53	C	12	P24C12	1	0	1	0	3	0	0	0	0	1	0	0	0	0	3438	0	0	616	1	0	0	0	1	0	0	2	0	0.3468	0	0	0	4067	3
CD CS 10	53	E	12	P24E12	0	0	1	1	0	0	0	0	0	1	1	0	0	0	2309	0	0	358	0	0	0	0	2	1	0	1	0	0.3272	0	0	0	2677	2
CD CS 50	53	F	12	P24F12	0	0	0	0	0	0	0	0	0	3	2	0	0	0	1904	0	0	298	0	0	10	0	0	1	0	1	0	0.332	0	0	0	2221	2
CD CS 50	53	G	12	P24G12	1	1	0	0	0	0	0	0	1	1	0	0	0	0	2368	1	0	518	0	0	0	0	0	0	0	1	0	0.3444	0	0	0	2896	4
CD CS 50	53	H	12	P24H12	0	0	0	0	3	0	0	1	4	0	0	0	0	0	1594	0	0	185	0	0	3	0	1	0	0	3	0	0.3336	0	2	0	1798	2
CD DP 10	53	C	11	P24C11	0	0	0	0	0	0	0	0	0	1	0	0	1	1	4529	0	0	0	0	0	1327	0	2	0	0	1	0	0.4368	0	0	0	5863	1
CD DP 10	53	E	11	P24E11	0	1	0	0	0	1	0	1	1	0	0	0	0	0	3068	0	0	0	0	0	1035	0	1	0	0	1	0	0.414	0	0	0	4115	6
CD DP 50	53	F	11	P24F11	0	0	0	0	3	0	0	1	0	0	0	0	0	1	3313	0	0	0	1	0	1244	0	1	0	0	1	0	0.4084	1	0	0	4570	4
CD DP 50	53	G	11	P24G11	0	1	0	0	0	0	0	0	2	0	1	0	0	2	2686	0	0	0	0	0	1062	0	5	0	0	1	0	0.4136	1	1	0	3769	7
CD DP 50	53	H	11	P24H11	0	0	0	0	0	0	1	1	0	1	0	0	0	2	4872	0	0	0	0	0	1155	0	1	0	0	1	0	0.4312	1	0	0	6040	5
CD ER 10	53	C	6	P24C06	0	0	1	1	0	0	1	2	0	2	0	0	0	3	2181	0	1	0	0	0	0	0	2	8823	0	0	0	0.3796	0	0	0	11025	8
CD ER 10	53	E	6	P24E06	0	1	2	0	2	0	0	0	0	4	4	0	0	1	2834	0	1	0	0	0	0	0	7	7870	0	1	0	0.3776	0	0	0	10733	6
CD ER 10	53	D	6	P24D06	0	0	2	0	0	0	2	2	1	3	0	0	0	1	2210	0	1	0	0	1	0	0	4	9152	0	0	0	0.3624	0	0	0	11393	14
CD ER 50	53	F	6	P24F06	1	0	0	1	0	1	0	2	3	3	0	0	0	1	935	0	0	0	0	0	0	0	3	6676	0	0	1	0.3548	0	0	0	7629	2
CD ER 50	53	G	6	P24G06	1	2	0	0	0	0	0	2	1	6	2	0	0	0	1632	0	0	0	0	1	0	0	5	9198	0	1	0	0.408	0	0	1	10857	5
CD ER 50	53	H	6	P24H06	0	0	1	0	1	0	0	4	1	4	0	0	1	2	3720	0	0	0	0	2	0	0	3	10801	1	0	0	0.3556	0	2	0	14551	8
CD FP 10	53	C	10	P24C10	0	0	3	0	1	0	0	0	1	2	0	1	1	3	5936	4	1	0	1	0	0	0	2	0	0	1296	0	0.318	0	0	0	7253	1
CD FP 10	53	E	10	P24E10	0	0	3	0	0	0	0	1	0	4	3	1	1	1	3857	0	1	0	0	0	1	0	1	2	0	853	0	0.318	0	0	1	4731	1
CD FP 50	53	F	10	P24F10	1	0	0	0	0	0	0	0	1	3	0	0	3	1	2787	0	0	0	0	0	0	0	4	0	0	497	0	0.3408	1	0	0	3299	1
CD FP 50	53	G	10	P24G10	0	0	2	0	1	0	1	0	0	1	0	0	4	0	2776	0	0	0	0	0	2	0	5	1	0	341	0	0.3472	0	0	0	3135	1
CD FP 50	53	H	10	P24H10	1	0	0	2	0	0	0	2	0	0	0	0	0	2	7050	0	1	0	0	1	0	0	5	1	0	992	0	0.3548	0	1	0	8059	1
CD PC 10	53	E	7	P24E07	0	0	0	0	1	0	1	0	2	5	1	1	0	1	4964	1	1	0	0	0	7	0	2	1	0	0	0	0.2912	288	0	0	5277	1
CD PC 50	53	F	7	P24F07	0	0	0	0	0	0	0	0	1	1	1	0	0	0	3224	0	0	0	2	0	1	0	1	0	0	1	0	0.3096	268	0	0	3501	1
CD PC 50	53	G	7	P24G07	0	1	0	0	0	0	1	0	2	3	0	1	0	1	1985	0	0	0	0	0	11	0	1	1	0	0	0	0.3612	48	1	0	2058	2
CD PC 50	53	H	7	P24H07	0	0	0	0	0	0	0	0	1	4	0	1	0	1	4761	0	0	0	2	0	3	0	3	0	0	2	0	0.3644	251	1	0	5034	4
CD BH 10	67.5	C	8	P06C08	0	0	0	0	4784	0	1	0	1	1	2	0	0	0	6082	0	0	0	0	0	1	0	0	2	0	1	0	0.548	0	0	0	10888	13
CD BH 10	67.5	D	8	P06D08	0	0	0	0	4631	0	0	0	7	1	1	0	0	0	6521	0	0	0	0	0	2	0	0	1	0	2	0	0.596	0	0	0	11178	12
CD BH 10	67.5	E	8	P06E08	0	0	0	0	6648	0	0	0	6	1	0	0	0	0	5001	0	0	0	1	0	0	0	0	2	1	0	0	0.6676	0	0	0	11669	9
CD BH 50	67.5	F	8	P06F08	0	0	0	0	896	0	1	0	1	0	0	0	0	0	10171	0	1	0	0	0	2	0	0	0	0	1	0	0.41	0	0	0	11075	2
CD BH 50	67.5	G	8	P06G08	1	0	0	0	1298	0	0	0	2	0	1	0	0	0	10441	0	1	0	0	0	2	0	1	0	0	0	0	0.424	0	0	0	11751	4
CD BH 50	67.5	H	8	P06H08	0	0	0	0	1703	0	2	0	1	1	0	0	0	0	7742	0	0	0	0	0	2	0	0	0	0	0	0	0.4652	0	0	0	9453	2
CD BO 10	67.5	C	3	P06C03	0	0	1	0	1	0	11828	0	4	1	0	0	0	0	1586	0	0	0	0	0	3	0	0	0	0	1	0	0.4856	0	0	0	13425	0
CD BO 10	67.5	D	3	P06D03	1	0	0	0	0	0	12335	0	5	2	0	0	0	0	1827	0	0	0	0	0	3	0	1	0	0	0	0	0.5064	1	0	0	14175	0
CD BO 10	67.5	E	3	P06E03	0	0	1	0	2	0	10620	0	1	4	0	0	0	0	1277	0	0	0	0	0	2	0	0	1	0	0	0	0.5344	0	0	0	11908	0
CD BO 50	67.5	F	3	P06F03	0	0	1	0	1	0	11197	0	0	1	0	0	0	0	1171	0	0	0	0	0	4	0	0	4	0	0	0	0.4828	0	0	0	12379	0
CD BO 50	67.5	G	3	P06G03	0	0	0	1	0	0	10679	0	0	2	0	0	0	0	1178	0	0	0	0	0	0	0	0	0	0	1	0	0.5136	0	0	0	11861	0
CD BO 50	67.5	H	3	P06H03	0	0	0	0	1	0	8469	0	2	4	0	0	0	0	937	0	0	0	0	0	3	0	0	0	0	0	0	0.508	1	0	0	9417	0
CD BT 10	67.5	C	2	P06C02	0	0	0	0	4	0	0	0	11249	2	0	0	0	0	508	0	0	0	0	0	1	0	0	0	0	0	0	0.4056	0	0	0	11768	4
CD BT 10	67.5	D	2	P06D02	0	0	0	0	0	0	1	0	11832	2	0	0	0	0	581	0	0	0	0	0	0	0	0	2	0	1	0	0.414	1	0	0	12423	3
CD BT 10	67.5	E	2	P06E02	0	0	0	0	0	0	1	0	10992	0	0	0	0	0	539	0	0	0	0	0	1	0	2	2	0	1	0	0.4184	0	0	0	11544	6
CD BT 50	67.5	F	2	P06F02	0	0	0	0	1	0	1	0	11492	2	0	0	0	0	728	0	0	0	0	0	3	0	0	0	0	0	0	0.4696	0	0	0	12231	4
CD BT 50	67.5	G	2	P06G02	0	0	0	0	0	0	1	0	10409	1	0	0	0	0	662	0	0	0	0	0	1	0	2	1	0	0	0	0.4884	0	0	0	11078	1
CD BT 50	67.5	H	2	P06H02	0	0	0	0	0	0	1	0	7670	0	0	0	0	0	458	0	0	0	0	0	0	0	0	4	0	0	0	0.508	0	0	0	8134	1
CD BU 10	67.5	E	1	P06E01	0	0	0	0	1	0	0	0	0	3879	0	0	0	0	2404	0	0	0	0	0	2	0	1	0	0	1	0	0.4904	0	0	0	6296	8
CD BU 50	67.5	F	1	P06F01	0	0	0	0	1	0	1	0	1	7751	0	0	0	0	4425	0	0	0	0	0	0	0	3	0	0	0	0	0.5176	0	0	0	12204	22
CD BU 50	67.5	G	1	P06G01	0	0	0	0	0	0	2	0	0	7365	0	0	0	0	4066	0	0	0	0	0	0	0	2	1	0	0	0	0.4832	0	0	0	11451	15
CD BU 50	67.5	H	1	P06H01	0	0	0	0	1	0	1	0	1	5970	0	0	1	0	3465	0	0	0	0	0	0	0	2	1	0	0	0	0.4872	0	0	0	9451	9
CD BV 10	67.5	B	7	P06B07	0	0	0	0	0	0	0	0	0	4	9859	0	0	0	4308	0	0	2	0	0	2	0	0	0	0	0	0	0.6736	2	0	0	14181	4
CD BV 10	67.5	B	8	P06B08	0	0	0	0	1	0	0	0	0	0	7739	0	0	0	3412	0	0	1	0	0	1	0	2	0	0	3	0	0.9288	0	0	0	11160	1
CD BV 10	67.5	B	9	P06B09	0	0	0	0	1	0	0	0	1	0	8176	0	0	0	2345	0	0	0	0	0	4	0	0	0	0	2	0	0.688	0	0	0	10532	3
CD BV 50	67.5	B	10	P06B10	0	0	0	0	0	0	0	0	4	3	8992	0	1	0	2661	0	0	1	0	0	0	0	0	1	0	1	0	0.6896	0	0	0	11669	5
CD BV 50	67.5	B	11	P06B11	0	0	0	0	0	0	0	0	0	0	7834	0	0	0	1981	0	0	2	0	0	2	0	0	0	0	0	0	0.7152	0	0	0	9823	4
CD BV 50	67.5	B	12	P06B12	0	0	0	0	1	0	0	0	0	1	9018	0	0	0	2116	0	0	1	0	0	0	0	0	0	0	0	0	0.7536	0	0	0	11142	5
CD CH 10	67.5	C	4	P06C04	0	0	0	0	0	0	1	0	3	3	0	0	0	0	9863	0	10	1	0	0	0	0	0	2	0	0	0	0.3808	0	0	0	9883	0
CD CH 10	67.5	E	4	P06E04	0	0	0	0	1	0	2	0	3	3	2	0	0	0	10155	0	12	1	0	0	0	0	0	1	0	2	0	0.3996	0	0	0	10182	0
CD CH 50	67.5	F	4	P06F04	0	0	0	0	0	0	1	0	5	4	0	0	0	0	10786	0	7	2	0	0	0	0	0	0	0	1	0	0.3736	0	0	0	10806	0
CD CH 50	67.5	H	4	P06H04	0	0	0	0	0	0	2	0	0	3	1	0	0	0	8603	0	11	0	0	0	0	0	0	0	0	3	0	0.3964	0	0	0	8624	1
CD CS 10	67.5	C	12	P06C12	0	0	0	0	2	0	0	0	0	1	1	0	0	0	8289	0	0	635	0	0	1	0	0	1	0	1	0	0.3396	0	0	0	8933	2
CD CS 10	67.5	D	12	P06D12	0	0	0	0	2	0	1	0	2	0	1	0	0	0	10242	0	0	425	0	0	0	0	0	1	0	0	0	0.3328	0	0	0	10676	2
CD CS 10	67.5	E	12	P06E12	0	0	0	0	2	0	1	0	0	2	1	0	0	0	10245	0	0	358	0	0	0	0	0	0	0	0	0	0.3504	0	0	0	10611	2
CD CS 50	67.5	F	12	P06F12	0	0	0	0	1	0	0	0	0	3	0	0	0	0	8635	0	0	184	0	0	8	0	0	0	0	0	0	0.3796	0	0	0	8834	3
CD CS 50	67.5	G	12	P06G12	0	0	0	0	0	0	1	0	0	2	1	0	0	0	9417	0	0	329	0	0	0	0	1	1	0	0	0	0.3416	0	0	0	9754	2
CD CS 50	67.5	H	12	P06H12	0	0	0	0	0	0	1	0	2	1	1	0	0	0	8332	0	0	278	0	0	0	0	1	2	0	0	0	0.3584	0	0	0	8620	2
CD DP 10	67.5	C	11	P06C11	0	0	0	0	0	0	0	0	1	3	0	0	0	0	10449	0	1	0	0	0	245	0	0	0	1	0	0	0.3884	0	0	0	10701	1
CD DP 10	67.5	D	11	P06D11	0	0	0	0	1	0	0	0	1	0	0	0	0	0	10721	0	0	0	0	0	225	0	0	0	0	0	0	0.346	0	0	0	10949	1
CD DP 50	67.5	F	11	P06F11	0	0	0	0	0	0	0	0	1	6	0	0	0	0	15099	0	0	0	0	0	77	0	0	0	0	0	0	0.3532	1	0	0	15184	0
CD DP 50	67.5	G	11	P06G11	0	0	0	0	1	0	0	0	0	1	1	0	0	0	10830	0	0	0	0	0	173	0	0	1	0	0	0	0.386	0	0	0	11009	2
CD DP 50	67.5	H	11	P06H11	0	0	0	0	0	0	2	0	0	1	2	0	0	0	8529	0	0	0	0	0	209	0	0	0	0	0	0	0.3952	0	0	0	8743	0
CD ER 10	67.5	C	6	P06C06	0	0	0	0	0	0	0	0	2	0	0	0	0	0	3763	0	1	0	0	0	0	0	0	8902	0	0	0	0.4384	0	0	0	12678	10
CD ER 10	67.5	D	6	P06D06	0	0	1	0	0	0	0	0	3	0	0	0	0	0	4002	0	0	0	0	0	0	0	0	10410	0	0	0	0.3988	0	0	0	14424	8
CD ER 10	67.5	E	6	P06E06	0	0	0	0	0	0	0	0	1	0	0	0	0	0	3575	1	0	0	0	0	0	0	0	9526	0	0	0	0.3892	1	0	0	13111	7
CD ER 50	67.5	F	6	P06F06	0	0	0	0	1	0	0	1	1	0	0	0	0	0	4305	0	0	0	0	0	1	0	1	9823	0	0	0	0.4312	0	0	0	14136	3
CD ER 50	67.5	G	6	P06G06	0	0	0	0	0	0	0	0	1	0	0	0	0	0	3582	0	0	0	0	0	1	0	1	8904	0	0	0	0.4732	0	0	0	12492	3
CD ER 50	67.5	H	6	P06H06	0	0	0	0	0	0	3	0	0	1	0	0	0	0	3396	0	0	0	0	0	0	0	0	7345	0	0	0	0.468	0	0	0	10750	5
CD FP 10	67.5	D	10	P06D10	0	0	0	0	1	0	1	0	2	2	4	0	0	0	5089	0	0	0	0	0	0	0	0	1	0	70	0	0.3684	0	0	0	5170	0
CD FP 10	67.5	E	10	P06E10	0	0	0	1	0	0	1	0	1	3	0	0	0	0	10058	0	0	0	0	0	0	0	0	1	0	208	0	0.3816	0	0	0	10273	0
CD FP 50	67.5	F	10	P06F10	0	0	0	0	1	0	3	0	0	3	1	0	0	0	4124	0	0	1	0	0	0	0	0	2	0	70	0	0.3832	1	0	0	4206	0
CD FP 50	67.5	G	10	P06G10	0	0	0	0	0	0	2	0	1	4	2	0	1	0	5912	0	0	0	0	0	0	0	0	0	0	72	0	0.3992	0	0	0	5994	0
CD FP 50	67.5	H	10	P06H10	0	0	0	0	0	0	1	0	1	3	0	0	3	0	6032	0	0	0	0	0	0	0	0	2	0	74	0	0.4008	0	0	0	6116	0
CD PC 10	67.5	C	7	P06C07	0	0	0	0	1	0	2	0	1	1	12	0	0	0	10448	0	0	0	0	0	1	0	0	1	0	0	0	0.3492	491	0	0	10960	2
CD PC 10	67.5	D	7	P06D07	0	0	0	0	0	0	1	0	3	8	2	0	0	0	13026	0	0	0	1	0	10	0	0	0	0	0	0	0.3668	568	0	0	13621	2
CD PC 10	67.5	E	7	P06E07	0	0	0	0	1	0	3	0	2	3	0	0	0	0	9900	0	0	2	0	0	10	0	0	1	0	0	0	0.4024	599	0	0	10523	2
CD PC 50	67.5	F	7	P06F07	0	0	0	0	2	0	3	0	0	3	1	0	0	0	7097	0	0	0	0	0	1	0	1	2	0	0	0	0.3672	112	0	0	7224	2
CD PC 50	67.5	G	7	P06G07	0	1	0	0	1	0	1	0	0	3	0	0	0	0	10291	0	0	1	0	0	32	0	0	2	0	0	0	0.4148	825	0	0	11157	0
CD PC 50	67.5	H	7	P06H07	0	0	0	0	1	0	0	0	0	4	0	0	0	0	9538	0	0	0	0	0	7	0	2	0	0	0	0	0.4132	275	0	0	9827	0
CD BH 10	78.5	C	8	P07C08	0	0	0	0	7556	0	1	0	1	0	1	0	0	0	6085	0	0	0	0	0	0	0	0	0	0	0	0	0.4444	1	0	0	13650	5
CD BH 50	78.5	F	8	P07F08	0	0	0	0	7953	0	4	0	1	2	1	0	0	0	6021	0	0	0	0	0	0	0	0	0	0	0	0	0.6468	2	0	0	13986	2
CD BH 50	78.5	G	8	P07G08	0	0	0	0	5898	0	1	0	0	0	1	0	0	0	4892	0	0	0	0	0	1	0	0	0	0	0	0	0.3732	0	0	0	10797	4
CD BH 50	78.5	H	8	P07H08	0	0	0	0	5517	0	3	0	0	0	0	0	0	0	4959	0	0	0	0	0	0	0	0	1	0	0	0	0.5456	0	0	0	10488	8
CD BO 10	78.5	C	3	P07C03	0	0	0	0	0	0	8794	0	3	1	0	0	0	0	3341	0	0	0	0	0	0	0	3	12	0	0	0	0.5544	0	0	0	12154	0
CD BO 10	78.5	D	3	P07D03	0	0	0	0	0	0	9744	0	5	2	0	0	0	0	3801	0	0	0	0	0	1	0	0	17	0	0	0	0.5768	0	0	0	13570	0
CD BO 10	78.5	E	3	P07E03	0	0	1	0	1	0	9436	0	1	3	0	0	0	0	3614	0	0	1	0	0	0	0	1	53	0	0	0	0.5716	1	0	0	13112	0
CD BO 50	78.5	F	3	P07F03	0	0	0	0	0	0	8985	0	1	1	0	0	0	0	3412	0	0	0	0	0	0	0	0	470	0	0	0	0.59	0	0	0	12869	0
CD BO 50	78.5	G	3	P07G03	0	0	0	0	2	0	9021	0	2	2	0	0	0	0	3148	0	0	0	0	0	0	0	0	7	0	0	0	0.572	0	0	0	12182	0
CD BO 50	78.5	H	3	P07H03	0	0	0	0	0	0	6997	0	0	3	0	0	0	0	2711	0	0	0	0	0	0	0	1	267	0	0	0	0.5584	0	0	0	9979	0
CD BT 10	78.5	C	2	P07C02	0	0	0	0	0	0	0	0	12736	0	0	0	0	0	436	0	0	0	0	0	0	0	1	1	0	0	0	0.5016	2	0	0	13179	3
CD BT 10	78.5	D	2	P07D02	0	0	0	0	1	0	0	0	13555	2	0	0	0	0	958	0	0	0	0	0	0	0	1	1	0	0	0	0.5092	0	0	0	14522	4
CD BT 10	78.5	E	2	P07E02	0	1	0	0	0	0	2	0	12684	22	0	0	0	0	1070	0	0	0	0	0	0	0	1	2	0	0	0	0.518	0	0	0	13787	5
CD BT 50	78.5	F	2	P07F02	0	0	0	0	1	0	2	0	11636	2	1	0	0	0	1243	0	0	0	0	0	0	0	0	3	0	0	0	0.5792	0	0	0	12890	2
CD BT 50	78.5	G	2	P07G02	0	0	0	0	0	0	2	0	10800	2	1	0	0	0	1296	0	0	0	0	0	0	0	3	0	0	0	0	0.5864	1	0	0	12105	0
CD BT 50	78.5	H	2	P07H02	0	0	0	0	1	0	0	0	8880	2	0	0	0	0	1040	0	0	0	0	0	0	0	0	1	0	1	0	0.5948	0	0	0	9926	1
CD BU 10	78.5	E	1	P07E01	0	0	0	0	0	0	0	0	3	1761	0	0	0	0	1153	0	0	2	0	1	0	0	1	0	0	0	0	0.7584	0	0	0	2932	11
CD BU 50	78.5	F	1	P07F01	0	0	0	0	0	0	1	0	111	9028	0	0	0	0	3558	0	0	1	0	0	0	0	1	0	0	0	0	0.828	0	0	0	12714	14
CD BU 50	78.5	G	1	P07G01	0	0	0	0	2	0	0	0	0	7480	0	0	0	0	4152	0	0	0	0	0	0	0	1	0	0	0	0	0.7728	0	0	0	11644	9
CD BU 50	78.5	H	1	P07H01	0	0	0	0	2	0	0	0	0	5889	0	0	0	0	3973	0	0	0	0	0	0	0	0	0	0	0	0	0.7344	0	0	0	9874	10
CD BV 10	78.5	B	7	P07B07	0	0	0	0	0	0	2	0	0	0	9436	0	0	0	2734	0	0	0	0	0	0	0	0	0	0	0	0	0.8288	1	0	0	12178	5
CD BV 10	78.5	B	8	P07B08	0	0	0	0	0	0	0	0	1	1	9050	0	0	0	2173	0	0	1	0	0	0	0	6	0	0	0	0	1.0204	0	0	0	11234	2
CD BV 10	78.5	B	9	P07B09	0	0	0	0	0	0	1	0	2	0	9108	0	0	0	2939	0	1	1	0	0	0	0	0	0	0	0	0	0.8712	0	0	0	12058	6
CD BV 50	78.5	B	10	P07B10	0	0	0	0	0	0	1	0	1	0	9927	0	0	0	3168	0	1	0	0	0	1	0	0	2	0	1	0	0.8536	0	0	0	13108	6
CD BV 50	78.5	B	11	P07B11	0	0	0	0	0	0	0	0	2	0	7433	0	0	0	3164	0	0	0	0	0	1	0	0	0	0	0	0	0.9672	0	0	0	10601	1
CD BV 50	78.5	B	12	P07B12	0	0	0	0	0	0	0	0	1	1	6498	0	1	1	2884	0	0	2	0	0	0	0	0	0	0	1	0	0.9588	0	0	0	9390	1
CD CH 10	78.5	C	4	P07C04	0	0	0	0	0	0	0	0	4	2	2	0	0	0	16060	0	4	0	0	0	0	0	0	2	0	0	0	0.3696	0	0	0	16075	1
CD CH 10	78.5	D	4	P07D04	0	0	0	0	0	0	3	0	5	0	4	0	0	0	15017	0	5	4	0	0	0	0	26	1	0	0	0	0.4764	0	0	0	15066	1
CD CH 10	78.5	E	4	P07E04	0	0	0	0	2	0	1	0	0	1	1	0	0	0	11028	0	1	0	0	0	3	0	0	1	0	0	0	0.3832	0	0	0	11039	1
CD CH 50	78.5	F	4	P07F04	0	0	0	0	1	0	2	0	34	0	2	0	0	0	12501	0	1	2	0	0	0	0	0	2	0	0	0	0.3692	0	0	0	12545	0
CD CH 50	78.5	H	4	P07H04	0	0	0	0	0	0	1	0	2	0	0	0	0	0	9087	0	0	0	0	0	0	0	0	2	0	0	0	0.3824	0	0	0	9092	0
CD CS 10	78.5	D	12	P07D12	0	0	0	0	0	0	2	0	2	1	1	0	0	0	7864	0	0	1484	0	0	0	0	0	1	0	0	0	0.3304	0	0	0	9357	2
CD CS 10	78.5	E	12	P07E12	0	0	0	0	0	0	0	0	2	3	4	0	2	0	10036	0	0	2547	0	0	0	0	0	1	0	0	0	0	0	0	0	12601	6
CD CS 50	78.5	G	12	P07G12	0	0	0	0	1	0	0	0	0	2	1	0	4	0	8506	0	1	1570	0	0	0	0	0	0	0	0	0	0.3488	0	0	0	10086	1
CD CS 50	78.5	H	12	P07H12	0	0	0	0	1	0	0	0	0	3	1	0	1	0	8447	0	1	1380	0	0	0	0	0	1	0	0	0	0	0	0	0	9841	6
CD DP 10	78.5	C	11	P07C11	0	0	0	0	1	0	2	0	5	0	1	0	1	0	11559	0	0	0	0	0	955	0	0	0	0	0	0	0.416	0	0	0	12525	1
CD DP 50	78.5	F	11	P07F11	0	0	0	0	0	0	0	0	2	0	0	0	2	0	11195	0	0	0	0	0	1104	0	0	0	0	1	0	0.4372	1	0	0	12306	1
CD DP 50	78.5	H	11	P07H11	0	0	0	0	0	0	0	0	2	1	0	0	1	0	9213	0	1	0	0	0	826	0	0	0	0	1	0	0.4268	1	0	0	10047	1
CD ER 10	78.5	C	6	P07C06	0	0	0	0	0	0	3	0	2	1	0	0	0	0	4474	0	0	0	0	0	0	0	0	10006	0	0	0	0.3436	0	0	0	14490	4
CD ER 10	78.5	D	6	P07D06	0	0	0	0	0	0	4	0	3	2	0	0	0	0	5095	0	0	0	0	0	0	0	0	9902	0	0	0	0.3436	0	0	0	15009	3
CD ER 10	78.5	E	6	P07E06	0	0	0	0	1	0	1	0	1	0	0	0	0	0	4508	0	0	0	0	0	0	0	0	10246	0	0	0	0.3624	0	0	0	14762	5
CD ER 50	78.5	F	6	P07F06	0	1	0	0	1	0	1	0	1	0	0	0	0	0	4134	0	0	0	0	0	0	0	0	10541	0	0	0	0.3992	0	0	0	14685	6
CD ER 50	78.5	G	6	P07G06	0	0	0	0	2	0	1	0	1	0	2	0	0	0	3522	0	0	0	0	0	0	0	0	9135	0	0	0	0.4148	0	0	0	12666	3
CD ER 50	78.5	H	6	P07H06	0	0	0	0	0	0	0	0	3	2	0	0	0	0	3442	0	0	0	0	0	0	0	0	8652	0	0	0	0.3776	0	0	0	12102	3
CD FP 50	78.5	F	10	P07F10	0	0	0	0	0	0	5	0	0	0	1	0	0	0	11723	0	0	0	0	0	0	0	145	0	0	215	0	0.3612	0	0	0	12089	0
CD FP 50	78.5	H	10	P07H10	0	0	0	0	0	0	2	0	1	0	0	0	2	0	11860	0	0	0	0	0	0	0	0	1	0	204	0	0.368	0	0	0	12071	1
CD PC 10	78.5	D	7	P07D07	0	0	0	0	0	0	1	0	3	0	6	0	0	0	10221	0	0	0	0	0	428	0	0	4	0	0	0	0.4052	1617	0	0	12282	2
CD PC 50	78.5	G	7	P07G07	0	0	0	0	0	0	2	0	1	0	1	0	0	0	10656	0	0	0	0	0	0	0	0	2	0	0	0	0.4372	262	0	0	10925	1
CD BH 10	104.5	C	8	P08C08	0	0	1	0	5883	0	3	0	1	0	0	0	0	0	8072	0	0	0	0	0	0	0	0	1	0	0	0	0.5584	0	0	0	13984	23
CD BH 10	104.5	D	8	P08D08	0	0	0	0	1380	0	2	0	2	1	345	0	0	0	8171	0	0	0	0	0	0	0	0	15	0	0	0	0.0152	0	0	0	9946	30
CD BH 10	104.5	E	8	P08E08	0	0	0	0	5051	0	3	0	4	0	1	0	0	0	9727	0	0	1	0	0	0	0	0	48	0	1	0	0.884	0	0	0	14842	6
CD BH 50	104.5	F	8	P08F08	0	0	0	0	7917	0	4	0	3	0	2	0	0	0	6261	0	0	0	0	0	0	0	0	40	1	1	0	0.4216	0	0	0	14243	14
CD BH 50	104.5	G	8	P08G08	0	0	0	0	7267	0	0	0	1	1	1	0	0	0	4663	0	0	0	0	0	0	0	0	2	1	0	0	0.3852	0	0	0	11957	21
CD BH 50	104.5	H	8	P08H08	0	0	0	0	5821	0	0	0	1	1	0	0	0	0	3149	0	0	0	0	0	1	0	0	1	0	0	0	0.566	0	0	0	8987	13
CD BO 10	104.5	C	3	P08C03	0	1	0	0	0	0	12929	0	2	1	2	1	0	0	440	0	0	1	0	0	0	0	0	0	0	0	0	0.534	0	0	0	13377	0
CD BO 10	104.5	D	3	P08D03	0	0	1	0	0	0	18060	0	0	1	0	0	0	0	718	0	0	0	0	0	1	0	0	0	0	0	0	0.514	0	0	0	18781	0
CD BO 10	104.5	E	3	P08E03	0	0	0	0	0	0	13525	0	1	2	0	0	0	0	348	0	0	0	0	0	0	0	0	2	0	0	0	0.5632	0	0	0	13878	0
CD BO 50	104.5	F	3	P08F03	0	0	1	0	0	0	12233	0	0	1	0	0	0	0	475	0	0	0	0	0	0	0	0	0	0	0	0	0.5096	0	0	0	12710	0
CD BO 50	104.5	G	3	P08G03	0	0	1	0	0	0	12231	0	14	0	0	0	0	0	411	0	0	0	0	0	0	0	0	1	0	0	0	0.5292	0	0	0	12658	0
CD BO 50	104.5	H	3	P08H03	0	0	0	0	0	0	8790	0	2	0	0	0	0	0	397	0	0	0	0	0	0	0	0	0	0	0	0	0.5484	0	1	0	9190	0
CD BT 10	104.5	C	2	P08C02	0	1	0	0	0	0	2	0	12301	0	1	0	0	0	203	0	0	0	0	0	0	0	0	0	0	0	0	0.5384	0	0	0	12509	1
CD BT 10	104.5	D	2	P08D02	0	0	0	0	0	0	0	0	13460	2	1	0	0	0	294	0	0	0	0	0	0	0	1	0	1	0	0	0.528	0	0	0	13762	3
CD BT 10	104.5	E	2	P08E02	0	0	0	0	0	0	0	0	12904	0	0	0	0	0	288	0	0	0	0	0	0	0	0	0	0	1	0	0.5484	0	0	0	13200	7
CD BT 50	104.5	F	2	P08F02	0	0	0	0	0	0	4	0	16286	1	0	0	0	0	505	0	0	0	0	0	0	0	0	0	0	0	0	0.5528	0	0	0	16802	6
CD BT 50	104.5	G	2	P08G02	0	0	0	0	0	0	5	0	11235	5	0	0	0	0	378	0	0	0	0	0	0	0	0	1	0	0	0	0.58	0	0	0	11625	1
CD BT 50	104.5	H	2	P08H02	0	0	0	0	0	0	1	0	8748	0	0	0	0	0	381	0	0	0	0	0	0	0	0	2	0	0	0	0.5644	0	0	0	9132	0
CD BU 10	104.5	D	1	P08D01	0	1	0	0	0	0	20	0	0	12310	0	0	0	0	4542	0	0	0	0	0	0	0	0	0	0	0	1	0.6272	0	0	0	16897	23
CD BU 10	104.5	E	1	P08E01	0	1	0	0	0	0	1	0	0	12241	0	0	0	0	5572	0	0	0	0	0	0	0	1	1	0	0	0	0.6492	0	0	0	17826	9
CD BU 50	104.5	F	1	P08F01	0	0	0	0	1	0	1	0	3	10834	0	0	0	0	4926	0	0	0	0	0	0	0	0	1	0	0	0	0.7328	0	0	0	15780	14
CD BU 50	104.5	G	1	P08G01	0	0	0	0	1	0	0	0	1	13904	0	0	0	0	6314	0	0	0	0	0	0	0	0	0	3	0	0	0.59	0	0	0	20254	31
CD BU 50	104.5	H	1	P08H01	0	0	0	0	0	0	1	0	1	8428	0	0	0	0	4142	0	0	0	0	0	0	0	0	2	0	0	0	0.6516	0	0	0	12588	14
CD BV 10	104.5	B	7	P08B07	0	0	0	0	0	0	1	0	3	0	9248	0	0	0	4386	0	0	0	0	0	0	0	0	0	0	0	0	0.808	0	0	0	13641	3
CD BV 10	104.5	B	8	P08B08	0	0	0	0	2	0	0	0	0	0	9383	0	0	0	5041	0	0	0	0	0	0	0	0	2	0	0	0	1.1084	0	0	0	14431	3
CD BV 10	104.5	B	9	P08B09	0	0	0	0	0	0	0	0	1	0	8354	0	0	0	4635	0	0	0	0	0	0	0	0	0	0	0	0	0.8208	0	0	0	12996	6
CD BV 50	104.5	B	10	P08B10	0	0	0	0	0	0	0	0	0	0	8441	0	1	0	5042	0	0	0	0	0	0	0	0	151	0	0	1	0.8072	0	0	0	13639	3
CD BV 50	104.5	B	11	P08B11	0	0	0	0	0	0	0	0	0	0	7778	0	0	0	4352	0	0	0	0	0	0	0	0	0	0	0	0	0.7208	0	0	0	12136	6
CD BV 50	104.5	B	12	P08B12	0	0	0	0	0	0	0	0	1	0	4849	0	0	0	2094	0	0	1	0	0	0	0	0	0	0	0	0	0.8028	0	0	0	6946	1
CD CH 10	104.5	D	4	P08D04	0	0	0	0	0	0	1	0	0	2	1	0	0	0	7922	0	448	6	0	0	0	0	0	2	1	0	0	0.474	0	0	0	8392	9
CD CH 50	104.5	F	4	P08F04	0	0	0	0	0	0	1	0	0	0	3	0	0	0	5070	0	98	0	0	0	0	0	0	1	0	0	0	0.346	0	0	0	5173	0
CD CH 50	104.5	G	4	P08G04	0	0	0	0	0	0	15	0	0	0	0	0	0	0	10557	0	231	0	0	0	2	0	0	1	0	0	0	0.468	0	0	0	10813	7
CD CH 50	104.5	H	4	P08H04	0	0	0	0	1	0	1	0	1	1	1	0	0	0	10616	0	166	0	0	0	0	0	2	4	1	0	0	0.3696	0	0	0	10801	7
CD CS 10	104.5	D	12	P08D12	0	0	0	0	0	0	0	0	2	0	1	0	1	0	1653	0	0	88	0	0	0	0	0	1	0	0	0	0.404	0	0	0	1747	1
CD CS 10	104.5	E	12	P08E12	0	0	0	0	3	0	0	0	0	0	0	0	1	0	3497	0	0	422	0	0	0	0	0	0	0	0	0	0.4092	0	0	0	3923	0
CD CS 50	104.5	F	12	P08F12	0	0	0	0	0	0	0	0	0	0	0	0	1	0	3293	0	0	361	0	0	1	0	0	2	0	0	0	0.4208	0	0	0	3659	1
CD CS 50	104.5	G	12	P08G12	0	0	0	0	0	0	0	0	0	0	0	0	0	0	6271	0	0	486	0	0	0	0	0	1	0	0	0	0.3652	0	0	0	6762	4
CD CS 50	104.5	H	12	P08H12	0	0	0	0	0	0	0	0	1	0	0	0	0	0	4054	0	0	551	0	0	1	0	0	1	0	0	0	0.3644	0	0	0	4609	1
CD DP 10	104.5	C	11	P08C11	0	0	0	0	0	0	0	0	0	0	0	0	0	0	6922	0	0	0	0	0	541	0	0	0	0	0	0	0.4844	0	0	0	7468	5
CD DP 10	104.5	D	11	P08D11	0	0	0	0	0	0	0	0	1	1	4	0	1	0	3988	0	0	0	0	0	60	0	0	0	0	0	0	0.02	0	0	0	4056	1
CD DP 10	104.5	E	11	P08E11	0	0	0	0	0	0	0	0	1	0	0	0	0	0	10179	0	0	0	0	0	1049	0	0	0	0	0	0	0.02	0	0	0	11231	2
CD DP 50	104.5	F	11	P08F11	0	0	0	0	0	0	0	0	0	2	1	0	0	0	10221	0	0	0	0	0	956	0	0	0	0	0	0	0.4304	0	0	0	11180	0
CD DP 50	104.5	G	11	P08G11	0	0	0	0	0	0	1	0	0	0	0	0	0	0	11191	0	0	0	0	0	785	0	0	0	1	0	0	0.4096	0	0	0	11984	6
CD DP 50	104.5	H	11	P08H11	0	0	0	0	0	0	1	0	1	0	0	0	0	0	8316	0	0	0	0	0	945	0	0	1	1	0	0	0.4232	0	0	0	9268	3
CD ER 10	104.5	C	6	P08C06	0	0	0	0	0	0	1	0	47	2	2	0	0	0	1221	0	0	0	0	0	0	0	0	15481	0	0	0	0.4312	0	0	0	16755	1
CD ER 50	104.5	H	6	P08H06	0	0	0	0	0	0	1	0	0	0	0	0	0	0	1339	0	0	0	0	0	0	0	0	12601	0	0	0	0.4076	0	0	0	13948	7
CD FP 10	104.5	C	10	P08C10	0	0	0	0	0	0	0	0	1	0	1	0	0	0	9146	0	0	0	0	0	0	0	0	1	0	1383	0	0.0172	0	0	0	10532	0
CD FP 10	104.5	D	10	P08D10	0	0	0	0	0	0	1	0	0	0	1	0	1	0	5992	0	0	0	0	0	0	0	0	1	0	263	0	0.014	0	0	0	6259	0
CD FP 10	104.5	E	10	P08E10	0	0	0	0	0	0	0	0	3	0	0	0	2	0	3235	0	0	0	0	0	0	0	0	0	0	149	0	0.0172	0	0	0	3389	0
CD FP 50	104.5	F	10	P08F10	0	0	0	0	0	0	0	0	1	0	0	0	0	0	6533	0	0	0	0	0	0	0	0	2	0	239	0	0.5068	0	0	0	6775	0
CD FP 50	104.5	G	10	P08G10	0	0	0	0	1	0	1	0	0	0	1	0	2	0	10278	0	0	0	0	0	1	0	0	0	0	629	0	0.01	0	0	0	10916	3
CD FP 50	104.5	H	10	P08H10	0	0	0	0	0	0	0	0	0	0	0	0	1	0	9758	0	0	0	0	0	0	0	0	1	0	775	0	0.3656	0	0	0	10535	0
CD PC 10	104.5	C	7	P08C07	0	0	0	0	0	0	1	0	3	1	1	0	0	0	7665	0	0	0	0	0	0	0	0	2	0	0	0	0.0228	314	0	0	7994	7
CD PC 50	104.5	G	7	P08G07	0	0	0	0	0	0	0	0	3	0	0	0	0	0	5982	0	0	0	0	0	0	0	0	30	0	0	0	0.3312	174	0	0	6193	4
CD CA 50	78	B	11	P11B11	1	1	0	0	1	1	0	0	13	2	0	0	4926	0	3504	0	0	0	0	0	2	0	2	3	18	1	0	0.49	0	1	0	8478	2
CD CA 50	52.5	B	7	P11B07	0	0	0	0	1	0	3	2	10	3	2	0	5091	3	2511	0	0	0	0	4	21	0	2	0	11	1	0	0.5196	0	7	1	7676	3
CD CA 50	67.5	B	9	P11B09	2	0	0	0	0	0	3	0	2	2	1	0	2826	0	4046	0	0	1	0	4	2	0	2	0	16	0	0	0.4904	0	2	0	6911	2
CD CA 50	26.5	B	3	P11B03	1	0	0	0	1	0	2	0	2	4	2	0	3419	0	3267	0	0	0	0	0	3	0	2	1	12	0	0	0.2668	0	1	0	6719	2
CD CA 50	41.5	B	5	P11B05	3	0	0	0	0	0	3	2	2	3	0	0	5683	0	3060	0	0	1	0	1	2	0	4	0	6	0	0	0.4804	0	2	4	8778	2
CD EL 10	67.5	E	10	P11E10	1	0	0	0	0	0	1	0	3	1	0	0	0	0	4168	0	0	0	0	1	0	0	1862	0	2	0	0	0.4608	0	0	0	6041	2
CD EL 10	52.5	E	8	P11E08	1	0	0	0	0	0	0	0	4	0	5	0	1	0	3437	0	0	0	0	3	1	0	2285	0	2	1	0	0.4732	0	0	0	5742	2
CD EL 10	78	E	12	P11E12	1	0	0	0	1	0	0	0	5	2	1	0	1	0	3257	0	0	0	0	0	0	0	2362	0	0	1	0	0.4708	1	0	0	5633	1
CD EL 10	67.5	F	10	P11F10	4	0	0	0	1	0	0	0	7	0	1	0	2	0	5953	0	0	0	0	0	0	0	2476	0	3	0	0	0.4972	0	0	1	8452	3
CD EL 10	41.5	E	6	P11E06	0	0	0	0	1	0	0	1	1	3	3	0	0	0	3655	0	0	0	0	0	5	0	2500	1	1	0	0	0.4276	2	1	1	6178	3
CD EL 10	26.5	E	4	P11E04	0	0	0	0	0	0	0	0	4	0	1	0	4	0	3888	0	2	1	0	0	1	0	2591	3	0	1	0	0.3344	1	7	1	6505	0
CD EL 10	52.5	F	8	P11F08	3	0	0	0	0	0	0	2	5	0	3	0	3	1	4519	0	1	0	0	5	2	0	3037	0	1	0	0	0.462	0	7	0	7592	2
CD EL 10	26.5	F	4	P11F04	0	0	0	0	0	0	1	2	3	2	3	0	2	0	4303	0	1	0	0	1	2	0	3059	1	3	0	0	0.3396	1	0	0	7385	1
CD EL 10	78	F	12	P11F12	0	0	0	0	0	0	1	0	5	0	1	0	2	0	4944	0	0	0	0	1	0	0	3153	0	2	0	0	0.5084	0	0	1	8113	3
CD EL 10	41.5	F	6	P11F06	3	1	0	0	0	0	0	0	1	16	3	0	0	0	3486	0	1	1	0	2	2	0	3302	0	4	0	0	0.4272	1	2	3	6831	3
CD EL 50	78	B	12	P11B12	1	0	0	0	0	0	1	2	11	2	1	0	0	0	893	0	1	0	0	2	2	0	1090	0	15	0	0	0.4972	1	0	1	2030	7
CD EL 50	67.5	C	10	P11C10	4	0	0	0	0	0	0	1	5	1	0	0	0	0	3493	0	0	0	0	2	0	0	1556	0	2	0	0	0.4896	0	3	1	5068	0
CD EL 50	52.5	C	8	P11C08	1	0	0	0	0	0	3	0	5	3	4	0	0	1	3466	0	0	0	0	2	0	0	1847	0	1	0	0	0.4296	0	4	0	5338	1
CD EL 50	67.5	B	10	P11B10	1	0	0	0	1	0	0	0	6	0	1	0	1	0	4797	0	0	1	0	1	0	0	2107	0	9	0	0	0.5152	0	0	0	6927	2
CD EL 50	41.5	C	6	P11C06	2	0	0	0	0	0	1	0	10	4	2	0	0	0	3874	0	0	0	0	4	3	0	2562	0	5	1	0	0.466	2	3	0	6475	2
CD EL 50	26.5	C	4	P11C04	0	0	0	0	0	0	1	0	3	3	0	0	0	0	3532	0	0	0	0	5	1	0	2612	1	3	0	0	0.3592	1	0	0	6162	0
CD EL 50	52.5	A	8	P11A08	2	0	0	0	1	0	0	1	11	3	4	0	3	3	4410	0	1	1	0	4	1	0	2830	0	1	0	0	0.49	1	1	1	7285	6
CD EL 50	26.5	A	4	P11A04	0	0	0	0	1	0	0	2	5	1	0	0	2	0	4245	0	1	1	0	0	2	0	2863	19	2	0	0	0.3448	5	1	0	7153	3
CD EL 50	67.5	A	10	P11A10	2	0	0	0	0	0	0	0	3	0	0	0	1	0	6356	0	1	0	0	0	0	0	2864	0	1	1	0	0.4528	0	0	0	9235	6
CD EL 50	78	C	12	P11C12	3	0	0	0	0	0	0	0	3	1	0	0	0	0	3679	0	1	0	0	1	1	0	3005	0	9	0	0	0.4856	1	2	0	6709	3
CD EL 50	41.5	A	6	P11A06	0	0	0	0	2	0	1	0	1	1	2	1	2	0	4748	0	1	1	0	1	2	0	3122	1	3	0	0	0.4708	0	3	4	7906	10
CD EL 50	41.5	B	6	P11B06	2	0	0	0	0	0	0	1	1	0	5	0	1	0	4327	0	0	2	0	0	5	0	3152	1	6	0	0	0.4872	0	3	1	7517	9
CD EL 50	26.5	B	4	P11B04	3	0	0	0	1	0	0	1	5	3	1	0	0	0	4514	0	0	0	0	0	1	0	3316	1	1	0	0	0.3696	0	1	0	7851	3
CD EL 50	52.5	B	8	P11B08	1	0	0	0	1	0	2	0	1	6	2	0	4	0	4227	0	0	0	0	3	1	0	3701	0	8	1	0	0.5036	0	4	0	7966	4
