# Supplementary material for: Negative interactions determine Clostridioides difficile growth in synthetic human gut communities
Source: Mol Syst Biol. 2021 Oct 25;17(10):e10355. doi: 10.15252/msb.202110355 (PMC8543057; doi:10.15252/msb.202110355)
Supplement: Supplementary file 6 — Dataset EV4 [file MSB-17-e10355-s006.zip › DatasetEV4/Exp3.csv]

	Condition	plate	Time	Unnamed: 3	Unnamed: 4	Sample	BU	PC	BH	CD	FP	DP	Unclassified	Total	BO	Bacillus_cereus	Escherichia_coli	ER	BT	BV	CS	CH	BY	CA	DL	EL	CC	BC	PJ	CG	RI	BA	BL	BP	BF	AC	DF	HB	OD600
0	SEHE30_25	0	0	A	4	P02A04	2720.0	0.0	2038.0	1519.0	972.0	6.0	7.0	7262.0	0.0	0.0	0.0	0.0	0.0	0.0	0.0	0.0	0.0	0.0	0.0	0.0	0.0	0.0	0.0	0.0	0.0	0.0	0.0	0.0	0.0	0.0	0.0	0.0	0.0066
1	SEHE30_33	0	0	A	5	P02A05	0.0	4442.0	0.0	2620.0	1317.0	170.0	3.0	8553.0	0.0	0.0	0.0	0.0	0.0	0.0	0.0	0.0	0.0	0.0	0.0	0.0	1.0	0.0	0.0	0.0	0.0	0.0	0.0	0.0	0.0	0.0	0.0	0.0	0.0066
2	SEHE30_49	0	0	A	7	P02A07	0.0	1.0	8.0	1242.0	0.0	65.0	24.0	6889.0	3491.0	0.0	0.0	1682.0	0.0	0.0	376.0	0.0	0.0	0.0	0.0	0.0	0.0	0.0	0.0	0.0	0.0	0.0	0.0	0.0	0.0	0.0	0.0	0.0	0.0066
3	SEHE30_41	0	0	A	6	P02A06	0.0	1.0	2.0	1513.0	684.0	118.0	2.0	4952.0	1.0	0.0	1.0	2169.0	0.0	0.0	460.0	1.0	0.0	0.0	0.0	0.0	0.0	0.0	0.0	0.0	0.0	0.0	0.0	0.0	0.0	0.0	0.0	0.0	0.0066
4	SEHE30_74	0	0	B	10	P02B10	826.0	1410.0	794.0	648.0	395.0	96.0	71.0	9157.0	1238.0	0.0	0.0	0.0	1763.0	1427.0	0.0	488.0	0.0	0.0	0.0	0.0	1.0	0.0	0.0	0.0	0.0	0.0	0.0	0.0	0.0	0.0	0.0	0.0	0.0066
5	SEHE30_10	0	0	B	2	P02B02	2850.0	0.0	2363.0	1818.0	1.0	3.0	7.0	7042.0	0.0	0.0	0.0	0.0	0.0	0.0	0.0	0.0	0.0	0.0	0.0	0.0	0.0	0.0	0.0	0.0	0.0	0.0	0.0	0.0	0.0	0.0	0.0	0.0	0.0066
6	SEHE30_19	0	0	C	3	P02C03	4160.0	0.0	3.0	1962.0	1399.0	249.0	2.0	7777.0	0.0	0.0	0.0	0.0	0.0	2.0	0.0	0.0	0.0	0.0	0.0	0.0	0.0	0.0	0.0	0.0	0.0	0.0	0.0	0.0	0.0	0.0	0.0	0.0	0.0066
7	SEHE30_18	0	0	B	3	P02B03	2408.0	3414.0	2.0	1485.0	935.0	12.0	11.0	8269.0	0.0	0.0	0.0	0.0	1.0	0.0	1.0	0.0	0.0	0.0	0.0	0.0	0.0	0.0	0.0	0.0	0.0	0.0	0.0	0.0	0.0	0.0	0.0	0.0	0.0066
8	SEHE30_50	0	0	B	7	P02B07	2.0	2082.0	3.0	1225.0	503.0	4.0	358.0	9425.0	1820.0	0.0	0.0	1.0	2533.0	0.0	0.0	894.0	0.0	0.0	0.0	0.0	0.0	0.0	0.0	0.0	0.0	0.0	0.0	0.0	0.0	0.0	0.0	0.0	0.0066
9	SEHE30_59	0	0	C	8	P02C08	1.0	2549.0	1278.0	1378.0	0.0	126.0	10.0	8711.0	0.0	1.0	0.0	2494.0	1.0	0.0	872.0	1.0	0.0	0.0	0.0	0.0	0.0	0.0	0.0	0.0	0.0	0.0	0.0	0.0	0.0	0.0	0.0	0.0	0.0066
10	SEHE30_4	0	0	D	1	P02D01	0.0	3958.0	11.0	2289.0	1206.0	16.0	3.0	7486.0	0.0	3.0	0.0	0.0	0.0	0.0	0.0	0.0	0.0	0.0	0.0	0.0	0.0	0.0	0.0	0.0	0.0	0.0	0.0	0.0	0.0	0.0	0.0	0.0	0.0066
11	SEHE30_35	0	0	C	5	P02C05	0.0	1.0	2.0	836.0	2.0	10.0	24.0	7923.0	2221.0	0.0	0.0	1836.0	2211.0	0.0	0.0	779.0	0.0	0.0	0.0	0.0	0.0	1.0	0.0	0.0	0.0	0.0	0.0	0.0	0.0	0.0	0.0	0.0	0.0066
12	SEHE30_12	0	0	D	2	P02D02	0.0	5128.0	13.0	2295.0	3.0	193.0	5.0	7637.0	0.0	0.0	0.0	0.0	0.0	0.0	0.0	0.0	0.0	0.0	0.0	0.0	0.0	0.0	0.0	0.0	0.0	0.0	0.0	0.0	0.0	0.0	0.0	0.0	0.0066
13	SEHE30_20	0	0	D	3	P02D03	3924.0	4.0	16.0	2328.0	1553.0	304.0	1.0	8132.0	0.0	2.0	0.0	0.0	0.0	0.0	0.0	0.0	0.0	0.0	0.0	0.0	0.0	0.0	0.0	0.0	0.0	0.0	0.0	0.0	0.0	0.0	0.0	0.0	0.0066
14	SEHE30_5	0	0	E	1	P02E01	2.0	1.0	1.0	1680.0	0.0	5.0	59.0	7351.0	2583.0	0.0	0.0	0.0	0.0	3019.0	0.0	0.0	0.0	0.0	0.0	1.0	0.0	0.0	0.0	0.0	0.0	0.0	0.0	0.0	0.0	0.0	0.0	0.0	0.0066
15	SEHE30_61	0	0	E	8	P02E08	0.0	1360.0	827.0	596.0	1.0	59.0	282.0	7009.0	1238.0	1.0	0.0	1308.0	6.0	1330.0	1.0	0.0	0.0	0.0	0.0	0.0	0.0	0.0	0.0	0.0	0.0	0.0	0.0	0.0	0.0	0.0	0.0	0.0	0.0066
16	SEHE30_45	0	0	E	6	P02E06	0.0	3963.0	2140.0	1356.0	665.0	5.0	6.0	8944.0	0.0	1.0	0.0	2.0	1.0	0.0	0.0	805.0	0.0	0.0	0.0	0.0	0.0	0.0	0.0	0.0	0.0	0.0	0.0	0.0	0.0	0.0	0.0	0.0	0.0066
17	SEHE30_14	0	0	F	2	P02F02	0.0	3069.0	1.0	1387.0	0.0	3.0	1.0	7095.0	0.0	0.0	0.0	2634.0	0.0	0.0	0.0	0.0	0.0	0.0	0.0	0.0	0.0	0.0	0.0	0.0	0.0	0.0	0.0	0.0	0.0	0.0	0.0	0.0	0.0066
18	SEHE30_13	0	0	E	2	P02E02	0.0	0.0	3.0	3528.0	2118.0	362.0	1.0	6014.0	0.0	1.0	0.0	1.0	0.0	0.0	0.0	0.0	0.0	0.0	0.0	0.0	0.0	0.0	0.0	0.0	0.0	0.0	0.0	0.0	0.0	0.0	0.0	0.0	0.0066
19	SEHE30_21	0	0	E	3	P02E03	2284.0	0.0	1725.0	1166.0	0.0	7.0	7.0	8028.0	0.0	0.0	0.0	2837.0	0.0	0.0	1.0	1.0	0.0	0.0	0.0	0.0	0.0	0.0	0.0	0.0	0.0	0.0	0.0	0.0	0.0	0.0	0.0	0.0	0.0066
20	SEHE30_22	0	0	F	3	P02F03	0.0	2916.0	2.0	1272.0	815.0	3.0	6.0	8306.0	0.0	0.0	0.0	0.0	1.0	3291.0	0.0	0.0	0.0	0.0	0.0	0.0	0.0	0.0	0.0	0.0	0.0	0.0	0.0	0.0	0.0	0.0	0.0	0.0	0.0066
21	SEHE30_6	0	0	F	1	P02F01	2467.0	0.0	2.0	4980.0	0.0	604.0	2.0	8055.0	0.0	0.0	0.0	0.0	0.0	0.0	0.0	0.0	0.0	0.0	0.0	0.0	0.0	0.0	0.0	0.0	0.0	0.0	0.0	0.0	0.0	0.0	0.0	0.0	0.0066
22	SEHE30_7	0	0	G	1	P02G01	2159.0	0.0	3.0	4506.0	0.0	575.0	0.0	7243.0	0.0	0.0	0.0	0.0	0.0	0.0	0.0	0.0	0.0	0.0	0.0	0.0	0.0	0.0	0.0	0.0	0.0	0.0	0.0	0.0	0.0	0.0	0.0	0.0	0.0066
23	SEHE30_38	0	0	F	5	P02F05	3830.0	8.0	4.0	2282.0	1264.0	212.0	8.0	9247.0	0.0	0.0	0.0	7.0	0.0	2.0	0.0	1630.0	0.0	0.0	0.0	0.0	0.0	0.0	0.0	0.0	0.0	0.0	0.0	0.0	0.0	0.0	0.0	0.0	0.0066
24	SEHE30_55	0	0	G	7	P02G07	3062.0	0.0	2308.0	1747.0	1112.0	184.0	8.0	9436.0	0.0	0.0	0.0	0.0	1.0	0.0	0.0	1014.0	0.0	0.0	0.0	0.0	0.0	0.0	0.0	0.0	0.0	0.0	0.0	0.0	0.0	0.0	0.0	0.0	0.0066
25	SEHE30_54	0	0	F	7	P02F07	2.0	1814.0	4.0	874.0	0.0	11.0	33.0	9031.0	1711.0	0.0	0.0	1923.0	2056.0	0.0	0.0	603.0	0.0	0.0	0.0	0.0	0.0	0.0	0.0	0.0	0.0	0.0	0.0	0.0	0.0	0.0	0.0	0.0	0.0066
26	SEHE30_23	0	0	G	3	P02G03	0.0	0.0	4.0	1753.0	1672.0	204.0	123.0	8991.0	5230.0	2.0	0.0	1.0	0.0	0.0	0.0	0.0	0.0	0.0	0.0	0.0	0.0	2.0	0.0	0.0	0.0	0.0	0.0	0.0	0.0	0.0	0.0	0.0	0.0066
27	SEHE30_62	0	0	F	8	P02F08	0.0	0.0	1135.0	886.0	0.0	80.0	357.0	8493.0	1689.0	0.0	0.0	1776.0	0.0	2031.0	0.0	539.0	0.0	0.0	0.0	0.0	0.0	0.0	0.0	0.0	0.0	0.0	0.0	0.0	0.0	0.0	0.0	0.0	0.0066
28	SEHE30_71	0	0	G	9	P02G09	640.0	1148.0	559.0	549.0	0.0	10.0	23.0	7432.0	1.0	1.0	0.0	1161.0	1272.0	1216.0	586.0	266.0	0.0	0.0	0.0	0.0	0.0	0.0	0.0	0.0	0.0	0.0	0.0	0.0	0.0	0.0	0.0	0.0	0.0066
29	SEHE30_24	0	0	H	3	P02H03	2.0	3674.0	8.0	1716.0	1128.0	5.0	10.0	9943.0	0.0	1.0	0.0	3397.0	0.0	1.0	1.0	0.0	0.0	0.0	0.0	0.0	0.0	0.0	0.0	0.0	0.0	0.0	0.0	0.0	0.0	0.0	0.0	0.0	0.0066
30	SEHE30_56	0	0	H	7	P02H07	0.0	2424.0	1415.0	1237.0	0.0	77.0	10.0	10124.0	1.0	0.0	0.0	0.0	4192.0	2.0	0.0	766.0	0.0	0.0	0.0	0.0	0.0	0.0	0.0	0.0	0.0	0.0	0.0	0.0	0.0	0.0	0.0	0.0	0.0066
31	SEHE30_72	0	0	H	9	P02H09	0.0	1034.0	618.0	838.0	328.0	60.0	13.0	8068.0	0.0	0.0	0.0	1199.0	1853.0	1271.0	250.0	604.0	0.0	0.0	0.0	0.0	0.0	0.0	0.0	0.0	0.0	0.0	0.0	0.0	0.0	0.0	0.0	0.0	0.0066
32	SEHE30_10	0	48	B	2	P24B02	6002.0	1.0	930.0	742.0	1.0	0.0	15.0	7693.0	0.0	0.0	0.0	1.0	0.0	1.0	0.0	0.0	0.0	0.0	0.0	0.0	0.0	0.0	0.0	0.0	0.0	0.0	0.0	0.0	0.0	0.0	0.0	0.0	0.7285
33	SEHE30_25	0	48	A	4	P24A04	4769.0	2.0	620.0	297.0	873.0	0.0	4.0	6571.0	2.0	0.0	0.0	2.0	2.0	0.0	0.0	0.0	0.0	0.0	0.0	0.0	0.0	0.0	0.0	0.0	0.0	0.0	0.0	0.0	0.0	0.0	0.0	0.0	0.69
34	SEHE30_18	0	48	B	3	P24B03	3220.0	2641.0	0.0	123.0	2965.0	3.0	26.0	8982.0	0.0	0.0	0.0	0.0	3.0	1.0	0.0	0.0	0.0	0.0	0.0	0.0	0.0	0.0	0.0	0.0	0.0	0.0	0.0	0.0	0.0	0.0	0.0	0.0	0.635
35	SEHE30_33	0	48	A	5	P24A05	0.0	6359.0	0.0	641.0	2645.0	209.0	13.0	9870.0	1.0	0.0	0.0	1.0	1.0	0.0	0.0	0.0	0.0	0.0	0.0	0.0	0.0	0.0	0.0	0.0	0.0	0.0	0.0	0.0	0.0	0.0	0.0	0.0	0.5955
36	SEHE30_41	0	48	A	6	P24A06	0.0	0.0	1.0	2765.0	2482.0	176.0	9.0	7238.0	0.0	0.0	0.0	1710.0	0.0	1.0	94.0	0.0	0.0	0.0	0.0	0.0	0.0	0.0	0.0	0.0	0.0	0.0	0.0	0.0	0.0	0.0	0.0	0.0	0.434
37	SEHE30_50	0	48	B	7	P24B07	1.0	1673.0	1.0	227.0	975.0	0.0	174.0	9887.0	2467.0	0.0	0.0	0.0	4036.0	0.0	0.0	333.0	0.0	0.0	0.0	0.0	0.0	0.0	0.0	0.0	0.0	0.0	0.0	0.0	0.0	0.0	0.0	0.0	0.6235
38	SEHE30_12	0	48	D	2	P24D02	4.0	7904.0	1.0	423.0	11.0	155.0	2.0	8500.0	0.0	0.0	0.0	0.0	0.0	0.0	0.0	0.0	0.0	0.0	0.0	0.0	0.0	0.0	0.0	0.0	0.0	0.0	0.0	0.0	0.0	0.0	0.0	0.0	0.5665
39	SEHE30_35	0	48	C	5	P24C05	2.0	1.0	1.0	103.0	0.0	1.0	166.0	8028.0	2692.0	0.0	0.0	457.0	3905.0	2.0	0.0	698.0	0.0	0.0	0.0	0.0	0.0	0.0	0.0	0.0	0.0	0.0	0.0	0.0	0.0	0.0	0.0	0.0	0.635
40	SEHE30_20	0	48	D	3	P24D03	6800.0	3.0	1.0	419.0	999.0	359.0	14.0	8597.0	1.0	0.0	0.0	0.0	1.0	0.0	0.0	0.0	0.0	0.0	0.0	0.0	0.0	0.0	0.0	0.0	0.0	0.0	0.0	0.0	0.0	0.0	0.0	0.0	0.6945
41	SEHE30_74	0	48	B	10	P24B10	772.0	1647.0	115.0	93.0	1966.0	24.0	299.0	12332.0	2275.0	0.0	1.0	0.0	3866.0	879.0	0.0	395.0	0.0	0.0	0.0	0.0	0.0	0.0	0.0	0.0	0.0	0.0	0.0	0.0	0.0	0.0	0.0	0.0	0.6255
42	SEHE30_19	0	48	C	3	P24C03	6247.0	1.0	0.0	428.0	962.0	282.0	3.0	7932.0	2.0	0.0	0.0	0.0	3.0	1.0	2.0	1.0	0.0	0.0	0.0	0.0	0.0	0.0	0.0	0.0	0.0	0.0	0.0	0.0	0.0	0.0	0.0	0.0	0.696
43	SEHE30_59	0	48	C	8	P24C08	0.0	6195.0	687.0	827.0	0.0	50.0	18.0	9336.0	1.0	0.0	0.0	1380.0	1.0	0.0	177.0	0.0	0.0	0.0	0.0	0.0	0.0	0.0	0.0	0.0	0.0	0.0	0.0	0.0	0.0	0.0	0.0	0.0	0.607
44	SEHE30_4	0	48	D	1	P24D01	0.0	4708.0	0.0	340.0	3157.0	3.0	3.0	8213.0	0.0	0.0	0.0	0.0	1.0	0.0	1.0	0.0	0.0	0.0	0.0	0.0	0.0	0.0	0.0	0.0	0.0	0.0	0.0	0.0	0.0	0.0	0.0	0.0	0.5385
45	SEHE30_45	0	48	E	6	P24E06	0.0	5192.0	956.0	259.0	1854.0	0.0	19.0	9012.0	1.0	0.0	0.0	0.0	0.0	0.0	0.0	731.0	0.0	0.0	0.0	0.0	0.0	0.0	0.0	0.0	0.0	0.0	0.0	0.0	0.0	0.0	0.0	0.0	0.7070000000000001
46	SEHE30_38	0	48	F	5	P24F05	6780.0	2.0	1.0	173.0	624.0	292.0	11.0	8528.0	1.0	0.0	0.0	0.0	2.0	1.0	0.0	641.0	0.0	0.0	0.0	0.0	0.0	0.0	0.0	0.0	0.0	0.0	0.0	0.0	0.0	0.0	0.0	0.0	1.0345
47	SEHE30_61	0	48	E	8	P24E08	0.0	3081.0	201.0	229.0	0.0	22.0	158.0	9711.0	4380.0	1.0	0.0	361.0	0.0	1278.0	0.0	0.0	0.0	0.0	0.0	0.0	0.0	0.0	0.0	0.0	0.0	0.0	0.0	0.0	0.0	0.0	0.0	0.0	0.575
48	SEHE30_14	0	48	F	2	P24F02	0.0	7970.0	0.0	816.0	0.0	1.0	13.0	9053.0	1.0	0.0	0.0	252.0	0.0	0.0	0.0	0.0	0.0	0.0	0.0	0.0	0.0	0.0	0.0	0.0	0.0	0.0	0.0	0.0	0.0	0.0	0.0	0.0	0.409
49	SEHE30_54	0	48	F	7	P24F07	0.0	2218.0	1.0	100.0	0.0	0.0	230.0	10460.0	2572.0	0.0	0.0	470.0	4243.0	1.0	0.0	625.0	0.0	0.0	0.0	0.0	0.0	0.0	0.0	0.0	0.0	0.0	0.0	0.0	0.0	0.0	0.0	0.0	0.6475
50	SEHE30_5	0	48	E	1	P24E01	0.0	1.0	0.0	292.0	1.0	3.0	130.0	5875.0	3524.0	0.0	0.0	0.0	0.0	1924.0	0.0	0.0	0.0	0.0	0.0	0.0	0.0	0.0	0.0	0.0	0.0	0.0	0.0	0.0	0.0	0.0	0.0	0.0	0.556
51	SEHE30_13	0	48	E	2	P24E02	1.0	2.0	0.0	5386.0	2495.0	1148.0	6.0	9039.0	0.0	0.0	0.0	0.0	0.0	0.0	0.0	1.0	0.0	0.0	0.0	0.0	0.0	0.0	0.0	0.0	0.0	0.0	0.0	0.0	0.0	0.0	0.0	0.0	0.25
52	SEHE30_21	0	48	E	3	P24E03	5404.0	0.0	772.0	497.0	1.0	3.0	24.0	8923.0	0.0	0.0	0.0	2221.0	0.0	0.0	0.0	1.0	0.0	0.0	0.0	0.0	0.0	0.0	0.0	0.0	0.0	0.0	0.0	0.0	0.0	0.0	0.0	0.0	0.5545
53	SEHE30_22	0	48	F	3	P24F03	2.0	3694.0	0.0	155.0	2583.0	3.0	17.0	8990.0	0.0	0.0	0.0	0.0	0.0	2534.0	0.0	1.0	0.0	0.0	0.0	0.0	0.0	0.0	1.0	0.0	0.0	0.0	0.0	0.0	0.0	0.0	0.0	0.0	0.583
54	SEHE30_62	0	48	F	8	P24F08	1.0	3.0	197.0	136.0	0.0	22.0	133.0	9025.0	5125.0	0.0	0.0	1242.0	0.0	1407.0	0.0	759.0	0.0	0.0	0.0	0.0	0.0	0.0	0.0	0.0	0.0	0.0	0.0	0.0	0.0	0.0	0.0	0.0	0.56
55	SEHE30_71	0	48	G	9	P24G09	536.0	1113.0	201.0	45.0	0.0	0.0	134.0	8935.0	1.0	0.0	0.0	771.0	2997.0	2576.0	302.0	259.0	0.0	0.0	0.0	0.0	0.0	0.0	0.0	0.0	0.0	0.0	0.0	0.0	0.0	0.0	0.0	0.0	0.6735
56	SEHE30_24	0	48	H	3	P24H03	1.0	5054.0	2.0	626.0	3308.0	3.0	12.0	9311.0	0.0	0.0	0.0	305.0	0.0	0.0	0.0	0.0	0.0	0.0	0.0	0.0	0.0	0.0	0.0	0.0	0.0	0.0	0.0	0.0	0.0	0.0	0.0	0.0	0.5025
57	SEHE30_7	0	48	G	1	P24G01	4446.0	1.0	0.0	651.0	0.0	74.0	5.0	5178.0	0.0	0.0	0.0	0.0	0.0	0.0	1.0	0.0	0.0	0.0	0.0	0.0	0.0	0.0	0.0	0.0	0.0	0.0	0.0	0.0	0.0	0.0	0.0	0.0	0.644
58	SEHE30_56	0	48	H	7	P24H07	1.0	862.0	99.0	96.0	2.0	27.0	5.0	5494.0	0.0	0.0	0.0	0.0	4222.0	0.0	0.0	179.0	0.0	0.0	0.0	0.0	0.0	1.0	0.0	0.0	0.0	0.0	0.0	0.0	0.0	0.0	0.0	0.0	0.6305
59	SEHE30_72	0	48	H	9	P24H09	1.0	483.0	192.0	34.0	416.0	14.0	24.0	5294.0	0.0	0.0	0.0	284.0	1950.0	1718.0	78.0	100.0	0.0	0.0	0.0	0.0	0.0	0.0	0.0	0.0	0.0	0.0	0.0	0.0	0.0	0.0	0.0	0.0	0.768
60	SEHE30_23	0	48	G	3	P24G03	2.0	2.0	0.0	377.0	1831.0	198.0	114.0	9403.0	6877.0	0.0	0.0	1.0	0.0	1.0	0.0	0.0	0.0	0.0	0.0	0.0	0.0	0.0	0.0	0.0	0.0	0.0	0.0	0.0	0.0	0.0	0.0	0.0	0.5635
61	SEHE30_55	0	48	G	7	P24G07	7145.0	0.0	725.0	228.0	672.0	191.0	13.0	9444.0	1.0	0.0	1.0	0.0	1.0	0.0	0.0	467.0	0.0	0.0	0.0	0.0	0.0	0.0	0.0	0.0	0.0	0.0	0.0	0.0	0.0	0.0	0.0	0.0	1.048
62	SEHE30_41	0	48	A	6	P23A06	0.0	0.0	0.0	3127.0	3053.0	265.0	12.0	11145.0	1.0	0.0	0.0	4491.0	1.0	0.0	195.0	0.0	0.0	0.0	0.0	0.0	0.0	0.0	0.0	0.0	0.0	0.0	0.0	0.0	0.0	0.0	0.0	0.0	0.40225
63	SEHE30_25	0	48	A	4	P23A04	6067.0	2.0	591.0	268.0	727.0	4.0	6.0	7665.0	0.0	0.0	0.0	0.0	0.0	0.0	0.0	0.0	0.0	0.0	0.0	0.0	0.0	0.0	0.0	0.0	0.0	0.0	0.0	0.0	0.0	0.0	0.0	0.0	0.74475
64	SEHE30_33	0	48	A	5	P23A05	3.0	7219.0	0.0	645.0	3329.0	183.0	2.0	11383.0	2.0	0.0	0.0	0.0	0.0	0.0	0.0	0.0	0.0	0.0	0.0	0.0	0.0	0.0	0.0	0.0	0.0	0.0	0.0	0.0	0.0	0.0	0.0	0.0	0.62575
65	SEHE30_49	0	48	A	7	P23A07	1.0	1.0	3.0	347.0	2.0	80.0	195.0	10099.0	8507.0	0.0	0.0	895.0	0.0	0.0	68.0	0.0	0.0	0.0	0.0	0.0	0.0	0.0	0.0	0.0	0.0	0.0	0.0	0.0	0.0	0.0	0.0	0.0	0.53425
66	SEHE30_59	0	48	C	8	P23C08	0.0	8680.0	301.0	437.0	3.0	45.0	12.0	12381.0	0.0	0.0	0.0	2196.0	0.0	0.0	707.0	0.0	0.0	0.0	0.0	0.0	0.0	0.0	0.0	0.0	0.0	0.0	0.0	0.0	0.0	0.0	0.0	0.0	0.55325
67	SEHE30_19	0	48	C	3	P23C03	5788.0	0.0	0.0	225.0	546.0	112.0	4.0	6678.0	1.0	0.0	0.0	1.0	1.0	0.0	0.0	0.0	0.0	0.0	0.0	0.0	0.0	0.0	0.0	0.0	0.0	0.0	0.0	0.0	0.0	0.0	0.0	0.0	0.72325
68	SEHE30_10	0	48	B	2	P23B02	3990.0	2.0	431.0	223.0	2.0	2.0	11.0	4665.0	1.0	0.0	0.0	0.0	2.0	0.0	0.0	1.0	0.0	0.0	0.0	0.0	0.0	0.0	0.0	0.0	0.0	0.0	0.0	0.0	0.0	0.0	0.0	0.0	0.80275
69	SEHE30_74	0	48	B	10	P23B10	472.0	1011.0	52.0	31.0	1374.0	14.0	246.0	7129.0	1063.0	0.0	0.0	0.0	2037.0	621.0	0.0	207.0	0.0	0.0	0.0	0.0	0.0	0.0	1.0	0.0	0.0	0.0	0.0	0.0	0.0	0.0	0.0	0.0	0.66325
70	SEHE30_18	0	48	B	3	P23B03	2888.0	2911.0	0.0	107.0	2947.0	2.0	48.0	8908.0	3.0	0.0	0.0	0.0	1.0	1.0	0.0	0.0	0.0	0.0	0.0	0.0	0.0	0.0	0.0	0.0	0.0	0.0	0.0	0.0	0.0	0.0	0.0	0.0	0.67475
71	SEHE30_50	0	48	B	7	P23B07	2.0	2371.0	2.0	196.0	1371.0	6.0	108.0	12443.0	3150.0	0.0	0.0	0.0	4820.0	0.0	0.0	416.0	0.0	0.0	0.0	0.0	0.0	0.0	1.0	0.0	0.0	0.0	0.0	0.0	0.0	0.0	0.0	0.0	0.69175
72	SEHE30_35	0	48	C	5	P23C05	1.0	6.0	1.0	82.0	1.0	3.0	118.0	9747.0	3224.0	0.0	0.0	552.0	4904.0	0.0	0.0	855.0	0.0	0.0	0.0	0.0	0.0	0.0	0.0	0.0	0.0	0.0	0.0	0.0	0.0	0.0	0.0	0.0	0.65775
73	SEHE30_21	0	48	E	3	P23E03	2923.0	1.0	313.0	130.0	1.0	2.0	25.0	4582.0	0.0	0.0	0.0	1186.0	0.0	1.0	0.0	0.0	0.0	0.0	0.0	0.0	0.0	0.0	0.0	0.0	0.0	0.0	0.0	0.0	0.0	0.0	0.0	0.0	0.51725
74	SEHE30_4	0	48	D	1	P23D01	0.0	1572.0	1.0	55.0	1469.0	3.0	0.0	3101.0	0.0	0.0	0.0	0.0	0.0	1.0	0.0	0.0	0.0	0.0	0.0	0.0	0.0	0.0	0.0	0.0	0.0	0.0	0.0	0.0	0.0	0.0	0.0	0.0	0.54775
75	SEHE30_61	0	48	E	8	P23E08	1.0	3642.0	144.0	162.0	0.0	28.0	128.0	10033.0	4224.0	0.0	0.0	364.0	0.0	1338.0	1.0	0.0	0.0	0.0	0.0	0.0	0.0	0.0	1.0	0.0	0.0	0.0	0.0	0.0	0.0	0.0	0.0	0.0	0.56725
76	SEHE30_12	0	48	D	2	P23D02	0.0	4568.0	0.0	123.0	0.0	37.0	0.0	4728.0	0.0	0.0	0.0	0.0	0.0	0.0	0.0	0.0	0.0	0.0	0.0	0.0	0.0	0.0	0.0	0.0	0.0	0.0	0.0	0.0	0.0	0.0	0.0	0.0	0.58925
77	SEHE30_20	0	48	D	3	P23D03	6122.0	2.0	1.0	205.0	513.0	80.0	10.0	6934.0	0.0	0.0	0.0	0.0	0.0	1.0	0.0	0.0	0.0	0.0	0.0	0.0	0.0	0.0	0.0	0.0	0.0	0.0	0.0	0.0	0.0	0.0	0.0	0.0	0.71675
78	SEHE30_45	0	48	E	6	P23E06	0.0	5277.0	768.0	112.0	1522.0	1.0	8.0	8253.0	0.0	0.0	0.0	1.0	0.0	0.0	0.0	564.0	0.0	0.0	0.0	0.0	0.0	0.0	0.0	0.0	0.0	0.0	0.0	0.0	0.0	0.0	0.0	0.0	0.67375
79	SEHE30_5	0	48	E	1	P23E01	0.0	1.0	0.0	69.0	0.0	0.0	68.0	1507.0	882.0	0.0	0.0	0.0	1.0	486.0	0.0	0.0	0.0	0.0	0.0	0.0	0.0	0.0	0.0	0.0	0.0	0.0	0.0	0.0	0.0	0.0	0.0	0.0	0.55975
80	SEHE30_13	0	48	E	2	P23E02	0.0	2.0	3.0	2428.0	928.0	229.0	4.0	3598.0	0.0	0.0	0.0	0.0	0.0	3.0	0.0	1.0	0.0	0.0	0.0	0.0	0.0	0.0	0.0	0.0	0.0	0.0	0.0	0.0	0.0	0.0	0.0	0.0	0.26025
81	SEHE30_6	0	48	F	1	P23F01	1347.0	1.0	1.0	139.0	18.0	23.0	1.0	1531.0	0.0	0.0	0.0	0.0	0.0	1.0	0.0	0.0	0.0	0.0	0.0	0.0	0.0	0.0	0.0	0.0	0.0	0.0	0.0	0.0	0.0	0.0	0.0	0.0	0.63225
82	SEHE30_14	0	48	F	2	P23F02	0.0	3327.0	0.0	156.0	0.0	1.0	1.0	3572.0	1.0	0.0	0.0	86.0	0.0	0.0	0.0	0.0	0.0	0.0	0.0	0.0	0.0	0.0	0.0	0.0	0.0	0.0	0.0	0.0	0.0	0.0	0.0	0.0	0.40025
83	SEHE30_22	0	48	F	3	P23F03	1.0	1969.0	1.0	56.0	1181.0	2.0	17.0	4156.0	0.0	0.0	0.0	0.0	1.0	928.0	0.0	0.0	0.0	0.0	0.0	0.0	0.0	0.0	0.0	0.0	0.0	0.0	0.0	0.0	0.0	0.0	0.0	0.0	0.57275
84	SEHE30_55	0	48	G	7	P23G07	6241.0	1.0	472.0	88.0	532.0	33.0	9.0	7749.0	0.0	0.0	0.0	0.0	0.0	1.0	0.0	372.0	0.0	0.0	0.0	0.0	0.0	0.0	0.0	0.0	0.0	0.0	0.0	0.0	0.0	0.0	0.0	0.0	1.00125
85	SEHE30_38	0	48	F	5	P23F05	6836.0	5.0	4.0	123.0	506.0	119.0	7.0	8137.0	0.0	0.0	0.0	0.0	1.0	2.0	0.0	534.0	0.0	0.0	0.0	0.0	0.0	0.0	0.0	0.0	0.0	0.0	0.0	0.0	0.0	0.0	0.0	0.0	0.97625
86	SEHE30_54	0	48	F	7	P23F07	0.0	1644.0	0.0	67.0	0.0	0.0	131.0	9052.0	2439.0	0.0	0.0	357.0	4017.0	1.0	0.0	395.0	0.0	0.0	0.0	0.0	0.0	1.0	0.0	0.0	0.0	0.0	0.0	0.0	0.0	0.0	0.0	0.0	0.64575
87	SEHE30_23	0	48	G	3	P23G03	1.0	2.0	1.0	107.0	732.0	42.0	14.0	3042.0	2142.0	0.0	0.0	0.0	0.0	1.0	0.0	0.0	0.0	0.0	0.0	0.0	0.0	0.0	0.0	0.0	0.0	0.0	0.0	0.0	0.0	0.0	0.0	0.0	0.54525
88	SEHE30_62	0	48	F	8	P23F08	0.0	1.0	180.0	113.0	2.0	24.0	79.0	8726.0	5223.0	0.0	0.0	1190.0	1.0	1205.0	0.0	708.0	0.0	0.0	0.0	0.0	0.0	0.0	0.0	0.0	0.0	0.0	0.0	0.0	0.0	0.0	0.0	0.0	0.57025
89	SEHE30_71	0	48	G	9	P23G09	55.0	454.0	49.0	31.0	3.0	3.0	81.0	5678.0	1.0	0.0	0.0	334.0	1142.0	2719.0	569.0	237.0	0.0	0.0	0.0	0.0	0.0	0.0	0.0	0.0	0.0	0.0	0.0	0.0	0.0	0.0	0.0	0.0	0.66525
90	SEHE30_24	0	48	H	3	P23H03	0.0	1827.0	1.0	96.0	1293.0	2.0	1.0	3270.0	1.0	0.0	0.0	48.0	0.0	1.0	0.0	0.0	0.0	0.0	0.0	0.0	0.0	0.0	0.0	0.0	0.0	0.0	0.0	0.0	0.0	0.0	0.0	0.0	0.49225
91	SEHE30_56	0	48	H	7	P23H07	3.0	1237.0	124.0	126.0	1.0	11.0	11.0	8166.0	0.0	0.0	0.0	0.0	6441.0	0.0	0.0	212.0	0.0	0.0	0.0	0.0	0.0	0.0	0.0	0.0	0.0	0.0	0.0	0.0	0.0	0.0	0.0	0.0	0.63375
92	SEHE30_72	0	48	H	9	P23H09	0.0	833.0	100.0	54.0	584.0	9.0	151.0	7820.0	0.0	0.0	0.0	465.0	2896.0	2391.0	172.0	164.0	0.0	0.0	0.0	0.0	0.0	0.0	1.0	0.0	0.0	0.0	0.0	0.0	0.0	0.0	0.0	0.0	0.69925
93	SEHE30_49	0	48	A	7	P09A07	0.0	0.0	2.0	64.0	0.0	13.0	462.0	2138.0	1584.0	2.0	0.0	10.0	0.0	0.0	0.0	0.0	0.0	0.0	0.0	0.0	0.0	0.0	1.0	0.0	0.0	0.0	0.0	0.0	0.0	0.0	0.0	0.0	0.56125
94	SEHE30_50	0	48	B	7	P09B07	0.0	397.0	13.0	152.0	148.0	12.0	112.0	10292.0	3874.0	0.0	0.0	0.0	5388.0	0.0	0.0	196.0	0.0	0.0	0.0	0.0	0.0	0.0	0.0	0.0	0.0	0.0	0.0	0.0	0.0	0.0	0.0	0.0	0.62925
95	SEHE30_59	0	48	C	8	P09C08	1.0	5717.0	2952.0	3074.0	3.0	52.0	5.0	11951.0	1.0	0.0	0.0	135.0	0.0	0.0	11.0	0.0	0.0	0.0	0.0	0.0	0.0	0.0	0.0	0.0	0.0	0.0	0.0	0.0	0.0	0.0	0.0	0.0	0.64825
96	SEHE30_74	0	48	B	10	P09B10	851.0	700.0	94.0	99.0	579.0	30.0	73.0	14160.0	3969.0	0.0	0.0	1.0	6573.0	621.0	0.0	570.0	0.0	0.0	0.0	0.0	0.0	0.0	0.0	0.0	0.0	0.0	0.0	0.0	0.0	0.0	0.0	0.0	0.59325
97	SEHE30_4	0	48	D	1	P09D01	0.0	9441.0	5.0	733.0	5021.0	13.0	3.0	15216.0	0.0	0.0	0.0	0.0	0.0	0.0	0.0	0.0	0.0	0.0	0.0	0.0	0.0	0.0	0.0	0.0	0.0	0.0	0.0	0.0	0.0	0.0	0.0	0.0	0.63625
98	SEHE30_21	0	48	E	3	P09E03	1456.0	0.0	2.0	4.0	0.0	16.0	1.0	1479.0	0.0	0.0	0.0	0.0	0.0	0.0	0.0	0.0	0.0	0.0	0.0	0.0	0.0	0.0	0.0	0.0	0.0	0.0	0.0	0.0	0.0	0.0	0.0	0.0	0.64575
99	SEHE30_6	0	48	F	1	P09F01	12048.0	0.0	1.0	2358.0	3.0	75.0	4.0	14492.0	2.0	0.0	0.0	0.0	1.0	0.0	0.0	0.0	0.0	0.0	0.0	0.0	0.0	0.0	0.0	0.0	0.0	0.0	0.0	0.0	0.0	0.0	0.0	0.0	0.62375
100	SEHE30_61	0	48	E	8	P09E08	0.0	2302.0	233.0	165.0	1.0	21.0	2128.0	15661.0	8940.0	0.0	0.0	82.0	1.0	1786.0	0.0	1.0	0.0	0.0	0.0	1.0	0.0	0.0	0.0	0.0	0.0	0.0	0.0	0.0	0.0	0.0	0.0	0.0	0.56125
101	SEHE30_54	0	48	F	7	P09F07	2.0	36.0	9.0	2.0	4.0	8.0	355.0	21128.0	8863.0	0.0	0.0	1.0	11848.0	0.0	0.0	0.0	0.0	0.0	0.0	0.0	0.0	0.0	0.0	0.0	0.0	0.0	0.0	0.0	0.0	0.0	0.0	0.0	0.62325
102	SEHE30_38	0	48	F	5	P09F05	11476.0	0.0	4.0	4.0	19.0	12.0	1.0	11518.0	2.0	0.0	0.0	0.0	0.0	0.0	0.0	0.0	0.0	0.0	0.0	0.0	0.0	0.0	0.0	0.0	0.0	0.0	0.0	0.0	0.0	0.0	0.0	0.0	0.87475
103	SEHE30_62	0	48	F	8	P09F08	1.0	0.0	310.0	68.0	2.0	18.0	186.0	19765.0	16990.0	0.0	0.0	315.0	2.0	1853.0	0.0	20.0	0.0	0.0	0.0	0.0	0.0	0.0	0.0	0.0	0.0	0.0	0.0	0.0	0.0	0.0	0.0	0.0	0.54325
104	SEHE30_55	0	48	G	7	P09G07	11869.0	0.0	561.0	51.0	628.0	9.0	4.0	13128.0	1.0	1.0	0.0	0.0	0.0	0.0	0.0	3.0	0.0	0.0	0.0	0.0	1.0	0.0	0.0	0.0	0.0	0.0	0.0	0.0	0.0	0.0	0.0	0.0	1.05225
105	SEHE30_7	0	48	G	1	P09G01	12049.0	1.0	3.0	1691.0	4.0	159.0	7.0	13931.0	16.0	1.0	0.0	0.0	0.0	0.0	0.0	0.0	0.0	0.0	0.0	0.0	0.0	0.0	0.0	0.0	0.0	0.0	0.0	0.0	0.0	0.0	0.0	0.0	0.66525
106	SEHE30_24	0	48	H	3	P09H03	0.0	11861.0	3.0	1398.0	4338.0	17.0	2.0	17831.0	9.0	1.0	1.0	200.0	1.0	0.0	0.0	0.0	0.0	0.0	0.0	0.0	0.0	0.0	0.0	0.0	0.0	0.0	0.0	0.0	0.0	0.0	0.0	0.0	0.51675
107	SEHE30_71	0	48	G	9	P09G09	1370.0	1242.0	253.0	71.0	1.0	10.0	173.0	18899.0	1.0	0.0	0.0	506.0	9459.0	5791.0	0.0	22.0	0.0	0.0	0.0	0.0	0.0	0.0	0.0	0.0	0.0	0.0	0.0	0.0	0.0	0.0	0.0	0.0	0.72075
108	SEHE30_23	0	48	G	3	P09G03	5.0	0.0	3.0	31.0	221.0	5.0	131.0	16530.0	16134.0	0.0	0.0	0.0	0.0	0.0	0.0	0.0	0.0	0.0	0.0	0.0	0.0	0.0	0.0	0.0	0.0	0.0	0.0	0.0	0.0	0.0	0.0	0.0	0.55775
109	SEHE30_72	0	48	H	9	P09H09	1.0	1371.0	249.0	217.0	729.0	11.0	71.0	18144.0	0.0	0.0	0.0	855.0	8577.0	5723.0	0.0	339.0	0.0	0.0	0.0	0.0	0.0	1.0	0.0	0.0	0.0	0.0	0.0	0.0	0.0	0.0	0.0	0.0	0.69375
110	SEHE30_56	0	48	H	7	P09H07	0.0	1678.0	296.0	604.0	2.0	21.0	19.0	18575.0	2.0	0.0	0.0	1.0	15898.0	0.0	0.0	52.0	0.0	0.0	0.0	0.0	0.0	0.0	0.0	0.0	0.0	0.0	0.0	0.0	2.0	0.0	0.0	0.0	0.55525
111	SEHE30_1	0	48	A	1	P19A01	1.0	0.0	0.0	1309.0	0.0	1204.0	4.0	5059.0	0.0	0.0	0.0	1.0	0.0	1.0	0.0	1.0	0.0	2538.0	0.0	0.0	0.0	0.0	0.0	0.0	0.0	0.0	0.0	0.0	0.0	0.0	0.0		0.48775
112	SEHE30_9	0	48	A	2	P19A02	3249.0	1.0	36.0	312.0	0.0	0.0	8.0	4469.0	0.0	0.0	0.0	1.0	0.0	2.0	1.0	0.0	0.0	858.0	0.0	1.0	0.0	0.0	0.0	0.0	0.0	0.0	0.0	0.0	0.0	0.0	0.0		0.95475
113	SEHE30_73	0	48	A	10	P19A10	533.0	348.0	548.0	57.0	631.0	108.0	78.0	4753.0	1722.0	0.0	0.0	88.0	7.0	1.0	1.0	53.0	0.0	578.0	0.0	0.0	0.0	0.0	0.0	0.0	0.0	0.0	0.0	0.0	0.0	0.0	0.0		0.86575
114	SEHE30_81	0	48	A	11	P19A11	263.0	273.0	6.0	44.0	313.0	212.0	100.0	4739.0	505.0	0.0	0.0	74.0	762.0	1048.0	340.0	65.0	0.0	452.0	1.0	281.0	0.0	0.0	0.0	0.0	0.0	0.0	0.0	0.0	0.0	0.0	0.0		1.01925
115	SEHE30_17	0	48	A	3	P19A03	10.0	1.0	1287.0	767.0	5.0	2.0	3.0	4847.0	0.0	0.0	0.0	1.0	0.0	0.0	261.0	1.0	0.0	2507.0	0.0	1.0	0.0	0.0	0.0	0.0	0.0	0.0	0.0	0.0	0.0	1.0	0.0		0.52875
116	SEHE30_65	0	48	A	9	P19A09	1289.0	516.0	20.0	61.0	26.0	351.0	120.0	4886.0	50.0	0.0	0.0	4.0	1502.0	0.0	0.0	208.0	0.0	559.0	1.0	179.0	0.0	0.0	0.0	0.0	0.0	0.0	0.0	0.0	0.0	0.0	0.0		1.04375
117	SEHE30_66	0	48	B	9	P19B09	2.0	1067.0	0.0	153.0	206.0	357.0	52.0	5410.0	2132.0	0.0	0.0	0.0	1.0	0.0	279.0	2.0	0.0	741.0	0.0	417.0	0.0	0.0	0.0	0.0	0.0	0.0	0.0	0.0	0.0	1.0	0.0		0.83475
118	SEHE30_89	0	48	A	12	P19A12	239.0	8.0	588.0	61.0	390.0	192.0	124.0	4921.0	623.0	0.0	0.0	65.0	907.0	972.0	224.0	69.0	0.0	312.0	0.0	147.0	0.0	0.0	0.0	0.0	0.0	0.0	0.0	0.0	0.0	0.0	0.0		1.00475
119	SEHE30_75	0	48	C	10	P19C10	346.0	285.0	499.0	37.0	452.0	28.0	97.0	4672.0	639.0	0.0	0.0	138.0	1237.0	0.0	0.0	50.0	0.0	864.0	0.0	0.0	0.0	0.0	0.0	0.0	0.0	0.0	0.0	0.0	0.0	0.0	0.0		0.82275
120	SEHE30_82	0	48	B	11	P19B11	603.0	355.0	413.0	58.0	453.0	182.0	152.0	5859.0	766.0	0.0	0.0	113.0	1924.0	15.0	207.0	71.0	0.0	359.0	1.0	186.0	0.0	0.0	0.0	0.0	0.0	0.0	0.0	1.0	0.0	0.0	0.0		1.01175
121	SEHE30_43	0	48	C	6	P19C06	1.0	2597.0	1.0	125.0	1.0	253.0	2.0	4252.0	1.0	0.0	0.0	0.0	0.0	1.0	0.0	1.0	0.0	887.0	0.0	382.0	0.0	0.0	0.0	0.0	0.0	0.0	0.0	0.0	0.0	0.0	0.0		0.89375
122	SEHE30_26	0	48	B	4	P19B04	1.0	2.0	0.0	68.0	1.0	1.0	174.0	4175.0	1141.0	0.0	0.0	0.0	2.0	1214.0	1.0	2.0	0.0	1565.0	3.0	0.0	0.0	0.0	0.0	0.0	0.0	0.0	0.0	0.0	0.0	0.0	0.0		0.57825
123	SEHE30_27	0	48	C	4	P19C04	3.0	1.0	0.0	1070.0	1232.0	591.0	3.0	4140.0	1.0	0.0	0.0	0.0	0.0	0.0	0.0	1.0	0.0	0.0	0.0	1238.0	0.0	0.0	0.0	0.0	0.0	0.0	0.0	0.0	0.0	0.0	0.0		0.33275
124	SEHE30_91	0	48	C	12	P19C12	325.0	267.0	702.0	52.0	2.0	237.0	118.0	5900.0	695.0	0.0	0.0	118.0	1379.0	846.0	361.0	71.0	0.0	586.0	0.0	141.0	0.0	0.0	0.0	0.0	0.0	0.0	0.0	0.0	0.0	0.0	0.0		1.09875
125	SEHE30_34	0	48	B	5	P19B05	3.0	3377.0	0.0	223.0	910.0	212.0	4.0	5182.0	0.0	0.0	0.0	0.0	1.0	2.0	1.0	2.0	0.0	0.0	0.0	447.0	0.0	0.0	0.0	0.0	0.0	0.0	0.0	0.0	0.0	0.0	0.0		0.94575
126	SEHE30_90	0	48	B	12	P19B12	237.0	197.0	487.0	44.0	167.0	150.0	196.0	5529.0	633.0	0.0	0.0	44.0	907.0	1415.0	418.0	0.0	0.0	424.0	0.0	210.0	0.0	0.0	0.0	0.0	0.0	0.0	0.0	0.0	0.0	0.0	0.0		1.21225
127	SEHE30_51	0	48	C	7	P19C07	856.0	3.0	2.0	60.0	884.0	7.0	81.0	4906.0	1871.0	0.0	0.0	2.0	19.0	2.0	3.0	109.0	0.0	1003.0	1.0	2.0	0.0	0.0	0.0	0.0	0.0	0.0	0.0	0.0	0.0	1.0	0.0		0.69575
128	SEHE30_42	0	48	B	6	P19B06	0.0	1.0	0.0	526.0	1733.0	309.0	7.0	4414.0	0.0	0.0	0.0	1100.0	0.0	0.0	0.0	1.0	0.0	0.0	0.0	736.0	0.0	0.0	0.0	0.0	0.0	0.0	0.0	0.0	0.0	1.0	0.0		0.46325
129	SEHE30_3	0	48	C	1	P19C01	0.0	4553.0	1.0	315.0	0.0	0.0	2.0	5411.0	0.0	0.0	0.0	0.0	0.0	0.0	0.0	0.0	0.0	0.0	0.0	540.0	0.0	0.0	0.0	0.0	0.0	0.0	0.0	0.0	0.0	0.0	0.0		0.89375
130	SEHE30_67	0	48	C	9	P19C09	352.0	3.0	38.0	29.0	265.0	2.0	109.0	5292.0	737.0	0.0	0.0	95.0	1106.0	729.0	1.0	4.0	0.0	1820.0	0.0	1.0	0.0	0.0	0.0	0.0	0.0	0.0	0.0	0.0	0.0	1.0	0.0		0.62525
131	SEHE30_58	0	48	B	8	P19B08	2437.0	666.0	384.0	134.0	12.0	15.0	25.0	5003.0	74.0	0.0	0.0	221.0	72.0	0.0	3.0	4.0	0.0	946.0	0.0	10.0	0.0	0.0	0.0	0.0	0.0	0.0	0.0	0.0	0.0	0.0	0.0		0.96525
132	SEHE30_11	0	48	C	2	P19C02	1.0	3350.0	0.0	163.0	0.0	1.0	4.0	5297.0	0.0	0.0	0.0	1.0	0.0	0.0	0.0	2.0	0.0	1774.0	0.0	0.0	0.0	0.0	0.0	0.0	0.0	0.0	0.0	0.0	0.0	1.0	0.0		0.65375
133	SEHE30_83	0	48	C	11	P19C11	267.0	262.0	566.0	51.0	528.0	201.0	119.0	5486.0	629.0	0.0	0.0	0.0	1219.0	770.0	267.0	57.0	0.0	427.0	0.0	123.0	0.0	0.0	0.0	0.0	0.0	0.0	0.0	0.0	0.0	0.0	0.0		1.07725
134	SEHE30_84	0	48	D	11	P19D11	0.0	254.0	520.0	43.0	240.0	181.0	72.0	5020.0	575.0	0.0	0.0	84.0	1223.0	974.0	276.0	50.0	0.0	396.0	0.0	132.0	0.0	0.0	0.0	0.0	0.0	0.0	0.0	0.0	0.0	0.0	0.0		1.04025
135	SEHE30_92	0	48	D	12	P19D12	244.0	299.0	91.0	31.0	412.0	19.0	105.0	5181.0	570.0	0.0	0.0	135.0	1063.0	364.0	284.0	93.0	0.0	1458.0	0.0	12.0	0.0	0.0	1.0	0.0	0.0	0.0	0.0	0.0	0.0	0.0	0.0		0.66675
136	SEHE30_28	0	48	D	4	P19D04	0.0	3488.0	1.0	165.0	0.0	185.0	1.0	4189.0	0.0	0.0	0.0	0.0	1.0	0.0	0.0	2.0	0.0	1.0	0.0	345.0	0.0	0.0	0.0	0.0	0.0	0.0	0.0	0.0	0.0	0.0	0.0		1.00775
137	SEHE30_37	0	48	E	5	P19E05	0.0	479.0	0.0	52.0	0.0	0.0	84.0	4740.0	1538.0	0.0	0.0	0.0	1.0	1119.0	0.0	3.0	0.0	1462.0	1.0	1.0	0.0	0.0	0.0	0.0	0.0	0.0	0.0	0.0	0.0	0.0	0.0		0.51975
138	SEHE30_93	0	48	E	12	P19E12	297.0	245.0	552.0	51.0	331.0	232.0	126.0	5074.0	547.0	0.0	0.0	102.0	1212.0	906.0	277.0	118.0	0.0	0.0	0.0	77.0	0.0	0.0	0.0	0.0	0.0	0.0	0.0	1.0	0.0	0.0	0.0		1.03025
139	SEHE30_36	0	48	D	5	P19D05	1.0	0.0	0.0	127.0	0.0	88.0	58.0	4889.0	1577.0	0.0	0.0	1.0	0.0	954.0	0.0	1.0	0.0	2079.0	0.0	3.0	0.0	0.0	0.0	0.0	0.0	0.0	0.0	0.0	0.0	0.0	0.0		0.53125
140	SEHE30_52	0	48	D	7	P19D07	3020.0	613.0	307.0	104.0	22.0	124.0	21.0	5185.0	54.0	0.0	0.0	3.0	8.0	1.0	1.0	8.0	0.0	898.0	1.0	0.0	0.0	0.0	0.0	0.0	0.0	0.0	0.0	0.0	0.0	0.0	0.0		1.11925
141	SEHE30_69	0	48	E	9	P19E09	0.0	2.0	386.0	44.0	659.0	102.0	36.0	4774.0	2.0	0.0	0.0	0.0	1581.0	713.0	240.0	79.0	0.0	929.0	0.0	1.0	0.0	0.0	0.0	0.0	0.0	0.0	0.0	0.0	0.0	0.0	0.0		0.99475
142	SEHE30_68	0	48	D	9	P19D09	397.0	264.0	629.0	73.0	706.0	2.0	72.0	4994.0	836.0	0.0	0.0	1.0	0.0	732.0	0.0	78.0	0.0	1202.0	0.0	2.0	0.0	0.0	0.0	0.0	0.0	0.0	0.0	0.0	0.0	0.0	0.0		0.81825
143	SEHE30_85	0	48	E	11	P19E11	271.0	256.0	604.0	60.0	253.0	197.0	107.0	5030.0	509.0	0.0	0.0	107.0	1068.0	890.0	0.0	78.0	0.0	481.0	0.0	148.0	0.0	0.0	0.0	0.0	0.0	0.0	0.0	0.0	1.0	0.0	0.0		1.03125
144	SEHE30_76	0	48	D	10	P19D10	766.0	363.0	1.0	88.0	464.0	300.0	77.0	4824.0	398.0	0.0	0.0	141.0	1259.0	0.0	0.0	153.0	0.0	528.0	0.0	286.0	0.0	0.0	0.0	0.0	0.0	0.0	0.0	0.0	0.0	0.0	0.0		0.87775
145	SEHE30_29	0	48	E	4	P19E04	0.0	2728.0	0.0	95.0	1.0	182.0	2.0	4121.0	0.0	0.0	0.0	0.0	0.0	1.0	0.0	0.0	0.0	1110.0	1.0	1.0	0.0	0.0	0.0	0.0	0.0	0.0	0.0	0.0	0.0	0.0	0.0		0.81425
146	SEHE30_77	0	48	E	10	P19E10	329.0	266.0	11.0	57.0	15.0	266.0	78.0	4445.0	609.0	0.0	0.0	0.0	902.0	643.0	302.0	72.0	0.0	592.0	0.0	303.0	0.0	0.0	0.0	0.0	0.0	0.0	0.0	0.0	0.0	0.0	0.0		0.96275
147	SEHE30_53	0	48	E	7	P19E07	1.0	1.0	0.0	73.0	472.0	377.0	5.0	4697.0	0.0	0.0	0.0	0.0	3244.0	0.0	1.0	239.0	0.0	0.0	1.0	283.0	0.0	0.0	0.0	0.0	0.0	0.0	0.0	0.0	0.0	0.0	0.0		1.03175
148	SEHE30_15	0	48	G	2	P19G02	2.0	2.0	0.0	474.0	1286.0	0.0	2.0	4809.0	0.0	0.0	0.0	1.0	0.0	1.0	0.0	0.0	0.0	3041.0	0.0	0.0	0.0	0.0	0.0	0.0	0.0	0.0	0.0	0.0	0.0	0.0	0.0		0.50975
149	SEHE30_46	0	48	F	6	P19F06	0.0	2005.0	347.0	105.0	0.0	0.0	6.0	3904.0	0.0	0.0	0.0	226.0	3.0	1.0	0.0	0.0	0.0	1210.0	0.0	0.0	0.0	0.0	0.0	0.0	0.0	0.0	0.0	1.0	0.0	0.0	0.0		0.71725
150	SEHE30_16	0	48	H	2	P19H02	0.0	1397.0	1.0	161.0	1208.0	0.0	4.0	4813.0	1.0	0.0	0.0	0.0	0.0	0.0	0.0	2.0	0.0	2038.0	0.0	1.0	0.0	0.0	0.0	0.0	0.0	0.0	0.0	0.0	0.0	0.0	0.0		0.73075
151	SEHE30_79	0	48	G	10	P19G10	275.0	193.0	0.0	50.0	3.0	179.0	88.0	4713.0	635.0	0.0	0.0	64.0	761.0	931.0	340.0	27.0	0.0	667.0	0.0	500.0	0.0	0.0	0.0	0.0	0.0	0.0	0.0	0.0	0.0	0.0	0.0		0.88225
152	SEHE30_63	0	48	G	8	P19G08	5.0	0.0	0.0	104.0	115.0	0.0	67.0	4528.0	1316.0	0.0	0.0	195.0	1571.0	0.0	345.0	2.0	0.0	1.0	0.0	807.0	0.0	0.0	0.0	0.0	0.0	0.0	0.0	0.0	0.0	0.0	0.0		0.87275
153	SEHE30_32	0	48	H	4	P19H04	0.0	1.0	1.0	445.0	1185.0	583.0	1.0	3942.0	0.0	0.0	0.0	0.0	1.0	2.0	0.0	1.0	0.0	1720.0	0.0	2.0	0.0	0.0	0.0	0.0	0.0	0.0	0.0	0.0	0.0	0.0	0.0		0.43375
154	SEHE30_70	0	48	F	9	P19F09	0.0	241.0	1.0	60.0	0.0	0.0	38.0	4492.0	301.0	0.0	0.0	9.0	847.0	1192.0	218.0	1.0	0.0	304.0	0.0	1280.0	0.0	0.0	0.0	0.0	0.0	0.0	0.0	0.0	0.0	0.0	0.0		0.81725
155	SEHE30_31	0	48	G	4	P19G04	1.0	2.0	0.0	834.0	4.0	909.0	6.0	4189.0	0.0	0.0	0.0	0.0	1.0	0.0	0.0	2.0	0.0	979.0	1.0	1450.0	0.0	0.0	0.0	0.0	0.0	0.0	0.0	0.0	0.0	0.0	0.0		0.43775
156	SEHE30_87	0	48	G	11	P19G11	278.0	157.0	456.0	59.0	260.0	198.0	46.0	5164.0	0.0	0.0	0.0	68.0	1162.0	1455.0	301.0	85.0	0.0	451.0	0.0	188.0	0.0	0.0	0.0	0.0	0.0	0.0	0.0	0.0	0.0	0.0	0.0		1.16675
157	SEHE30_78	0	48	F	10	P19F10	357.0	321.0	127.0	59.0	0.0	24.0	53.0	4181.0	878.0	0.0	0.0	124.0	1.0	462.0	248.0	57.0	0.0	1453.0	0.0	17.0	0.0	0.0	0.0	0.0	0.0	0.0	0.0	0.0	0.0	0.0	0.0		0.68825
158	SEHE30_39	0	48	G	5	P19G05	1.0	3336.0	0.0	222.0	390.0	1.0	12.0	5178.0	0.0	0.0	0.0	617.0	2.0	3.0	0.0	0.0	0.0	0.0	0.0	594.0	0.0	0.0	0.0	0.0	0.0	0.0	0.0	0.0	0.0	0.0	0.0		0.69625
159	SEHE30_86	0	48	F	11	P19F11	298.0	233.0	474.0	70.0	227.0	163.0	57.0	4337.0	1031.0	0.0	0.0	78.0	2.0	818.0	213.0	70.0	0.0	471.0	1.0	131.0	0.0	0.0	0.0	0.0	0.0	0.0	0.0	0.0	0.0	0.0	0.0		1.01475
160	SEHE30_94	0	48	F	12	P19F12	290.0	222.0	431.0	43.0	284.0	185.0	82.0	4936.0	508.0	0.0	0.0	75.0	1218.0	660.0	258.0	34.0	0.0	442.0	0.0	204.0	0.0	0.0	0.0	0.0	0.0	0.0	0.0	0.0	0.0	0.0	0.0		1.03975
161	SEHE30_40	0	48	H	5	P19H05	32.0	0.0	1.0	1240.0	129.0	995.0	2.0	4770.0	0.0	0.0	0.0	0.0	1.0	1.0	0.0	0.0	0.0	879.0	2.0	1488.0	0.0	0.0	0.0	0.0	0.0	0.0	0.0	0.0	0.0	0.0	0.0		0.39925
162	SEHE30_48	0	48	H	6	P19H06	3315.0	1.0	0.0	169.0	1.0	270.0	10.0	4314.0	1.0	0.0	0.0	0.0	11.0	1.0	299.0	3.0	0.0	0.0	0.0	232.0	0.0	0.0	1.0	0.0	0.0	0.0	0.0	0.0	0.0	0.0	0.0		1.13525
163	SEHE30_64	0	48	H	8	P19H08	608.0	4.0	6.0	63.0	825.0	36.0	67.0	4803.0	969.0	0.0	0.0	0.0	30.0	549.0	2.0	1.0	0.0	1642.0	1.0	0.0	0.0	0.0	0.0	0.0	0.0	0.0	0.0	0.0	0.0	0.0	0.0		0.64725
164	SEHE30_80	0	48	H	10	P19H10	369.0	284.0	3.0	60.0	350.0	326.0	52.0	4694.0	0.0	0.0	0.0	63.0	1300.0	643.0	300.0	89.0	0.0	428.0	1.0	425.0	0.0	0.0	1.0	0.0	0.0	0.0	0.0	0.0	0.0	0.0	0.0		1.00025
165	SEHE30_88	0	48	H	11	P19H11	257.0	217.0	430.0	46.0	213.0	5.0	110.0	5362.0	524.0	0.0	0.0	80.0	1108.0	1178.0	351.0	30.0	0.0	615.0	0.0	198.0	0.0	0.0	0.0	0.0	0.0	0.0	0.0	0.0	0.0	0.0	0.0		1.03175
166	SEHE30_17	P1	48	A	2	P12A02	0.0	5.0	2574.0	1839.0	0.0	0.0	3.0	11267.0	0.0	0.0	0.0	0.0	3.0	0.0	576.0	0.0	0.0	6262.0	1.0	0.0	0.0	0.0	1.0	0.0	1.0	0.0	0.0	0.0	0.0	2.0	0.0	0.0	0.47600000000000003
167	SEHE30_34	P1	48	A	3	P12A03	0.0	7652.0	1.0	606.0	2688.0	420.0	3.0	12465.0	1.0	0.0	0.0	0.0	6.0	2.0	0.0	1.0	0.0	2.0	3.0	1078.0	0.0	0.0	0.0	0.0	0.0	0.0	0.0	0.0	0.0	2.0	0.0	0.0	0.92
168	SEHE30_89	P1	48	A	8	P12A08	636.0	7.0	1044.0	134.0	487.0	354.0	116.0	13155.0	1323.0	0.0	0.0	155.0	2590.0	3619.0	601.0	101.0	0.0	1051.0	3.0	932.0	0.0	0.0	1.0	0.0	0.0	0.0	0.0	1.0	0.0	0.0	0.0	0.0	1.0759999999999998
169	SEHE30_36	P1	48	B	3	P12B03	5.0	0.0	0.0	319.0	0.0	198.0	80.0	12337.0	4249.0	0.0	0.0	1.0	0.0	2115.0	0.0	0.0	0.0	5366.0	2.0	1.0	0.0	0.0	0.0	0.0	1.0	0.0	0.0	0.0	0.0	0.0	0.0	0.0	0.4625
170	SEHE30_46	P1	48	A	4	P12A04	1.0	6653.0	1230.0	553.0	1.0	4.0	26.0	13062.0	1.0	0.0	0.0	783.0	3.0	2.0	0.0	0.0	0.0	3799.0	5.0	0.0	0.0	0.0	1.0	0.0	0.0	0.0	0.0	0.0	0.0	0.0	0.0	0.0	0.9505
171	SEHE30_34	P3	48	A	11	P12A11	1.0	6443.0	0.0	708.0	2829.0	355.0	6.0	11029.0	0.0	0.0	0.0	2.0	9.0	0.0	0.0	0.0	0.0	0.0	0.0	671.0	0.0	0.0	1.0	0.0	0.0	0.0	0.0	2.0	0.0	2.0	0.0	0.0	0.98725
172	SEHE30_1	P3	48	A	9	P12A09	0.0	0.0	1.0	1724.0	2.0	2133.0	7.0	12136.0	1.0	0.0	1.0	0.0	12.0	7.0	0.0	1.0	0.0	8236.0	6.0	1.0	0.0	0.0	2.0	0.0	0.0	0.0	0.0	0.0	0.0	2.0	0.0	0.0	0.41475
173	SEHE30_46	P3	48	A	12	P12A12	1.0	6505.0	1567.0	331.0	1.0	1.0	12.0	13412.0	0.0	0.0	0.0	387.0	11.0	0.0	1.0	0.0	0.0	4589.0	1.0	1.0	0.0	0.0	0.0	0.0	0.0	0.0	0.0	1.0	0.0	3.0	0.0	0.0	0.81875
174	SEHE30_70	P1	48	A	6	P12A06	5.0	463.0	0.0	101.0	1.0	3.0	115.0	11535.0	2220.0	0.0	0.0	30.0	2260.0	2255.0	434.0	0.0	0.0	1317.0	2.0	2324.0	0.0	0.0	3.0	0.0	0.0	0.0	0.0	0.0	0.0	2.0	0.0	0.0	0.8445
175	SEHE30_26	P1	48	B	2	P12B02	5.0	1.0	1.0	370.0	0.0	1.0	78.0	11694.0	4853.0	0.0	1.0	0.0	2.0	3623.0	0.0	0.0	0.0	2757.0	0.0	0.0	0.0	0.0	1.0	0.0	0.0	0.0	0.0	0.0	0.0	1.0	0.0	0.0	0.5315
176	SEHE30_1	P1	48	A	1	P12A01	4.0	0.0	0.0	1984.0	1.0	1756.0	5.0	8732.0	0.0	0.0	0.0	0.0	0.0	0.0	0.0	0.0	0.0	4974.0	3.0	5.0	0.0	0.0	0.0	0.0	0.0	0.0	0.0	0.0	0.0	0.0	0.0	0.0	0.3805
177	SEHE30_81	P1	48	A	7	P12A07	880.0	450.0	10.0	119.0	651.0	456.0	275.0	12629.0	1002.0	0.0	0.0	170.0	2100.0	3085.0	900.0	91.0	0.0	1362.0	3.0	1067.0	0.0	0.0	5.0	0.0	1.0	0.0	0.0	1.0	0.0	1.0	0.0	0.0	0.9079999999999999
178	SEHE30_2	P1	48	B	1	P12B01	4.0	1.0	0.0	2922.0	0.0	1.0	4.0	9833.0	2.0	0.0	0.0	0.0	1.0	1.0	0.0	1.0	0.0	4559.0	1.0	2335.0	0.0	0.0	0.0	0.0	0.0	0.0	0.0	1.0	0.0	0.0	0.0	0.0	0.415
179	SEHE30_73	P1	48	B	6	P12B06	1279.0	696.0	799.0	142.0	1173.0	105.0	96.0	11113.0	4013.0	0.0	0.0	238.0	96.0	47.0	10.0	93.0	0.0	2298.0	4.0	19.0	0.0	0.0	4.0	0.0	0.0	0.0	0.0	0.0	0.0	1.0	0.0	0.0	0.794
180	SEHE30_17	P3	48	A	10	P12A10	0.0	3.0	1184.0	1458.0	0.0	1.0	3.0	10204.0	1.0	0.0	0.0	0.0	12.0	0.0	360.0	0.0	0.0	7177.0	0.0	2.0	0.0	0.0	2.0	0.0	0.0	0.0	0.0	1.0	0.0	0.0	0.0	0.0	0.48575
181	SEHE30_47	P1	48	B	4	P12B04	4.0	2.0	0.0	439.0	2.0	0.0	143.0	11836.0	7011.0	0.0	0.0	54.0	1.0	2.0	523.0	0.0	0.0	3647.0	1.0	4.0	0.0	0.0	2.0	0.0	0.0	0.0	0.0	0.0	0.0	1.0	0.0	0.0	0.484
182	SEHE30_48	P1	48	C	4	P12C04	8586.0	4.0	55.0	405.0	2.0	652.0	7.0	11026.0	1.0	0.0	0.0	1.0	7.0	2.0	588.0	0.0	0.0	1.0	4.0	708.0	0.0	0.0	2.0	0.0	1.0	0.0	0.0	0.0	0.0	0.0	0.0	0.0	1.183
183	SEHE30_90	P1	48	B	8	P12B08	580.0	278.0	1087.0	137.0	158.0	162.0	107.0	12229.0	1411.0	2.0	0.0	81.0	2170.0	3397.0	757.0	4.0	0.0	953.0	4.0	934.0	0.0	0.0	4.0	0.0	0.0	0.0	0.0	0.0	0.0	3.0	0.0	0.0	1.09
184	SEHE30_64	P1	48	C	5	P12C05	1113.0	2.0	1.0	251.0	2100.0	114.0	56.0	11437.0	2179.0	0.0	0.0	0.0	9.0	1857.0	0.0	1.0	0.0	3742.0	7.0	2.0	0.0	0.0	0.0	0.0	1.0	0.0	2.0	0.0	0.0	0.0	0.0	0.0	0.5425
185	SEHE30_2	P3	48	B	9	P12B09	2.0	1.0	0.0	3953.0	1.0	2.0	4.0	11553.0	2.0	0.0	0.0	0.0	2.0	0.0	2.0	0.0	0.0	4986.0	3.0	2588.0	0.0	0.0	5.0	0.0	0.0	0.0	0.0	1.0	0.0	1.0	0.0	0.0	0.39275
186	SEHE30_27	P3	48	C	10	P12C10	1.0	0.0	1.0	2764.0	1523.0	1166.0	1.0	7696.0	0.0	0.0	0.0	0.0	0.0	0.0	0.0	0.0	0.0	2.0	1.0	2233.0	0.0	0.0	2.0	0.0	1.0	0.0	0.0	0.0	0.0	1.0	0.0	0.0	0.28725
187	SEHE30_65	P1	48	D	5	P12D05	2415.0	915.0	0.0	155.0	0.0	709.0	54.0	11578.0	2.0	0.0	0.0	1.0	4408.0	2.0	0.0	369.0	0.0	1589.0	7.0	950.0	0.0	0.0	2.0	0.0	0.0	0.0	0.0	0.0	0.0	0.0	0.0	0.0	0.9575
188	SEHE30_26	P3	48	B	10	P12B10	0.0	2.0	0.0	188.0	0.0	2.0	131.0	8193.0	4428.0	0.0	0.0	0.0	3.0	2436.0	0.0	0.0	0.0	999.0	0.0	1.0	0.0	1.0	0.0	0.0	0.0	0.0	0.0	1.0	0.0	1.0	0.0	0.0	0.54725
189	SEHE30_75	P1	48	C	6	P12C06	821.0	701.0	363.0	195.0	702.0	44.0	91.0	10805.0	1597.0	0.0	0.0	271.0	3030.0	3.0	0.0	107.0	0.0	2875.0	2.0	2.0	0.0	0.0	0.0	0.0	1.0	0.0	0.0	0.0	0.0	0.0	0.0	0.0	0.6785
190	SEHE30_8	P1	48	D	1	P12D01	0.0	0.0	0.0	3812.0	0.0	952.0	7.0	8365.0	1.0	0.0	0.0	1.0	0.0	0.0	0.0	0.0	0.0	3.0	1.0	3588.0	0.0	0.0	0.0	0.0	0.0	0.0	0.0	0.0	0.0	0.0	0.0	0.0	0.183
191	SEHE30_36	P3	48	B	11	P12B11	1.0	1.0	0.0	440.0	0.0	75.0	63.0	6841.0	3289.0	0.0	0.0	0.0	6.0	1630.0	0.0	0.0	0.0	1334.0	0.0	0.0	0.0	0.0	0.0	0.0	1.0	0.0	0.0	1.0	0.0	0.0	0.0	0.0	0.51325
192	SEHE30_37	P3	48	C	11	P12C11	1.0	1014.0	0.0	119.0	1.0	0.0	87.0	8652.0	4034.0	0.0	1.0	0.0	2.0	2702.0	1.0	0.0	0.0	683.0	1.0	1.0	0.0	0.0	2.0	0.0	0.0	0.0	0.0	1.0	0.0	2.0	0.0	0.0	0.52675
193	SEHE30_84	P1	48	D	7	P12D07	1.0	172.0	356.0	50.0	235.0	156.0	17.0	4972.0	599.0	0.0	0.0	69.0	1283.0	912.0	280.0	39.0	0.0	440.0	8.0	353.0	0.0	0.0	1.0	0.0	0.0	0.0	0.0	0.0	0.0	1.0	0.0	0.0	1.0979999999999999
194	SEHE30_47	P3	48	B	12	P12B12	3.0	1.0	3.0	289.0	3.0	3.0	95.0	12091.0	7189.0	0.0	0.0	39.0	4.0	1.0	616.0	1.0	0.0	3843.0	0.0	0.0	0.0	0.0	1.0	0.0	0.0	0.0	0.0	0.0	0.0	0.0	0.0	0.0	0.55075
195	SEHE30_83	P1	48	C	7	P12C07	445.0	352.0	754.0	127.0	680.0	171.0	62.0	10290.0	925.0	0.0	0.0	1.0	1911.0	2397.0	632.0	69.0	0.0	1016.0	7.0	738.0	0.0	0.0	1.0	0.0	0.0	0.0	0.0	0.0	0.0	2.0	0.0	0.0	1.1005
196	SEHE30_28	P1	48	D	2	P12D02	2.0	10423.0	0.0	494.0	0.0	386.0	4.0	12325.0	0.0	0.0	0.0	0.0	1.0	3.0	0.0	0.0	0.0	1.0	0.0	1010.0	0.0	0.0	0.0	0.0	0.0	0.0	1.0	0.0	0.0	0.0	0.0	0.0	0.978
197	SEHE30_3	P1	48	C	1	P12C01	1.0	8745.0	0.0	548.0	0.0	1.0	2.0	10366.0	0.0	0.0	0.0	0.0	1.0	3.0	0.0	0.0	0.0	4.0	3.0	1057.0	0.0	0.0	1.0	0.0	0.0	0.0	0.0	0.0	0.0	0.0	0.0	0.0	0.8759999999999999
198	SEHE30_91	P1	48	C	8	P12C08	203.0	138.0	340.0	46.0	1.0	131.0	124.0	4979.0	365.0	0.0	0.0	70.0	928.0	1229.0	310.0	41.0	0.0	558.0	3.0	491.0	0.0	0.0	0.0	0.0	0.0	0.0	0.0	0.0	0.0	1.0	0.0	0.0	1.1175
199	SEHE30_27	P1	48	C	2	P12C02	3.0	2.0	1.0	3977.0	3012.0	1192.0	6.0	11806.0	0.0	0.0	0.0	1.0	0.0	2.0	0.0	0.0	0.0	8.0	2.0	3596.0	0.0	0.0	2.0	0.0	0.0	0.0	0.0	1.0	0.0	1.0	0.0	0.0	0.303
200	SEHE30_51	P1	48	D	4	P12D04	1758.0	0.0	0.0	229.0	1523.0	0.0	665.0	10068.0	3326.0	0.0	0.0	0.0	6.0	3.0	1.0	230.0	0.0	2318.0	6.0	1.0	0.0	0.0	1.0	0.0	0.0	0.0	0.0	0.0	0.0	1.0	0.0	0.0	0.626
201	SEHE30_37	P1	48	C	3	P12C03	0.0	1628.0	0.0	231.0	2.0	0.0	171.0	12170.0	4325.0	0.0	0.0	2.0	1.0	3053.0	0.0	0.0	0.0	2749.0	0.0	4.0	0.0	0.0	2.0	0.0	0.0	0.0	1.0	0.0	0.0	1.0	0.0	0.0	0.528
202	SEHE30_3	P3	48	C	9	P12C09	1.0	7729.0	1.0	588.0	0.0	2.0	0.0	8949.0	0.0	0.0	0.0	0.0	4.0	2.0	0.0	0.0	0.0	5.0	2.0	614.0	0.0	0.0	0.0	0.0	0.0	0.0	0.0	0.0	0.0	1.0	0.0	0.0	1.07875
203	SEHE30_39	P1	48	D	3	P12D03	1.0	7223.0	0.0	666.0	1127.0	1.0	11.0	11516.0	1.0	0.0	0.0	1157.0	1.0	13.0	0.0	0.0	0.0	1.0	1.0	1312.0	0.0	0.0	0.0	0.0	1.0	0.0	0.0	0.0	0.0	0.0	0.0	0.0	0.7215
204	SEHE30_92	P1	48	D	8	P12D08	303.0	326.0	68.0	36.0	252.0	26.0	22.0	5360.0	752.0	0.0	0.0	113.0	1184.0	333.0	151.0	65.0	0.0	1721.0	6.0	0.0	0.0	0.0	1.0	0.0	0.0	0.0	0.0	0.0	0.0	1.0	0.0	0.0	0.638
205	SEHE30_48	P3	48	C	12	P12C12	7861.0	3.0	1.0	259.0	0.0	439.0	4.0	9416.0	0.0	0.0	0.0	0.0	0.0	0.0	531.0	0.0	0.0	4.0	2.0	310.0	0.0	0.0	2.0	0.0	0.0	0.0	0.0	0.0	0.0	0.0	0.0	0.0	1.03475
206	SEHE30_76	P1	48	D	6	P12D06	1722.0	835.0	1.0	165.0	837.0	573.0	73.0	11426.0	670.0	0.0	0.0	305.0	3192.0	3.0	0.0	327.0	0.0	1448.0	1.0	1267.0	0.0	0.0	1.0	0.0	0.0	0.0	2.0	0.0	0.0	4.0	0.0	0.0	0.8079999999999999
207	SEHE30_77	P1	48	E	6	P12E06	800.0	509.0	1.0	118.0	0.0	539.0	86.0	10086.0	1177.0	0.0	0.0	1.0	1977.0	1328.0	715.0	143.0	0.0	1396.0	0.0	1295.0	0.0	0.0	1.0	0.0	0.0	0.0	0.0	0.0	0.0	0.0	0.0	0.0	1.0295
208	SEHE30_8	P3	48	D	9	P12D09	1.0	1.0	0.0	4363.0	0.0	211.0	4.0	6946.0	0.0	0.0	0.0	0.0	7.0	0.0	0.0	0.0	0.0	1.0	2.0	2353.0	0.0	0.0	1.0	0.0	0.0	0.0	0.0	0.0	0.0	2.0	0.0	0.0	0.23065
209	SEHE30_28	P3	48	D	10	P12D10	0.0	8915.0	0.0	731.0	0.0	357.0	2.0	10739.0	1.0	0.0	1.0	0.0	1.0	1.0	0.0	0.0	0.0	2.0	1.0	726.0	0.0	0.0	0.0	0.0	0.0	0.0	0.0	0.0	0.0	1.0	0.0	0.0	1.08325
210	SEHE30_85	P1	48	E	7	P12E07	631.0	413.0	1071.0	141.0	553.0	345.0	109.0	11631.0	1086.0	0.0	0.0	249.0	2444.0	2394.0	1.0	153.0	0.0	1197.0	3.0	841.0	0.0	0.0	0.0	0.0	0.0	0.0	0.0	0.0	0.0	0.0	0.0	0.0	1.063
211	SEHE30_39	P3	48	D	11	P12D11	1.0	8283.0	0.0	615.0	424.0	0.0	6.0	11855.0	2.0	2.0	0.0	1598.0	6.0	2.0	0.0	0.0	0.0	1.0	0.0	914.0	0.0	0.0	0.0	0.0	0.0	0.0	0.0	1.0	0.0	0.0	0.0	0.0	0.75125
212	SEHE30_52	P3	48	E	12	P12E12	6247.0	659.0	527.0	161.0	2.0	122.0	3.0	10486.0	1.0	0.0	0.0	0.0	7.0	0.0	2.0	1.0	0.0	2753.0	0.0	1.0	0.0	0.0	0.0	0.0	0.0	0.0	0.0	0.0	0.0	0.0	0.0	0.0	1.16125
213	SEHE30_86	P1	48	F	7	P12F07	792.0	702.0	1096.0	190.0	835.0	401.0	153.0	12991.0	3013.0	0.0	0.0	174.0	3.0	2656.0	621.0	160.0	0.0	1248.0	3.0	932.0	0.0	0.0	7.0	0.0	1.0	0.0	0.0	0.0	0.0	4.0	0.0	0.0	0.99
214	SEHE30_51	P3	48	D	12	P12D12	2418.0	1.0	0.0	174.0	697.0	0.0	86.0	10751.0	3739.0	0.0	0.0	2.0	1.0	0.0	0.0	213.0	0.0	3416.0	3.0	0.0	0.0	0.0	0.0	0.0	0.0	0.0	0.0	0.0	0.0	1.0	0.0	0.0	0.68825
215	SEHE30_93	P1	48	E	8	P12E08	734.0	440.0	978.0	103.0	692.0	377.0	262.0	11762.0	957.0	0.0	0.0	174.0	2757.0	2709.0	756.0	117.0	0.0	1.0	5.0	693.0	0.0	0.0	2.0	0.0	1.0	0.0	0.0	2.0	0.0	2.0	0.0	0.0	1.0725
216	SEHE30_42	P1	48	F	3	P12F03	1.0	2.0	0.0	2002.0	5263.0	805.0	20.0	13055.0	1.0	0.0	0.0	2881.0	2.0	3.0	0.0	0.0	0.0	2.0	2.0	2067.0	0.0	0.0	0.0	0.0	0.0	0.0	0.0	0.0	0.0	4.0	0.0	0.0	0.4255
217	SEHE30_9	P1	48	E	1	P12E01	5740.0	1.0	3.0	403.0	1.0	0.0	7.0	7493.0	0.0	0.0	0.0	0.0	1.0	2.0	0.0	0.0	0.0	1331.0	0.0	2.0	0.0	0.0	0.0	0.0	0.0	0.0	0.0	0.0	0.0	2.0	0.0	0.0	0.9445
218	SEHE30_11	P1	48	F	1	P12F01	2.0	7067.0	0.0	650.0	0.0	0.0	7.0	11188.0	0.0	0.0	0.0	2.0	1.0	0.0	0.0	0.0	0.0	3450.0	3.0	2.0	0.0	0.0	1.0	0.0	0.0	0.0	1.0	0.0	0.0	2.0	0.0	0.0	0.6925
219	SEHE30_11	P3	48	F	9	P12F09	1.0	6616.0	2.0	406.0	0.0	2.0	6.0	13085.0	0.0	0.0	0.0	0.0	6.0	0.0	1.0	0.0	0.0	6030.0	5.0	4.0	0.0	0.0	3.0	0.0	0.0	0.0	0.0	2.0	0.0	1.0	0.0	0.0	0.81475
220	SEHE30_29	P1	48	E	2	P12E02	4.0	8717.0	1.0	415.0	2.0	460.0	2.0	13406.0	1.0	0.0	0.0	0.0	2.0	1.0	1.0	0.0	0.0	3792.0	2.0	0.0	0.0	0.0	1.0	0.0	0.0	0.0	1.0	1.0	0.0	3.0	0.0	0.0	0.846
221	SEHE30_9	P3	48	E	9	P12E09	5474.0	0.0	2.0	244.0	0.0	3.0	3.0	9018.0	1.0	0.0	0.0	0.0	8.0	3.0	0.0	0.0	0.0	3279.0	1.0	0.0	0.0	0.0	0.0	0.0	0.0	0.0	0.0	0.0	0.0	0.0	0.0	0.0	0.90425
222	SEHE30_53	P1	48	F	4	P12F04	1.0	5.0	1.0	165.0	1055.0	776.0	6.0	10931.0	3.0	0.0	0.0	0.0	7460.0	1.0	0.0	529.0	0.0	5.0	2.0	917.0	0.0	0.0	0.0	0.0	0.0	0.0	0.0	0.0	0.0	5.0	0.0	0.0	1.01
223	SEHE30_40	P1	48	E	3	P12E03	0.0	2.0	1.0	2456.0	314.0	1817.0	3.0	11142.0	2.0	0.0	0.0	2.0	3.0	1.0	0.0	0.0	0.0	2299.0	0.0	4238.0	0.0	0.0	1.0	0.0	1.0	0.0	1.0	0.0	0.0	1.0	0.0	0.0	0.40399999999999997
224	SEHE30_29	P3	48	E	10	P12E10	0.0	6996.0	0.0	292.0	0.0	381.0	5.0	12301.0	2.0	0.0	0.0	0.0	4.0	0.0	0.0	1.0	0.0	4619.0	1.0	0.0	0.0	0.0	0.0	0.0	0.0	0.0	0.0	0.0	0.0	0.0	0.0	0.0	0.96125
225	SEHE30_52	P1	48	E	4	P12E04	6238.0	849.0	585.0	265.0	0.0	217.0	18.0	10175.0	216.0	0.0	0.0	0.0	1.0	1.0	17.0	0.0	0.0	1764.0	0.0	0.0	0.0	0.0	4.0	0.0	0.0	0.0	0.0	0.0	0.0	0.0	0.0	0.0	1.07
226	SEHE30_78	P1	48	F	6	P12F06	925.0	828.0	384.0	199.0	1.0	72.0	106.0	11579.0	2272.0	0.0	0.0	273.0	2.0	1497.0	746.0	145.0	0.0	4124.0	0.0	1.0	0.0	0.0	1.0	0.0	0.0	0.0	0.0	0.0	0.0	3.0	0.0	0.0	0.67
227	SEHE30_66	P1	48	E	5	P12E05	5.0	2052.0	1.0	397.0	158.0	558.0	97.0	11338.0	4312.0	0.0	0.0	0.0	8.0	1.0	697.0	0.0	0.0	1641.0	1.0	1405.0	0.0	0.0	4.0	0.0	0.0	0.0	0.0	0.0	0.0	1.0	0.0	0.0	0.7455
228	SEHE30_67	P1	48	F	5	P12F05	844.0	0.0	116.0	145.0	394.0	5.0	126.0	13269.0	1928.0	0.0	0.0	133.0	2831.0	1646.0	0.0	0.0	0.0	5086.0	2.0	6.0	0.0	0.0	2.0	0.0	0.0	0.0	1.0	1.0	0.0	3.0	0.0	0.0	0.58725
229	SEHE30_94	P1	48	F	8	P12F08	586.0	439.0	952.0	119.0	700.0	376.0	100.0	13264.0	1402.0	4.0	0.0	192.0	2910.0	2400.0	607.0	96.0	0.0	1144.0	4.0	1227.0	0.0	0.0	3.0	0.0	0.0	0.0	0.0	2.0	0.0	1.0	0.0	0.0	1.078
230	SEHE30_42	P3	48	F	11	P12F11	1.0	3.0	0.0	1613.0	1723.0	601.0	6.0	10713.0	2.0	0.0	0.0	5572.0	3.0	2.0	0.0	0.0	0.0	1.0	0.0	1185.0	1.0	0.0	0.0	0.0	0.0	0.0	0.0	0.0	0.0	0.0	0.0	0.0	0.52825
231	SEHE30_53	P3	48	F	12	P12F12	0.0	1.0	2.0	168.0	540.0	787.0	7.0	11561.0	2.0	0.0	0.0	0.0	9112.0	1.0	0.0	204.0	0.0	2.0	0.0	732.0	0.0	0.0	1.0	0.0	0.0	0.0	0.0	0.0	0.0	2.0	0.0	0.0	1.02325
232	SEHE30_15	P1	48	G	1	P12G01	2.0	1.0	0.0	1178.0	1995.0	1.0	1.0	9211.0	0.0	0.0	0.0	0.0	0.0	0.0	0.0	0.0	0.0	6030.0	1.0	1.0	0.0	0.0	0.0	0.0	0.0	0.0	0.0	0.0	0.0	1.0	0.0	0.0	0.3855
233	SEHE30_31	P1	48	G	2	P12G02	0.0	1.0	0.0	2653.0	0.0	2246.0	10.0	12078.0	0.0	0.0	0.0	1.0	1.0	0.0	0.0	0.0	0.0	2694.0	3.0	4467.0	0.0	0.0	1.0	0.0	0.0	0.0	0.0	1.0	0.0	0.0	0.0	0.0	0.423
234	SEHE30_31	P3	48	G	10	P12G10	1.0	1.0	0.0	2963.0	15.0	2279.0	6.0	11704.0	0.0	0.0	0.0	0.0	1.0	1.0	0.0	0.0	0.0	2818.0	1.0	3612.0	0.0	0.0	0.0	0.0	0.0	0.0	0.0	2.0	0.0	4.0	0.0	0.0	0.39175
235	SEHE30_69	P1	48	H	5	P12H05	5.0	4.0	813.0	160.0	1879.0	178.0	41.0	12549.0	0.0	0.0	1.0	1.0	3809.0	2136.0	704.0	147.0	0.0	2668.0	0.0	0.0	0.0	0.0	1.0	0.0	1.0	0.0	0.0	0.0	0.0	1.0	0.0	0.0	1.002
236	SEHE30_43	P1	48	G	3	P12G03	1.0	6543.0	0.0	489.0	2.0	641.0	7.0	13079.0	0.0	0.0	0.0	0.0	0.0	5.0	1.0	0.0	0.0	4066.0	0.0	1319.0	0.0	0.0	3.0	0.0	1.0	0.0	0.0	0.0	0.0	1.0	0.0	0.0	0.887
237	SEHE30_44	P1	48	H	3	P12H03	6.0	5788.0	0.0	465.0	2901.0	436.0	4.0	13643.0	0.0	0.0	1.0	0.0	3.0	1.0	1.0	0.0	0.0	4032.0	0.0	1.0	0.0	0.0	0.0	0.0	2.0	0.0	0.0	0.0	0.0	2.0	0.0	0.0	0.8
238	SEHE30_57	P1	48	G	4	P12G04	3.0	0.0	0.0	687.0	3131.0	795.0	9.0	11668.0	1.0	0.0	0.0	2053.0	2.0	0.0	0.0	657.0	0.0	4323.0	4.0	1.0	1.0	0.0	1.0	0.0	0.0	0.0	0.0	0.0	0.0	0.0	0.0	0.0	0.589
239	SEHE30_43	P3	48	G	11	P12G11	1.0	5974.0	0.0	732.0	0.0	567.0	3.0	11775.0	0.0	0.0	0.0	0.0	1.0	0.0	0.0	0.0	0.0	3724.0	0.0	770.0	0.0	0.0	0.0	0.0	0.0	0.0	0.0	0.0	1.0	2.0	0.0	0.0	0.91325
240	SEHE30_80	P1	48	H	6	P12H06	527.0	366.0	4.0	180.0	820.0	670.0	55.0	10903.0	1.0	0.0	0.0	122.0	2679.0	2288.0	751.0	134.0	0.0	899.0	3.0	1399.0	0.0	0.0	2.0	0.0	0.0	0.0	0.0	0.0	0.0	3.0	0.0	0.0	0.973
241	SEHE30_68	P1	48	G	5	P12G05	914.0	566.0	1267.0	182.0	1991.0	1.0	89.0	12701.0	1937.0	0.0	0.0	0.0	2.0	1194.0	0.0	155.0	0.0	4397.0	4.0	1.0	0.0	0.0	0.0	0.0	0.0	0.0	0.0	0.0	0.0	1.0	0.0	0.0	0.7455
242	SEHE30_57	P3	48	G	12	P12G12	2.0	1.0	1.0	493.0	592.0	632.0	0.0	10520.0	0.0	0.0	0.0	1936.0	2.0	1.0	0.0	229.0	0.0	6631.0	0.0	0.0	0.0	0.0	0.0	0.0	0.0	0.0	0.0	0.0	0.0	0.0	0.0	0.0	0.59725
243	SEHE30_79	P1	48	G	6	P12G06	544.0	398.0	0.0	99.0	1.0	500.0	77.0	10645.0	1232.0	0.0	0.0	167.0	1823.0	2120.0	849.0	81.0	0.0	1176.0	0.0	1575.0	0.0	0.0	0.0	0.0	0.0	0.0	0.0	0.0	0.0	2.0	1.0	0.0	0.9470000000000001
244	SEHE30_87	P1	48	G	7	P12G07	645.0	333.0	908.0	219.0	888.0	459.0	71.0	12621.0	1.0	0.0	0.0	137.0	2588.0	3629.0	629.0	173.0	0.0	919.0	7.0	1008.0	0.0	0.0	1.0	0.0	1.0	0.0	0.0	0.0	1.0	4.0	0.0	0.0	1.0705
245	SEHE30_16	P1	48	H	1	P12H01	1.0	1827.0	0.0	590.0	2682.0	0.0	3.0	10617.0	0.0	0.0	0.0	0.0	0.0	0.0	0.0	0.0	0.0	5512.0	0.0	1.0	0.0	0.0	0.0	0.0	1.0	0.0	0.0	0.0	0.0	0.0	0.0	0.0	0.718
246	SEHE30_88	P1	48	H	7	P12H07	484.0	384.0	805.0	171.0	651.0	0.0	107.0	12633.0	1103.0	0.0	0.0	125.0	2554.0	3402.0	744.0	49.0	0.0	1356.0	2.0	693.0	0.0	0.0	1.0	0.0	1.0	0.0	0.0	0.0	0.0	1.0	0.0	0.0	1.003
247	SEHE30_58	P3	48	H	12	P12H12	4238.0	490.0	538.0	160.0	1.0	0.0	4.0	8185.0	1.0	0.0	0.0	484.0	1.0	0.0	0.0	2.0	0.0	2265.0	0.0	0.0	0.0	0.0	0.0	0.0	0.0	0.0	0.0	1.0	0.0	0.0	0.0	0.0	1.10525
248	SEHE30_58	P1	48	H	4	P12H04	5761.0	1062.0	622.0	336.0	2.0	1.0	17.0	10773.0	1.0	0.0	1.0	584.0	1.0	1.0	0.0	0.0	0.0	2373.0	2.0	0.0	0.0	0.0	0.0	1.0	4.0	0.0	0.0	0.0	0.0	4.0	0.0	0.0	0.897
249	SEHE30_32	P3	48	H	10	P12H10	3.0	1.0	1.0	3593.0	3338.0	3296.0	6.0	11273.0	0.0	0.0	0.0	0.0	0.0	0.0	0.0	0.0	0.0	1032.0	1.0	0.0	1.0	0.0	0.0	0.0	0.0	0.0	0.0	0.0	0.0	1.0	0.0	0.0	0.39775
250	SEHE30_60	P3	48	A	1	P13A01	7365.0	2.0	1.0	161.0	442.0	593.0	11.0	14173.0	2.0	0.0	5.0	492.0	1.0	3.0	0.0	97.0	0.0	4992.0	0.0	2.0	0.0	0.0	0.0	0.0	1.0	0.0	0.0	0.0	0.0	3.0	0.0	0.0	0.95425
251	SEHE30_70	P3	48	A	2	P13A02	4.0	563.0	1.0	182.0	1.0	3.0	156.0	13224.0	3179.0	0.0	12.0	19.0	2792.0	2521.0	434.0	0.0	0.0	973.0	1.0	2378.0	0.0	0.0	1.0	0.0	1.0	0.0	0.0	0.0	0.0	3.0	0.0	0.0	0.82325
252	SEHE30_81	P3	48	A	3	P13A03	1080.0	330.0	2.0	124.0	49.0	50.0	105.0	13348.0	2242.0	0.0	22.0	109.0	2714.0	2748.0	506.0	64.0	0.0	1650.0	0.0	1545.0	0.0	0.0	0.0	0.0	2.0	1.0	0.0	0.0	0.0	5.0	0.0	0.0	0.89225
253	SEHE30_90	P3	48	B	4	P13B04	707.0	194.0	473.0	127.0	55.0	54.0	117.0	12621.0	1917.0	0.0	4.0	65.0	2733.0	2893.0	876.0	0.0	0.0	1168.0	105.0	1098.0	0.0	0.0	10.0	0.0	1.0	0.0	0.0	0.0	0.0	24.0	0.0	0.0	1.04675
254	SEHE30_89	P3	48	A	4	P13A04	756.0	0.0	1176.0	160.0	66.0	136.0	148.0	13565.0	1347.0	0.0	18.0	170.0	2637.0	4044.0	747.0	75.0	0.0	1163.0	3.0	907.0	0.0	0.0	5.0	0.0	1.0	0.0	0.0	2.0	0.0	4.0	0.0	0.0	1.08725
255	SEHE30_64	P3	48	C	1	P13C01	1630.0	0.0	0.0	177.0	1472.0	71.0	563.0	11872.0	2771.0	0.0	0.0	0.0	1.0	1218.0	1.0	1.0	0.0	3966.0	1.0	0.0	0.0	0.0	0.0	0.0	0.0	0.0	0.0	0.0	0.0	0.0	0.0	0.0	0.52375
256	SEHE30_63	P3	48	B	1	P13B01	2.0	1.0	0.0	192.0	113.0	0.0	214.0	9995.0	3083.0	0.0	1.0	239.0	4003.0	4.0	488.0	0.0	0.0	0.0	26.0	1620.0	0.0	0.0	1.0	0.0	0.0	0.0	0.0	1.0	0.0	7.0	0.0	0.0	0.88375
257	SEHE30_73	P3	48	B	2	P13B02	1781.0	819.0	85.0	178.0	155.0	53.0	740.0	10657.0	3737.0	0.0	0.0	161.0	8.0	12.0	1.0	92.0	0.0	2760.0	62.0	1.0	0.0	0.0	0.0	0.0	1.0	0.0	0.0	0.0	0.0	11.0	0.0	0.0	0.64575
258	SEHE30_82	P3	48	B	3	P13B03	1360.0	1008.0	866.0	154.0	191.0	297.0	129.0	14409.0	2316.0	0.0	1.0	276.0	5318.0	22.0	500.0	63.0	0.0	1354.0	117.0	405.0	0.0	0.0	3.0	0.0	0.0	0.0	0.0	3.0	0.0	26.0	0.0	0.0	1.04775
259	SEHE30_75	P3	48	C	2	P13C02	936.0	582.0	46.0	89.0	140.0	30.0	107.0	11140.0	1949.0	0.0	0.0	170.0	3621.0	2.0	1.0	112.0	0.0	3350.0	2.0	2.0	0.0	0.0	0.0	0.0	0.0	0.0	0.0	0.0	0.0	1.0	0.0	0.0	0.68025
260	SEHE30_83	P3	48	C	3	P13C03	819.0	360.0	963.0	162.0	541.0	247.0	68.0	11681.0	1009.0	0.0	1.0	2.0	3099.0	2035.0	582.0	111.0	0.0	1154.0	3.0	522.0	0.0	0.0	2.0	0.0	0.0	0.0	0.0	1.0	0.0	0.0	0.0	0.0	1.12525
261	SEHE30_91	P3	48	C	4	P13C04	790.0	264.0	839.0	121.0	0.0	219.0	74.0	11628.0	1035.0	0.0	5.0	211.0	2515.0	2984.0	665.0	80.0	0.0	1073.0	2.0	744.0	0.0	0.0	2.0	0.0	1.0	0.0	0.0	0.0	0.0	4.0	0.0	0.0	1.10975
262	SEHE30_65	P3	48	D	1	P13D01	2484.0	1238.0	2.0	252.0	0.0	537.0	129.0	13818.0	2.0	0.0	1.0	0.0	6928.0	3.0	1.0	175.0	0.0	1403.0	0.0	657.0	0.0	0.0	1.0	0.0	0.0	0.0	0.0	0.0	1.0	4.0	0.0	0.0	0.89275
263	SEHE30_66	P3	48	E	1	P13E01	2.0	1068.0	0.0	299.0	11.0	255.0	908.0	9208.0	4386.0	0.0	3.0	0.0	16.0	1.0	461.0	0.0	0.0	1196.0	1.0	598.0	0.0	0.0	0.0	0.0	0.0	0.0	1.0	1.0	0.0	1.0	0.0	0.0	0.81525
264	SEHE30_76	P3	48	D	2	P13D02	2012.0	1009.0	1.0	166.0	240.0	727.0	182.0	12276.0	385.0	0.0	2.0	357.0	4431.0	4.0	0.0	167.0	0.0	1925.0	2.0	665.0	0.0	0.0	1.0	0.0	0.0	0.0	0.0	0.0	0.0	0.0	0.0	0.0	0.84725
265	SEHE30_85	P3	48	E	3	P13E03	1022.0	485.0	998.0	139.0	265.0	354.0	101.0	14106.0	1219.0	0.0	0.0	347.0	3464.0	3290.0	2.0	129.0	0.0	1534.0	4.0	749.0	0.0	0.0	0.0	0.0	0.0	0.0	0.0	2.0	0.0	2.0	0.0	0.0	1.08825
266	SEHE30_84	P3	48	D	3	P13D03	7.0	591.0	1016.0	135.0	202.0	343.0	94.0	14034.0	1482.0	0.0	4.0	242.0	3998.0	2733.0	752.0	104.0	0.0	1667.0	2.0	659.0	0.0	0.0	0.0	0.0	1.0	0.0	0.0	1.0	0.0	1.0	0.0	0.0	1.11525
267	SEHE30_92	P3	48	D	4	P13D04	629.0	628.0	66.0	72.0	280.0	36.0	282.0	11121.0	1400.0	0.0	2.0	107.0	2750.0	636.0	298.0	116.0	0.0	3802.0	1.0	5.0	0.0	0.0	2.0	0.0	1.0	0.0	0.0	2.0	0.0	6.0	0.0	0.0	0.66725
268	SEHE30_93	P3	48	E	4	P13E04	928.0	470.0	1086.0	143.0	449.0	342.0	125.0	13417.0	1136.0	0.0	3.0	306.0	3359.0	3653.0	831.0	145.0	0.0	4.0	1.0	424.0	0.0	0.0	5.0	0.0	0.0	0.0	0.0	2.0	0.0	5.0	0.0	0.0	1.07925
269	SEHE30_77	P3	48	E	2	P13E02	1345.0	533.0	0.0	154.0	1.0	587.0	123.0	12651.0	1195.0	0.0	1.0	0.0	2532.0	1977.0	905.0	101.0	0.0	1922.0	2.0	1272.0	0.0	0.0	0.0	0.0	0.0	0.0	0.0	1.0	0.0	0.0	0.0	0.0	0.98525
270	SEHE30_78	P3	48	F	2	P13F02	1088.0	1123.0	129.0	129.0	0.0	50.0	121.0	12052.0	3013.0	0.0	4.0	238.0	3.0	1153.0	625.0	132.0	0.0	4239.0	1.0	0.0	0.0	1.0	0.0	0.0	0.0	0.0	0.0	1.0	0.0	2.0	0.0	0.0	0.65425
271	SEHE30_86	P3	48	F	3	P13F03	978.0	564.0	1315.0	264.0	269.0	466.0	91.0	14236.0	2686.0	0.0	2.0	229.0	4.0	4468.0	722.0	112.0	0.0	1572.0	4.0	487.0	0.0	0.0	1.0	0.0	0.0	0.0	0.0	0.0	0.0	2.0	0.0	0.0	1.09725
272	SEHE30_87	P3	48	G	3	P13G03	913.0	366.0	1163.0	191.0	495.0	549.0	93.0	14395.0	1.0	0.0	12.0	144.0	3557.0	4089.0	821.0	112.0	0.0	1321.0	1.0	561.0	0.0	0.0	1.0	0.0	0.0	0.0	0.0	1.0	0.0	4.0	0.0	0.0	1.14675
273	SEHE30_94	P3	48	F	4	P13F04	692.0	384.0	1063.0	113.0	435.0	352.0	143.0	13997.0	1232.0	0.0	3.0	186.0	2658.0	3952.0	717.0	85.0	0.0	1350.0	1.0	614.0	0.0	0.0	5.0	0.0	0.0	0.0	0.0	4.0	0.0	8.0	0.0	0.0	1.08725
274	SEHE30_79	P3	48	G	2	P13G02	986.0	598.0	0.0	156.0	0.0	613.0	168.0	14543.0	1659.0	0.0	7.0	270.0	2779.0	2557.0	1073.0	91.0	0.0	1915.0	0.0	1667.0	0.0	0.0	1.0	0.0	0.0	0.0	0.0	1.0	1.0	1.0	0.0	0.0	0.96725
275	SEHE30_67	P3	48	F	1	P13F01	695.0	1.0	49.0	62.0	81.0	2.0	46.0	8393.0	1491.0	0.0	0.0	13.0	2299.0	789.0	0.0	0.0	0.0	2859.0	1.0	2.0	0.0	0.0	0.0	0.0	1.0	0.0	0.0	0.0	0.0	2.0	0.0	0.0	0.61575
276	SEHE30_68	P3	48	G	1	P13G01	1197.0	661.0	235.0	127.0	1382.0	1.0	65.0	12364.0	3014.0	0.0	7.0	0.0	0.0	1669.0	1.0	110.0	0.0	3886.0	0.0	0.0	0.0	0.0	3.0	0.0	0.0	0.0	0.0	0.0	0.0	6.0	0.0	0.0	0.75325
277	SEHE30_69	P3	48	H	1	P13H01	3.0	3.0	593.0	180.0	1663.0	26.0	22.0	13276.0	6.0	0.0	17.0	1.0	4472.0	1755.0	812.0	170.0	0.0	3538.0	0.0	0.0	0.0	0.0	0.0	0.0	1.0	0.0	0.0	1.0	0.0	13.0	0.0	0.0	1.03575
278	SEHE30_80	P3	48	H	2	P13H02	997.0	575.0	0.0	175.0	586.0	721.0	74.0	12953.0	6.0	0.0	12.0	162.0	3315.0	2801.0	949.0	163.0	0.0	1206.0	1.0	1194.0	1.0	0.0	1.0	0.0	1.0	0.0	0.0	1.0	0.0	12.0	0.0	0.0	0.94175
279	SEHE30_88	P3	48	H	3	P13H03	590.0	400.0	1018.0	145.0	430.0	0.0	112.0	14532.0	1168.0	0.0	14.0	188.0	2770.0	4567.0	831.0	58.0	0.0	1609.0	2.0	617.0	0.0	0.0	0.0	0.0	1.0	0.0	0.0	0.0	0.0	12.0	0.0	0.0	0.98375
