# Supplementary material for: Negative interactions determine Clostridioides difficile growth in synthetic human gut communities
Source: Mol Syst Biol. 2021 Oct 25;17(10):e10355. doi: 10.15252/msb.202110355 (PMC8543057; doi:10.15252/msb.202110355)
Supplement: Supplementary file 6 — Dataset EV4 [file MSB-17-e10355-s006.zip › DatasetEV4/Exp1_M2.csv]

	OD600	Rep	Species	Time	Well
298	0.0121	1	FP	0.0	4
280	0.0022	1	EL	0.0	20
279	0.0022	0	EL	0.0	19
278	0.0022	2	PC	0.0	13
277	0.0022	1	PC	0.0	12
276	0.0022	0	PC	0.0	11
275	0.0022	2	BH	0.0	5
274	0.0022	1	BH	0.0	4
281	0.0022	2	EL	0.0	21
273	0.0022	0	BH	0.0	3
271	0.0022	1	BV	0.0	41
270	0.0022	0	BV	0.0	40
269	0.0022	2	BT	0.0	34
268	0.0022	1	BT	0.0	33
267	0.0022	0	BT	0.0	32
266	0.0022	2	CA	0.0	10
265	0.0022	1	CA	0.0	9
272	0.0022	2	BV	0.0	42
264	0.0022	0	CA	0.0	8
282	0.0022	0	BO	0.0	27
284	0.0022	2	BO	0.0	29
300	0.0168	0	CH	0.0	19
301	0.0164	1	CH	0.0	20
302	0.0164	2	CH	0.0	21
297	0.0121	0	FP	0.0	3
296	0.0175	2	DP	0.0	18
295	0.0167	1	DP	0.0	17
294	0.0179	0	DP	0.0	16
283	0.0022	1	BO	0.0	28
293	0.0213	2	CS	0.0	10
291	0.0211	0	CS	0.0	8
290	0.0171	2	CD	0.0	2
289	0.0163	1	CD	0.0	1
288	0.0165	0	CD	0.0	0
287	0.0022	2	BU	0.0	37
286	0.0022	1	BU	0.0	36
285	0.0022	0	BU	0.0	35
292	0.0222	1	CS	0.0	9
299	0.0138	2	FP	0.0	5
0	0.004966667	0	CA	2.5	8
11	0.009566667	2	BH	2.5	5
7	0.020266667	1	BV	2.5	41
8	0.019466667	2	BV	2.5	42
9	0.004866667	0	BH	2.5	3
10	0.005866667	1	BH	2.5	4
12	0.0038666670000000003	0	PC	2.5	11
13	0.004666667	1	PC	2.5	12
14	0.008466666999999999	2	PC	2.5	13
5	0.025566667	2	BT	2.5	34
15	0.006666666999999999	0	EL	2.5	19
17	0.007666666999999999	2	EL	2.5	21
18	0.019166667	0	BO	2.5	27
19	0.027866667	1	BO	2.5	28
20	0.029066667	2	BO	2.5	29
21	0.019966667	0	BU	2.5	35
22	0.021366667000000002	1	BU	2.5	36
23	0.025566667	2	BU	2.5	37
16	0.007466667	1	EL	2.5	20
4	0.024266667000000002	1	BT	2.5	33
6	0.016566667	0	BV	2.5	40
1	0.004166667	1	CA	2.5	9
2	0.004666667	2	CA	2.5	10
3	0.026166667	0	BT	2.5	32
316	0.0426	1	CH	3.58	68
303	0.0318	0	CD	3.58	48
304	0.0328	1	CD	3.58	49
305	0.032	2	CD	3.58	50
306	0.0235	0	CS	3.58	56
317	0.0472	2	CH	3.58	69
308	0.0252	2	CS	3.58	58
307	0.0263	1	CS	3.58	57
310	0.0279	1	DP	3.58	65
311	0.027000000000000003	2	DP	3.58	66
312	0.0282	0	FP	3.58	51
313	0.0305	1	FP	3.58	52
314	0.027000000000000003	2	FP	3.58	53
315	0.0416	0	CH	3.58	67
309	0.028999999999999998	0	DP	3.58	64
35	0.009666667	2	BH	4.09	5
31	0.032966667000000005	1	BV	4.09	41
34	0.009566667	1	BH	4.09	4
33	0.006866667	0	BH	4.09	3
32	0.031266667000000005	2	BV	4.09	42
30	0.029166667	0	BV	4.09	40
40	0.013666667	1	EL	4.09	20
28	0.041166667000000004	1	BT	4.09	33
27	0.040466667000000005	0	BT	4.09	32
26	0.008166666999999999	2	CA	4.09	10
25	0.008166666999999999	1	CA	4.09	9
39	0.014366667	0	EL	4.09	19
36	0.006666666999999999	0	PC	4.09	11
29	0.040966667000000005	2	BT	4.09	34
37	0.008566667	1	PC	4.09	12
24	0.008066667	0	CA	4.09	8
41	0.014866667	2	EL	4.09	21
42	0.030166667	0	BO	4.09	27
43	0.041166667000000004	1	BO	4.09	28
44	0.043366667000000005	2	BO	4.09	29
38	0.015066666999999999	2	PC	4.09	13
45	0.033166667000000004	0	BU	4.09	35
46	0.033666667000000004	1	BU	4.09	36
47	0.038166667	2	BU	4.09	37
322	0.0333	1	CS	5.78	81
320	0.0846	2	CD	5.78	74
319	0.0852	1	CD	5.78	73
318	0.087	0	CD	5.78	72
321	0.0341	0	CS	5.78	80
332	0.0673	2	CH	5.78	93
331	0.0682	1	CH	5.78	92
329	0.0407	2	FP	5.78	77
323	0.0339	2	CS	5.78	82
328	0.0408	1	FP	5.78	76
327	0.0413	0	FP	5.78	75
326	0.0264	2	DP	5.78	90
325	0.027000000000000003	1	DP	5.78	89
324	0.0242	0	DP	5.78	88
330	0.0659	0	CH	5.78	91
59	0.014166666999999999	2	BH	5.82	5
60	0.010866667	0	PC	5.82	11
61	0.013066666999999999	1	PC	5.82	12
62	0.021466667000000002	2	PC	5.82	13
63	0.022966667000000003	0	EL	5.82	19
65	0.022966667000000003	2	EL	5.82	21
64	0.021966667000000002	1	EL	5.82	20
67	0.073066667	1	BO	5.82	28
56	0.061366667	2	BV	5.82	42
66	0.058966667	0	BO	5.82	27
55	0.063166667	1	BV	5.82	41
54	0.070166667	0	BV	5.82	40
57	0.011766667	0	BH	5.82	3
53	0.078166667	2	BT	5.82	34
52	0.10306666699999999	1	BT	5.82	33
51	0.087366667	0	BT	5.82	32
49	0.006866667	1	CA	5.82	9
48	0.008066667	0	CA	5.82	8
58	0.013966667	1	BH	5.82	4
71	0.062466667000000003	2	BU	5.82	37
70	0.058366667000000004	1	BU	5.82	36
69	0.056366667	0	BU	5.82	35
68	0.076466667	2	BO	5.82	29
50	0.008066667	2	CA	5.82	10
333	0.2105	0	CD	7.62	0
334	0.21	1	CD	7.62	1
338	0.05	2	CS	7.62	10
336	0.0529	0	CS	7.62	8
337	0.0549	1	CS	7.62	9
339	0.0311	0	DP	7.62	16
340	0.0303	1	DP	7.62	17
342	0.0806	0	FP	7.62	3
343	0.0771	1	FP	7.62	4
344	0.0647	2	FP	7.62	5
345	0.1552	0	CH	7.62	19
346	0.1551	1	CH	7.62	20
347	0.1804	2	CH	7.62	21
335	0.2179	2	CD	7.62	2
341	0.0309	2	DP	7.62	18
94	0.116966667	1	BU	8.23	36
72	0.013766667	0	CA	8.23	8
95	0.11806666699999999	2	BU	8.23	37
92	0.170166667	2	BO	8.23	29
91	0.157966667	1	BO	8.23	28
90	0.14506666699999998	0	BO	8.23	27
88	0.036466667	1	EL	8.23	20
87	0.037266667	0	EL	8.23	19
86	0.039666667	2	PC	8.23	13
85	0.030966667000000003	1	PC	8.23	12
84	0.028766667000000003	0	PC	8.23	11
93	0.11186666699999999	0	BU	8.23	35
83	0.018966667	2	BH	8.23	5
81	0.015666667	0	BH	8.23	3
80	0.181966667	2	BV	8.23	42
79	0.190566667	1	BV	8.23	41
78	0.198366667	0	BV	8.23	40
77	0.199166667	2	BT	8.23	34
76	0.20356666699999998	1	BT	8.23	33
75	0.214766667	0	BT	8.23	32
74	0.013766667	2	CA	8.23	10
73	0.013666667	1	CA	8.23	9
82	0.015266667	1	BH	8.23	4
89	0.039766667	2	EL	8.23	21
108	0.077966667	0	PC	10.16	11
111	0.055166667	0	EL	10.16	19
107	0.029766667000000004	2	BH	10.16	5
104	0.33316666699999997	2	BV	10.16	42
109	0.083566667	1	PC	10.16	12
110	0.090866667	2	PC	10.16	13
103	0.34806666700000005	1	BV	10.16	41
112	0.055066667	1	EL	10.16	20
113	0.057366667	2	EL	10.16	21
114	0.269366667	0	BO	10.16	27
115	0.284266667	1	BO	10.16	28
116	0.311566667	2	BO	10.16	29
117	0.229666667	0	BU	10.16	35
118	0.235366667	1	BU	10.16	36
119	0.225666667	2	BU	10.16	37
102	0.34906666700000005	0	BV	10.16	40
101	0.358566667	2	BT	10.16	34
100	0.366466667	1	BT	10.16	33
99	0.37726666700000006	0	BT	10.16	32
98	0.026766667	2	CA	10.16	10
97	0.030366667000000003	1	CA	10.16	9
96	0.030766667	0	CA	10.16	8
106	0.030166667	1	BH	10.16	4
105	0.025066667	0	BH	10.16	3
360	0.3301	0	CH	11.22	43
349	0.3619	1	CD	11.22	25
348	0.3694	0	CD	11.22	24
357	0.073	0	FP	11.22	27
356	0.0784	2	DP	11.22	42
355	0.0695	1	DP	11.22	41
354	0.0679	0	DP	11.22	40
353	0.0933	2	CS	11.22	34
352	0.0901	1	CS	11.22	33
351	0.1121	0	CS	11.22	32
350	0.3627	2	CD	11.22	26
361	0.3355	1	CH	11.22	44
362	0.3327	2	CH	11.22	45
359	0.0729	2	FP	11.22	29
358	0.0734	1	FP	11.22	28
135	0.069066667	0	EL	12.41	19
134	0.221566667	2	PC	12.41	13
133	0.217566667	1	PC	12.41	12
132	0.207766667	0	PC	12.41	11
138	0.36026666700000004	0	BO	12.41	27
139	0.367966667	1	BO	12.41	28
140	0.37936666700000005	2	BO	12.41	29
141	0.34056666700000005	0	BU	12.41	35
142	0.36126666700000004	1	BU	12.41	36
143	0.33856666700000004	2	BU	12.41	37
136	0.070166667	1	EL	12.41	20
137	0.073166667	2	EL	12.41	21
127	0.40616666700000004	1	BV	12.41	41
130	0.048466667000000005	1	BH	12.41	4
129	0.043266667	0	BH	12.41	3
128	0.40916666700000004	2	BV	12.41	42
126	0.40506666700000005	0	BV	12.41	40
125	0.42466666700000005	2	BT	12.41	34
131	0.046466667	2	BH	12.41	5
123	0.42386666700000003	0	BT	12.41	32
122	0.060266667	2	CA	12.41	10
121	0.065366667	1	CA	12.41	9
120	0.071266667	0	CA	12.41	8
124	0.415366667	1	BT	12.41	33
148	0.41916666700000005	1	BT	14.35	33
144	0.168866667	0	CA	14.35	8
145	0.15336666699999998	1	CA	14.35	9
146	0.146466667	2	CA	14.35	10
147	0.420066667	0	BT	14.35	32
167	0.380266667	2	BU	14.35	37
150	0.430466667	0	BV	14.35	40
151	0.425466667	1	BV	14.35	41
166	0.402266667	1	BU	14.35	36
165	0.37896666700000003	0	BU	14.35	35
164	0.411866667	2	BO	14.35	29
163	0.40306666700000005	1	BO	14.35	28
162	0.39546666700000005	0	BO	14.35	27
161	0.090366667	2	EL	14.35	21
149	0.425566667	2	BT	14.35	34
160	0.08676666699999999	1	EL	14.35	20
158	0.38506666700000003	2	PC	14.35	13
157	0.388666667	1	PC	14.35	12
155	0.053566667000000005	2	BH	14.35	5
154	0.055766667	1	BH	14.35	4
153	0.057566667	0	BH	14.35	3
152	0.43026666700000005	2	BV	14.35	42
159	0.085866667	0	EL	14.35	19
156	0.38456666700000003	0	PC	14.35	11
363	0.3489	0	CD	14.97	48
364	0.3477	1	CD	14.97	49
377	0.3528	2	CH	14.97	69
376	0.3504	1	CH	14.97	68
375	0.3311	0	CH	14.97	67
374	0.0857	2	FP	14.97	53
373	0.0874	1	FP	14.97	52
372	0.0856	0	FP	14.97	51
365	0.3394	2	CD	14.97	50
370	0.1029	1	DP	14.97	65
369	0.1034	0	DP	14.97	64
368	0.16899999999999998	2	CS	14.97	58
367	0.156	1	CS	14.97	57
366	0.151	0	CS	14.97	56
371	0.1033	2	DP	14.97	66
392	0.2928	2	CH	18.95	93
391	0.321	1	CH	18.95	92
390	0.3319	0	CH	18.95	91
389	0.0932	2	FP	18.95	77
388	0.0907	1	FP	18.95	76
387	0.0931	0	FP	18.95	75
386	0.1055	2	DP	18.95	90
383	0.318	2	CS	18.95	82
384	0.1011	0	DP	18.95	88
382	0.3141	1	CS	18.95	81
381	0.3129	0	CS	18.95	80
380	0.3186	2	CD	18.95	74
378	0.3244	0	CD	18.95	72
385	0.1023	1	DP	18.95	89
379	0.3095	1	CD	18.95	73
171	0.422966667	0	BT	20.71	32
170	0.357466667	2	CA	20.71	10
189	0.41256666700000005	0	BU	20.71	35
168	0.35926666700000004	0	CA	20.71	8
172	0.41476666700000003	1	BT	20.71	33
169	0.348466667	1	CA	20.71	9
173	0.42026666700000004	2	BT	20.71	34
179	0.166866667	2	BH	20.71	5
175	0.451166667	1	BV	20.71	41
191	0.38136666700000005	2	BU	20.71	37
174	0.457266667	0	BV	20.71	40
188	0.37746666700000003	2	BO	20.71	29
187	0.36486666700000003	1	BO	20.71	28
186	0.35966666700000005	0	BO	20.71	27
185	0.102466667	2	EL	20.71	21
184	0.10116666699999999	1	EL	20.71	20
190	0.412866667	1	BU	20.71	36
182	0.306666667	2	PC	20.71	13
181	0.302066667	1	PC	20.71	12
180	0.310166667	0	PC	20.71	11
178	0.186866667	1	BH	20.71	4
177	0.19346666699999998	0	BH	20.71	3
176	0.45336666700000006	2	BV	20.71	42
183	0.112066667	0	EL	20.71	19
393	0.2844	0	CD	23.0	0
394	0.2763	1	CD	23.0	1
395	0.2635	2	CD	23.0	2
396	0.3384	0	CS	23.0	8
397	0.3375	1	CS	23.0	9
401	0.102	2	DP	23.0	18
399	0.1041	0	DP	23.0	16
400	0.1035	1	DP	23.0	17
402	0.0909	0	FP	23.0	3
403	0.0895	1	FP	23.0	4
404	0.0864	2	FP	23.0	5
398	0.3243	2	CS	23.0	10
407	0.2613	2	CH	23.0	21
405	0.2637	0	CH	23.0	19
406	0.2705	1	CH	23.0	20
206	0.310366667	2	PC	23.24	13
192	0.368566667	0	CA	23.24	8
193	0.366466667	1	CA	23.24	9
194	0.38086666700000005	2	CA	23.24	10
195	0.43526666700000005	0	BT	23.24	32
196	0.42416666700000005	1	BT	23.24	33
197	0.42686666700000003	2	BT	23.24	34
198	0.44886666700000005	0	BV	23.24	40
199	0.44636666700000005	1	BV	23.24	41
200	0.45396666700000005	2	BV	23.24	42
205	0.30596666699999997	1	PC	23.24	12
201	0.277066667	0	BH	23.24	3
204	0.310866667	0	PC	23.24	11
215	0.395766667	2	BU	23.24	37
214	0.447266667	1	BU	23.24	36
213	0.43846666700000003	0	BU	23.24	35
212	0.38236666700000005	2	BO	23.24	29
211	0.36666666700000006	1	BO	23.24	28
210	0.362066667	0	BO	23.24	27
209	0.10806666699999999	2	EL	23.24	21
208	0.104866667	1	EL	23.24	20
207	0.163866667	0	EL	23.24	19
202	0.26966666699999997	1	BH	23.24	4
203	0.24766666699999998	2	BH	23.24	5
226	0.336266667	1	BH	25.44	4
217	0.364566667	1	CA	25.44	9
221	0.42436666700000003	2	BT	25.44	34
222	0.448666667	0	BV	25.44	40
239	0.396866667	2	BU	25.44	37
238	0.450266667	1	BU	25.44	36
237	0.443166667	0	BU	25.44	35
236	0.387166667	2	BO	25.44	29
235	0.37236666700000004	1	BO	25.44	28
220	0.42376666700000004	1	BT	25.44	33
234	0.36876666700000005	0	BO	25.44	27
232	0.110666667	1	EL	25.44	20
231	0.25206666699999997	0	EL	25.44	19
230	0.312766667	2	PC	25.44	13
229	0.306766667	1	PC	25.44	12
228	0.311266667	0	PC	25.44	11
227	0.322366667	2	BH	25.44	5
223	0.452666667	1	BV	25.44	41
233	0.11276666699999999	2	EL	25.44	21
225	0.340266667	0	BH	25.44	3
219	0.42376666700000004	0	BT	25.44	32
224	0.446766667	2	BV	25.44	42
216	0.36026666700000004	0	CA	25.44	8
218	0.374166667	2	CA	25.44	10
422	0.2341	2	CH	27.18	45
421	0.2403	1	CH	27.18	44
420	0.2376	0	CH	27.18	43
419	0.078	2	FP	27.18	29
418	0.0824	1	FP	27.18	28
417	0.0816	0	FP	27.18	27
416	0.0967	2	DP	27.18	42
415	0.1003	1	DP	27.18	41
413	0.3214	2	CS	27.18	34
412	0.3253	1	CS	27.18	33
411	0.3268	0	CS	27.18	32
410	0.2204	2	CD	27.18	26
409	0.2203	1	CD	27.18	25
408	0.225	0	CD	27.18	24
414	0.0964	0	DP	27.18	40
263	0.416966667	2	BU	27.9	37
262	0.43026666700000005	1	BU	27.9	36
240	0.330266667	0	CA	27.9	8
261	0.428066667	0	BU	27.9	35
260	0.38796666700000004	2	BO	27.9	29
259	0.381066667	1	BO	27.9	28
258	0.37276666700000005	0	BO	27.9	27
257	0.107166667	2	EL	27.9	21
256	0.10326666699999999	1	EL	27.9	20
255	0.10316666699999999	0	EL	27.9	19
253	0.293566667	1	PC	27.9	12
252	0.294466667	0	PC	27.9	11
251	0.34306666700000005	2	BH	27.9	5
254	0.294666667	2	PC	27.9	13
249	0.352366667	0	BH	27.9	3
241	0.351366667	1	CA	27.9	9
250	0.359566667	1	BH	27.9	4
243	0.41776666700000004	0	BT	27.9	32
244	0.408366667	1	BT	27.9	33
242	0.351866667	2	CA	27.9	10
246	0.439566667	0	BV	27.9	40
247	0.432966667	1	BV	27.9	41
248	0.445066667	2	BV	27.9	42
245	0.42376666700000004	2	BT	27.9	34
432	0.0847	0	FP	30.13	51
437	0.2393	2	CH	30.13	69
436	0.2424	1	CH	30.13	68
435	0.2447	0	CH	30.13	67
434	0.0801	2	FP	30.13	53
433	0.0813	1	FP	30.13	52
431	0.0941	2	DP	30.13	66
426	0.317	0	CS	30.13	56
429	0.0993	0	DP	30.13	64
428	0.3119	2	CS	30.13	58
427	0.3163	1	CS	30.13	57
425	0.2013	2	CD	30.13	50
424	0.1984	1	CD	30.13	49
423	0.1981	0	CD	30.13	48
430	0.0972	1	DP	30.13	65
450	0.2199	0	CH	47.39	91
449	0.0703	2	FP	47.39	77
448	0.0745	1	FP	47.39	76
447	0.0787	0	FP	47.39	75
446	0.0942	2	DP	47.39	90
445	0.0846	1	DP	47.39	89
441	0.2944	0	CS	47.39	80
443	0.2848	2	CS	47.39	82
442	0.2939	1	CS	47.39	81
440	0.1916	2	CD	47.39	74
439	0.1899	1	CD	47.39	73
438	0.1915	0	CD	47.39	72
451	0.2031	1	CH	47.39	92
444	0.0901	0	DP	47.39	88
452	0.2058	2	CH	47.39	93
