# Supplementary material for: Negative interactions determine Clostridioides difficile growth in synthetic human gut communities
Source: Mol Syst Biol. 2021 Oct 25;17(10):e10355. doi: 10.15252/msb.202110355 (PMC8543057; doi:10.15252/msb.202110355)
Supplement: Supplementary file 6 — Dataset EV4 [file MSB-17-e10355-s006.zip › DatasetEV4/Exp5_and_Exp7.csv]

	Condition	Plate	Time	Row	Column	Sample	PC	BH	CH	Unclassified	Total	CD	FP	DP	EL	BU	ER	AC	CA	BV	CS	DL	BT	BO	BP	DF	BF	BC	BY	BA	CG	PJ	CC	Escherichia_coli	Bacillus_cereus	BL	RI	OD600
1	CommF_LD	inv0	12	A	5	P04A05	0	230	0	7	5124	109	0	421	1	4354	0	0	0	0	1	0	0	0	0	0	0	0	0	0	0	0	0	0	0	0	0	0.4677
2	CommM_LD	inv0	12	A	10	P04A10	0	1	3821	18	8074	932	0	1030	2	0	0	0	0	0	2268	0	0	0	0	0	0	0	0	0	0	0	0	0	0	0	0	0.4189
3	CommF_HD	inv0	12	B	5	P04B05	0	431	1	12	6685	462	0	430	0	5347	0	0	0	0	0	0	2	0	0	0	0	0	0	0	0	0	0	0	0	0	0	0.5233
4	CommG_HD	inv0	12	A	6	P04A06	0	1900	1	19	6187	710	0	0	0	0	1072	0	2482	1	1	0	0	1	0	0	0	0	0	0	0	0	0	0	0	0	0	0.5841
5	CommA_LD	inv0	12	B	1	P04B01	0	2071	3852	24	7647	815	0	884	0	0	0	0	0	0	0	0	1	0	0	0	0	0	0	0	0	0	0	0	0	0	0	0.2413
7	CommI_LD	inv0	12	B	7	P04B07	0	0	0	117	7920	92	0	228	0	2464	1	0	0	1	0	0	5017	0	0	0	0	0	0	0	0	0	0	0	0	0	0	0.5345
9	CommB_HD	inv0	12	B	2	P04B02	0	2721	2	13	7779	3222	759	1058	0	0	0	0	0	0	1	0	0	0	0	0	0	0	0	0	0	0	0	0	0	0	0	0.2773
10	CommA_LD	inv0	12	A	1	P04A01	0	2258	3128	32	7721	1256	0	1047	0	0	0	0	0	0	0	0	0	0	0	0	0	0	0	0	0	0	0	0	0	0	0	0.1809
12	CommB_LD	inv0	12	A	2	P04A02	0	2171	0	18	7595	2689	1308	1406	1	1	0	0	0	0	1	0	0	0	0	0	0	0	0	0	0	0	0	0	0	0	0	0.0801
14	CommC_HD	inv0	12	A	3	P04A03	1	1703	1252	8	8014	1030	0	451	1	0	0	0	3563	1	0	0	2	0	0	0	0	0	0	0	0	0	0	0	0	0	0	0.4069
15	CommK_HD	inv0	12	A	9	P04A09	0	695	2	75	8034	831	0	277	0	4701	0	0	0	1453	0	0	0	0	0	0	0	0	0	0	0	0	0	0	0	0	0	0.5117
16	CommC_HD	inv0	12	B	3	P04B03	0	1719	1402	11	8306	969	0	524	0	0	0	0	3679	0	1	0	1	0	0	0	0	0	0	0	0	0	0	0	0	0	0	0.4521
17	CommJ_HD	inv0	12	B	8	P04B08	0	1	0	16	7282	1555	2920	2	1	0	418	0	0	1	2367	0	1	0	0	0	0	0	0	0	0	0	0	0	0	0	0	0.2745
18	CommO_HD	inv0	12	A	12	P04A12	2	2050	943	8	9111	1117	1	1	0	0	1	0	4986	0	0	0	0	0	0	0	0	0	0	0	0	0	0	0	0	0	0	0.4457
20	CommH_LD	inv0	12	C	6	P04C06	1	0	0	209	7757	143	0	432	0	0	0	0	0	1831	0	0	1	5139	0	0	0	0	0	0	0	0	0	0	0	0	0	0.5509
21	CommK_HD	inv0	12	B	9	P04B09	0	533	1	66	7971	775	0	294	0	4511	0	0	0	1791	0	0	0	0	0	0	0	0	0	0	0	0	0	0	0	0	0	0.5149
22	CommM_LD	inv0	12	B	10	P04B10	0	0	4712	29	10036	1241	0	1259	1	1	0	0	0	0	2790	0	1	0	0	0	0	0	0	0	0	0	0	0	0	0	0	0.4049
23	CommI_LD	inv0	12	C	7	P04C07	1	0	0	231	8590	98	0	313	1	2522	0	0	1	1	0	0	5422	0	0	0	0	0	0	0	0	0	0	0	0	0	0	0.5125
25	CommI_HD	inv0	12	D	7	P04D07	1	0	0	158	7439	717	0	162	0	2092	0	0	0	2	1	0	4304	0	0	0	0	0	0	0	0	0	0	0	0	0	0	0.5125
26	CommO_HD	inv0	12	B	12	P04B12	0	1943	1806	11	9670	1092	0	1	0	0	1	0	4815	0	0	0	1	0	0	0	0	0	0	0	0	0	0	0	0	0	0	0.4677
27	CommJ_HD	inv0	12	C	8	P04C08	0	1	0	42	7657	1750	3122	2	1	1	462	0	0	1	2275	0	0	0	0	0	0	0	0	0	0	0	0	0	0	0	0	0.2645
29	CommA_LD	inv0	12	C	1	P04C01	0	2312	3944	32	8031	687	0	1056	0	0	0	0	0	0	0	0	0	0	0	0	0	0	0	0	0	0	0	0	0	0	0	0.2905
30	CommA_HD	inv0	12	D	1	P04D01	0	2685	2714	38	8223	1886	0	895	0	0	0	0	0	1	0	0	0	1	0	0	0	0	0	0	0	0	0	0	0	0	0	0.3349
31	CommL_LD	inv0	12	D	9	P04D09	1	1	5015	14	8609	513	1578	1482	1	0	0	0	1	0	0	0	1	0	0	0	0	0	0	0	0	0	0	0	0	0	0	0.3557
32	CommB_HD	inv0	12	C	2	P04C02	1	2751	1	21	8478	3429	1048	1224	1	0	0	0	0	1	0	0	0	0	0	0	0	0	0	0	0	0	0	0	0	0	0	0.2637
33	CommL_LD	inv0	12	C	9	P04C09	0	0	4958	21	9106	674	1884	1565	0	0	0	0	0	2	1	0	1	0	0	0	0	0	0	0	0	0	0	0	0	0	0	0.4061
38	CommH_LD	inv0	12	D	6	P04D06	0	0	0	140	7711	151	2	339	1	0	0	0	0	1819	1	0	2	5253	0	0	0	0	0	0	0	0	0	0	0	0	0	0.5549
39	CommF_HD	inv0	12	C	5	P04C05	0	302	1	11	7661	581	0	534	1	6229	0	0	0	0	0	0	1	0	0	0	0	0	0	0	0	0	0	0	0	0	0	0.5089
41	CommF_HD	inv0	12	D	5	P04D05	1	305	1	9	6264	433	0	305	2	5201	1	0	0	0	0	0	3	0	0	0	0	0	0	0	0	0	0	0	0	0	0	0.5033
42	CommM_HD	inv0	12	D	10	P04D10	1	1	3322	46	8132	1887	0	806	4	0	0	0	1	0	2060	0	2	0	0	0	0	0	0	0	0	0	0	0	0	0	0	0.3973
43	CommB_HD	inv0	12	D	2	P04D02	1	2827	0	18	8305	3304	911	1236	0	1	0	0	0	0	1	0	0	0	0	0	0	0	0	0	0	0	0	0	0	0	0	0.2385
44	CommJ_HD	inv0	12	D	8	P04D08	0	0	1	22	8607	1872	3296	3	1	0	475	0	0	0	2933	0	3	0	0	0	0	0	0	0	0	0	0	0	0	0	0	0.2669
45	CommK_LD	inv0	12	E	8	P04E08	0	81	0	70	7501	127	0	328	0	4127	0	0	2	2758	1	0	6	0	0	0	0	0	0	0	0	0	0	0	0	0	0	0.5041
47	CommL_LD	inv0	12	E	9	P04E09	0	11	3701	23	7693	674	1846	1411	1	0	13	0	9	0	1	0	2	0	0	0	0	0	0	0	0	0	0	0	0	0	0	0.4017
48	CommA_HD	inv0	12	E	1	P04E01	0	2517	2703	16	7953	1782	0	930	0	1	0	0	0	0	0	0	3	0	0	0	0	0	0	0	0	0	0	0	0	0	0	0.3269
49	CommC_LD	inv0	12	F	2	P04F02	0	1611	1341	10	8523	454	0	808	1	0	0	0	4295	2	0	0	1	0	0	0	0	0	0	0	0	0	0	0	0	0	0	0.4169
50	CommL_HD	inv0	12	F	9	P04F09	0	0	3996	18	9069	1461	2255	1334	1	0	0	0	1	2	0	0	1	0	0	0	0	0	0	0	0	0	0	0	0	0	0	0.4005
51	CommC_LD	inv0	12	E	2	P04E02	0	1452	1127	19	7821	475	0	807	0	1	0	0	3936	0	1	0	3	0	0	0	0	0	0	0	0	0	0	0	0	0	0	0.4213
52	CommM_HD	inv0	12	E	10	P04E10	1	0	3448	26	8546	1959	0	832	0	0	0	0	1	0	2277	0	1	0	0	0	0	0	0	0	0	0	0	0	0	0	0	0.4009
58	CommO_LD	inv0	12	E	11	P04E11	1	1893	948	5	9195	1010	0	0	0	0	0	0	5333	1	0	0	3	1	0	0	0	0	0	0	0	0	0	0	0	0	0	0.4749
59	CommH_HD	inv0	12	F	6	P04F06	1	0	2	79	4922	709	1	190	2	0	0	0	0	762	0	0	0	3173	0	0	0	0	0	0	0	0	0	0	0	0	0	0.5577
60	CommG_LD	inv0	12	E	5	P04E05	0	2287	2	17	7226	472	0	18	3	0	819	0	3601	0	0	0	4	0	0	0	0	0	0	0	0	0	0	0	0	0	0	0.3437
61	CommH_LD	inv0	12	E	6	P04E06	0	1	0	212	6294	119	0	291	0	1	0	0	0	1314	0	0	3	4351	0	0	0	0	0	0	0	0	0	0	0	0	0	0.5613
62	CommK_LD	inv0	12	F	8	P04F08	0	88	1	151	8733	145	0	359	1	4437	0	0	1	3548	0	0	2	0	0	0	0	0	0	0	0	0	0	0	0	0	0	0.4889
63	CommI_HD	inv0	12	E	7	P04E07	0	0	3	136	7026	691	0	191	1	2029	0	0	0	0	0	0	3974	0	0	0	0	0	0	0	0	0	0	0	0	0	0	0.5281
64	CommA_HD	inv0	12	F	1	P04F01	0	2614	2905	37	7908	1507	0	844	0	0	0	0	0	0	0	0	1	0	0	0	0	0	0	0	0	0	0	0	0	0	0	0.3393
65	CommI_HD	inv0	12	F	7	P04F07	0	0	1	219	8266	779	0	236	1	2463	0	0	1	1	0	0	4565	0	0	0	0	0	0	0	0	0	0	0	0	0	0	0.5121
67	CommM_HD	inv0	12	F	10	P04F10	0	0	3495	18	8722	1938	0	1002	0	0	0	0	1	1	2263	0	1	0	0	0	0	0	0	0	0	0	0	0	0	0	0	0.3821
69	CommB_LD	inv0	12	G	1	P04G01	0	2119	0	25	7916	2813	1672	1283	1	0	0	0	1	0	0	0	1	0	0	0	0	0	0	0	0	0	0	0	0	0	0	0.0913
70	CommC_LD	inv0	12	G	2	P04G02	0	1743	1285	13	9431	427	2	933	4	0	0	0	5019	2	0	0	2	0	0	0	0	0	0	0	0	0	0	0	0	0	0	0.4697
71	CommO_LD	inv0	12	G	11	P04G11	1	1928	1211	9	10234	895	0	3	0	1	0	0	6181	0	0	0	4	1	0	0	0	0	0	0	0	0	0	0	0	0	0	0.5013
73	CommF_LD	inv0	12	H	4	P04H04	0	234	2	6	7168	206	0	627	1	6083	0	0	1	1	3	0	2	0	0	0	0	0	0	0	0	0	0	0	0	0	0	0.4573
74	CommO_HD	inv0	12	H	11	P04H11	0	1864	1688	9	10621	1002	0	1	0	0	0	0	6051	1	0	0	1	0	0	0	0	0	0	0	0	0	0	0	0	0	0	0.4677
75	CommF_LD	inv0	12	G	4	P04G04	0	310	3	3	7059	190	0	585	1	5963	0	0	0	0	0	0	4	0	0	0	0	0	0	0	0	0	0	0	0	0	0	0.5301
76	CommJ_LD	inv0	12	H	7	P04H07	0	1	0	16	10333	1343	3661	3	1	3	642	0	0	1	4654	0	5	0	0	0	0	0	0	0	0	0	0	0	0	0	0	0.1193
77	CommG_LD	inv0	12	G	5	P04G05	0	2335	6	12	8439	577	1	5	1	3	1002	0	4491	1	0	0	5	0	0	0	0	0	0	0	0	0	0	0	0	0	0	0.3617
78	CommG_HD	inv0	12	H	5	P04H05	0	2310	1	18	9868	912	0	10	1	0	1477	0	5136	0	0	0	1	0	0	0	0	0	0	0	0	0	0	0	0	0	0	0.4229
79	CommH_HD	inv0	12	G	6	P04G06	0	1	0	203	7276	1000	0	339	1	0	3	0	1	1103	0	0	3	4620	0	0	0	0	0	0	0	0	0	0	0	0	0	0.5541
80	CommB_LD	inv0	12	H	1	P04H01	0	1898	4	15	6828	2042	1766	1102	0	0	0	0	0	0	0	0	0	0	0	0	0	0	0	0	0	0	0	0	0	0	0	0.0901
81	CommK_HD	inv0	12	H	8	P04H08	0	513	0	90	8940	807	0	345	0	5268	1	0	2	1907	0	0	2	0	0	0	0	0	0	0	0	0	0	0	0	0	0	0.4573
82	CommJ_LD	inv0	12	G	7	P04G07	1	1	0	11	8975	1158	3311	0	0	1	587	0	0	0	3896	0	6	0	0	0	0	0	0	0	0	0	0	0	0	0	0	0.1357
83	CommC_HD	inv0	12	H	2	P04H02	0	932	728	23	6177	516	0	313	1	0	0	0	3661	0	0	0	2	0	0	0	0	0	0	0	0	0	0	0	0	0	0	0.4077
84	CommK_LD	inv0	12	G	8	P04G08	0	83	0	198	8079	163	0	463	3	4256	1	0	0	2904	0	0	8	0	0	0	0	0	0	0	0	0	0	0	0	0	0	0.4913
86	CommL_HD	inv0	12	G	9	P04G09	0	0	3723	13	8699	1174	2325	1454	0	1	0	0	0	3	0	0	5	0	0	0	0	0	0	0	0	0	0	0	0	0	0	0.3841
88	CommL_HD	inv0	12	H	9	P04H09	0	0	3757	22	9082	1133	2567	1594	3	1	0	0	0	1	0	0	2	0	0	0	0	0	0	0	0	0	0	0	0	0	0	0.3521
89	CommH_HD	inv0	12	H	6	P04H06	2	0	0	79	2763	424	1	123	0	1	0	0	1	385	0	0	2	1739	0	0	0	0	0	0	0	0	0	0	0	0	0	0.5377
90	CommA_LD	inv6	12	A	1	P05A01	0	280	5162	23	7205	1557	0	175	1	0	0	0	0	1	0	0	2	0	0	0	0	0	0	0	0	0	0	0	0	0	0	0.00135
91	CommB_LD	inv6	12	A	2	P05A02	0	682	4	6	7227	5440	557	532	1	0	0	0	0	3	0	0	0	0	0	0	0	0	0	0	0	0	0	0	0	0	0	0.00565
92	CommA_LD	inv6	12	B	1	P05B01	0	458	7546	20	10055	1754	0	270	2	0	0	0	0	2	0	0	2	0	0	0	0	0	0	0	0	0	0	0	0	0	0	0.01475
93	CommF_LD	inv6	12	A	5	P05A05	0	103	1	1	6786	399	0	51	1	6226	1	0	0	1	0	0	1	0	0	0	0	0	0	0	0	0	0	0	0	0	0	0.26805
94	CommA_LD	inv6	12	C	1	P05C01	0	525	8039	18	10453	1670	0	194	1	0	0	0	0	2	1	0	0	2	0	0	0	0	0	0	0	0	0	0	0	0	0	0.01375
95	CommB_HD	inv6	12	B	2	P05B02	0	371	5	8	11067	10073	434	164	2	0	0	0	6	1	0	0	1	0	0	0	0	0	0	0	0	0	0	0	0	0	0	0.01185
96	CommK_HD	inv6	12	B	9	P05B09	0	52	8	236	10484	1258	1	35	2	3994	0	0	1	4892	0	0	1	0	0	0	0	0	0	0	0	0	0	0	0	0	0	0.33285
97	CommI_LD	inv6	12	A	7	P05A07	0	0	0	158	5120	106	0	22	2	1243	0	0	0	1	0	0	3587	0	0	0	0	0	0	0	0	0	0	0	0	0	0	0.3973
98	CommI_LD	inv6	12	B	7	P05B07	0	0	1	218	9098	167	0	40	2	2651	2	0	0	1	0	0	6013	0	0	0	0	0	0	0	0	0	0	0	0	0	0	0.37535
99	CommJ_LD	inv6	12	A	8	P05A08	1	0	1	22	7469	4787	513	1	1	0	978	0	0	3	1162	0	0	0	0	0	0	0	0	0	0	0	0	0	0	0	0	0.05295
100	CommM_LD	inv6	12	B	10	P05B10	2	0	4850	14	11159	359	0	374	2	1	0	0	0	0	5555	0	1	0	0	0	0	0	0	0	0	0	0	0	0	0	0	0.15595
101	CommK_HD	inv6	12	A	9	P05A09	0	60	5	145	8480	1458	1	34	0	3276	0	0	0	3498	0	0	0	1	0	0	0	0	0	0	0	0	0	0	0	0	0	0.3669
102	CommM_LD	inv6	12	A	10	P05A10	0	0	5474	14	8845	389	0	203	1	0	0	0	0	2	2759	0	2	0	0	0	0	0	0	0	0	0	0	0	0	0	0	0.14175
103	CommN_LD	inv6	12	A	11	P05A11	6902	123	2063	16	9405	287	0	1	1	0	0	0	0	1	1	0	4	0	0	0	0	0	0	0	0	0	0	0	0	0	0	0.0553
104	CommF_HD	inv6	12	B	5	P05B05	1	82	1	45	7888	1834	0	26	1	5879	4	0	5	2	0	0	6	0	0	0	0	0	0	0	0	0	0	0	0	0	0	0.27415
105	CommN_HD	inv6	12	B	11	P05B11	7311	162	1758	22	11164	1898	0	3	1	1	0	0	1	2	0	0	2	1	0	0	0	0	0	0	0	0	0	0	0	0	0	0.07235
106	CommJ_HD	inv6	12	B	8	P05B08	0	2	1	9	10760	7364	166	2	1	1	1142	0	0	3	2066	0	2	0	0	0	0	0	0	0	0	0	0	0	0	0	0	0.05515
107	CommB_HD	inv6	12	C	2	P05C02	0	308	3	4	10613	9841	303	146	1	0	0	0	1	3	0	0	2	0	0	0	0	0	0	0	0	0	0	0	0	0	0	0.00885
108	CommB_HD	inv6	12	D	2	P05D02	0	286	5	11	9820	9254	163	96	0	0	0	0	0	0	0	0	3	0	0	0	0	0	0	0	0	0	0	0	0	0	0	0.00985
109	CommF_HD	inv6	12	C	5	P05C05	1	109	1	29	8820	2778	0	36	0	5863	0	0	1	1	0	0	0	0	0	0	0	0	0	0	0	0	0	0	0	0	0	0.27105
110	CommH_LD	inv6	12	C	6	P05C06	0	2	0	207	8468	161	0	16	1	0	0	0	0	2688	0	0	5	5386	0	0	0	0	0	0	0	0	0	0	0	0	0	0.34045
111	CommI_LD	inv6	12	C	7	P05C07	0	0	0	220	11386	221	1	28	1	2794	1	0	0	1	0	0	8119	0	0	0	0	0	0	0	0	0	0	0	0	0	0	0.3965
112	CommJ_HD	inv6	12	D	8	P05D08	0	1	1	5	11608	9868	171	3	0	0	1383	0	0	0	171	0	3	0	0	0	0	0	0	0	0	0	0	0	0	0	0	0.05385
113	CommJ_HD	inv6	12	C	8	P05C08	0	0	0	7	10465	8518	210	6	0	0	1297	0	0	3	421	0	1	0	0	0	0	0	0	0	0	0	0	0	0	0	0	0.05625
114	CommN_HD	inv6	12	D	11	P05D11	7246	149	1848	39	11774	2476	0	4	1	0	0	0	3	1	0	0	5	0	0	0	0	0	0	0	0	0	0	0	0	0	0	0.06875
115	CommL_LD	inv6	12	C	9	P05C09	0	2	8690	12	11630	829	1753	328	4	3	1	0	0	2	1	0	3	0	0	0	0	0	0	0	0	0	0	0	0	0	0	0.3533
116	CommL_LD	inv6	12	D	9	P05D09	1	0	6046	31	10786	2226	2407	69	0	1	1	0	0	0	0	0	2	0	0	0	0	0	0	0	0	0	0	0	0	0	0	0.01395
117	CommM_LD	inv6	12	C	10	P05C10	3	0	7000	15	11950	781	1	285	1	2	0	0	0	0	3860	0	0	0	0	0	0	0	0	0	0	0	0	0	0	0	0	0.1541
118	CommF_HD	inv6	12	D	5	P05D05	1	74	1	35	9876	2589	0	51	0	7116	2	0	4	0	1	0	2	0	0	0	0	0	0	0	0	0	0	0	0	0	0	0.27555
119	CommN_HD	inv6	12	C	11	P05C11	8295	139	1332	33	11966	2154	0	3	0	1	0	0	2	2	0	0	2	0	0	0	0	0	0	0	0	0	0	0	0	0	0	0.06125
120	CommH_LD	inv6	12	D	6	P05D06	0	0	0	147	7530	133	0	10	1	0	0	0	1	2234	0	0	3	4999	0	0	0	0	0	0	0	0	0	0	0	0	0	0.3449
121	CommA_HD	inv6	12	D	1	P05D01	0	386	5473	36	11091	5081	0	111	1	0	0	0	0	1	0	0	2	0	0	0	0	0	0	0	0	0	0	0	0	0	0	0.03075
122	CommI_HD	inv6	12	D	7	P05D07	0	0	0	262	9068	2048	0	5	1	1754	0	0	0	0	2	0	4993	0	0	0	0	0	0	0	0	0	0	0	0	0	0	0.4057
123	CommA_HD	inv6	12	E	1	P05E01	0	334	5567	50	10832	4751	3	116	4	0	0	0	0	3	0	0	3	0	0	0	0	0	0	0	0	0	0	0	0	0	0	0.05175
124	CommH_LD	inv6	12	E	6	P05E06	0	0	0	177	8412	124	0	18	4	0	0	0	0	3073	0	0	4	5012	0	0	0	0	0	0	0	0	0	0	0	0	0	0.3741
125	CommM_HD	inv6	12	D	10	P05D10	2	0	7086	38	12132	3969	0	170	0	0	0	0	0	0	866	0	1	0	0	0	0	0	0	0	0	0	0	0	0	0	0	0.12415
126	CommI_HD	inv6	12	E	7	P05E07	0	0	1	168	7314	1592	2	18	0	1805	7	0	0	0	11	0	3709	0	0	0	0	0	0	0	0	0	0	0	0	0	0	0.4269
127	CommK_LD	inv6	12	E	8	P05E08	1	62	0	240	8798	208	0	26	3	3533	2	0	0	4712	1	0	8	0	0	0	0	0	0	0	0	0	0	0	0	0	0	0.3521
128	CommL_LD	inv6	12	E	9	P05E09	0	0	8114	8	11316	994	2039	145	1	1	0	0	0	4	1	0	8	0	0	0	0	0	0	0	0	0	0	0	0	0	0	0.01695
129	CommM_HD	inv6	12	F	10	P05F10	2	0	6592	47	10979	2836	0	157	1	0	0	0	0	0	1338	0	4	1	0	0	0	0	0	0	0	0	0	0	0	0	0	0.15495
130	CommM_HD	inv6	12	E	10	P05E10	23	1	6724	14	11545	3218	0	159	0	0	0	0	0	0	1402	0	3	1	0	0	0	0	0	0	0	0	0	0	0	0	0	0.14125
131	CommH_HD	inv6	12	F	6	P05F06	0	0	1	277	9238	789	0	24	1	0	0	0	0	3761	1	0	6	4376	0	0	0	0	0	0	0	0	0	0	0	0	0	0.3661
132	CommB_LD	inv6	12	G	1	P05G01	0	884	16	25	10308	7675	1103	602	2	0	0	0	0	0	0	0	1	0	0	0	0	0	0	0	0	0	0	0	0	0	0	0.00435
133	CommJ_LD	inv6	12	G	7	P05G07	0	0	0	33	12181	4956	770	2	1	2	2066	0	0	0	4339	0	11	0	0	0	0	0	0	0	0	0	0	0	0	0	0	0.0497
135	CommA_HD	inv6	12	F	1	P05F01	0	453	5984	99	11510	4822	0	143	0	0	0	0	0	1	0	0	6	0	0	0	0	0	0	0	0	0	0	0	0	0	0	0.01355
136	CommK_LD	inv6	12	F	8	P05F08	0	53	0	253	6180	147	0	8	0	2494	0	0	0	3217	3	0	4	0	0	0	0	0	0	0	0	0	0	0	0	0	0	0.3489
137	CommF_LD	inv6	12	G	4	P05G04	1	108	3	1	9937	372	0	103	6	9336	1	0	0	0	1	0	5	0	0	0	0	0	0	0	0	0	0	0	0	0	0	0.2741
138	CommL_HD	inv6	12	F	9	P05F09	0	1	5949	26	11478	4450	945	96	1	2	0	0	0	2	0	0	3	0	0	0	0	0	0	0	0	0	0	0	0	0	0	0.02665
139	CommK_LD	inv6	12	G	8	P05G08	0	72	0	207	9537	196	1	22	1	3940	0	0	0	5088	4	0	5	0	0	0	0	0	0	0	0	0	0	0	0	0	0	0.3741
140	CommH_HD	inv6	12	G	6	P05G06	0	0	0	175	8767	740	1	26	1	0	0	0	0	3249	0	0	1	4573	0	0	0	0	0	0	0	0	0	0	0	0	0	0.3717
141	CommH_HD	inv6	12	H	6	P05H06	1	0	0	195	9726	882	0	23	0	1	0	0	0	3885	0	0	1	4738	0	0	0	0	0	0	0	0	0	0	0	0	0	0.3441
142	CommL_HD	inv6	12	G	9	P05G09	0	0	6032	38	11689	3376	2049	168	4	5	0	0	0	11	1	0	3	0	0	0	0	0	0	0	0	0	0	0	0	0	0	0.04685
143	CommN_LD	inv6	12	G	10	P05G10	8497	194	3270	26	12414	414	0	1	1	0	0	0	0	0	8	0	2	0	0	0	0	0	0	0	0	0	0	0	0	0	0	0.15635
145	CommK_HD	inv6	12	H	8	P05H08	1	50	0	216	10341	1294	0	20	0	3610	0	0	0	5140	0	0	3	0	0	0	0	0	0	0	0	0	0	0	0	0	0	0.3305
146	CommB_LD	inv6	12	H	1	P05H01	0	864	1	20	10752	7800	1525	540	1	0	0	0	0	0	0	0	1	0	0	0	0	0	0	0	0	0	0	0	0	0	0	0.00425
147	CommL_HD	inv6	12	H	9	P05H09	0	1	5918	24	13846	3349	4197	349	0	0	0	0	0	1	0	0	2	0	0	0	0	0	0	0	0	0	0	0	0	0	0	0.04295
148	CommN_LD	inv6	12	H	10	P05H10	8615	164	3440	17	12619	381	0	1	0	0	0	0	0	1	0	0	0	0	0	0	0	0	0	0	0	0	0	0	0	0	0	0.21185
149	CommF_LD	inv6	12	H	4	P05H04	0	111	2	3	10985	371	1	71	0	10418	0	0	0	0	0	0	2	1	0	0	0	0	0	0	0	0	0	0	0	0	0	0.2549
150	CommF_LD	inv0	48	A	5	P17A05	0	178	0	31	9546	1049	1	702	0	7577	2	0	1	0	2	0	2	0	0	0	0	0	0	0	0	0	0	0	0	0	0	0.6456
151	CommG_HD	inv0	48	A	6	P17A06	1	221	1	15	7878	3003	0	0	0	0	1636	0	2975	15	1	0	2	8	0	0	0	0	0	0	0	0	0	0	0	0	0	0.6492
152	CommN_LD	inv0	48	A	11	P17A11	4789	178	3442	23	9428	987	2	0	0	0	0	0	7	0	0	0	0	0	0	0	0	0	0	0	0	0	0	0	0	0	0	0.9896
154	CommI_LD	inv0	48	A	7	P17A07	0	0	2	358	8797	147	0	375	0	3114	1	0	0	0	2	0	4795	1	0	0	0	0	0	0	0	0	0	0	0	0	0	0.7252
155	CommB_HD	inv0	48	B	2	P17B02	0	348	109	13	8094	4500	1415	1616	0	2	0	0	90	0	0	0	0	1	0	0	0	0	0	0	0	0	0	0	0	0	0	0.3244
156	CommO_HD	inv0	48	A	12	P17A12	6	225	3311	26	9905	2441	1	9	0	5	8	0	3863	0	0	0	7	3	0	0	0	0	0	0	0	0	0	0	0	0	0	0.5736
157	CommJ_HD	inv0	48	B	8	P17B08	0	4	1	28	9696	2476	473	0	0	2	1039	0	0	1	5671	0	1	0	0	0	0	0	0	0	0	0	0	0	0	0	0	0.32
158	CommA_LD	inv0	48	A	1	P17A01	2	301	5298	9	7241	346	1	1280	0	0	0	0	0	1	2	0	0	0	0	0	0	0	0	0	0	0	0	0	0	0	0	0.3684
159	CommJ_LD	inv0	48	A	8	P17A08	0	2	4	45	9147	415	702	1	0	2	1148	0	0	2	6825	0	0	0	0	0	0	0	0	0	0	0	0	0	0	0	0	0.358
162	CommK_HD	inv0	48	A	9	P17A09	1	82	3	152	10649	1526	0	326	1	3535	1	0	0	5017	1	0	3	0	0	0	0	0	0	0	0	0	0	0	0	0	0	0.8152
164	CommF_HD	inv0	48	B	5	P17B05	0	128	1	76	9495	2536	1	502	0	6245	2	0	0	0	0	0	2	0	0	0	0	0	0	0	0	0	0	0	0	0	0	0.8288
165	CommE_LD	inv0	48	A	4	P17A04	0	0	4707	5	9697	349	1	892	3741	0	1	0	0	0	0	0	0	1	0	0	0	0	0	0	0	0	0	0	0	0	0	0.4792
166	CommM_LD	inv0	48	A	10	P17A10	0	1	3179	33	9846	475	0	1054	1	2	1	0	1	0	5098	0	0	1	0	0	0	0	0	0	0	0	0	0	0	0	0	0.3092
167	CommE_LD	inv0	48	B	4	P17B04	0	1	5337	7	10527	324	1	776	4078	1	0	0	0	2	0	0	0	0	0	0	0	0	0	0	0	0	0	0	0	0	0	0.5096
168	CommK_HD	inv0	48	B	9	P17B09	0	70	5	226	10307	1792	3	297	2	3166	1	0	0	4741	1	0	2	0	0	0	0	0	0	0	0	0	0	0	0	0	0	0.8596
169	CommA_LD	inv0	48	B	1	P17B01	0	291	6504	11	8680	295	0	1577	0	1	0	0	0	0	0	0	0	0	0	0	0	0	0	0	0	0	0	0	0	0	0	0.3976
170	CommI_LD	inv0	48	B	7	P17B07	0	1	2	214	9362	344	1	434	1	3458	2	0	0	0	17	0	4886	1	0	0	0	0	0	0	0	0	0	0	0	0	0	0.564
171	CommI_LD	inv0	48	C	7	P17C07	0	0	1	271	9131	496	1	416	1	3051	0	0	2	0	9	0	4882	1	0	0	0	0	0	0	0	0	0	0	0	0	0	0.5576
172	CommM_LD	inv0	48	B	10	P17B10	0	1	3575	25	9768	201	1	1020	0	0	1	0	0	1	4941	0	1	0	0	0	0	0	0	0	0	0	0	0	0	0	0	0.3396
173	CommN_HD	inv0	48	B	11	P17B11	3760	119	3133	76	8930	1834	2	1	1	1	1	0	1	0	1	0	0	0	0	0	0	0	0	0	0	0	0	0	0	0	0	0.9608
174	CommJ_HD	inv0	48	C	8	P17C08	1	0	2	56	8338	2180	393	2	0	1	892	0	0	2	4808	0	1	0	0	0	0	0	0	0	0	0	0	0	0	0	0	0.3056
175	CommO_HD	inv0	48	B	12	P17B12	4	177	3538	31	9453	2015	2	5	0	3	2	0	3667	2	0	0	4	1	0	0	0	0	0	0	0	0	0	0	0	0	0	0.5672
176	CommA_HD	inv0	48	D	1	P17D01	1	208	5609	43	8564	1589	0	1113	0	0	0	0	0	0	0	0	0	0	0	0	0	0	0	0	0	0	0	0	0	0	0	0.3552
177	CommJ_HD	inv0	48	D	8	P17D08	0	1	1	4	1068	456	15	1	0	1	177	0	0	1	408	0	2	0	0	0	0	0	0	0	0	0	0	0	0	0	0	0.306
178	CommA_LD	inv0	48	C	1	P17C01	1	314	6230	11	8540	330	0	1650	0	0	0	0	1	0	0	0	3	0	0	0	0	0	0	0	0	0	0	0	0	0	0	0.4272
179	CommL_LD	inv0	48	C	9	P17C09	1	0	6492	14	10349	339	1716	1781	1	1	0	0	1	0	0	0	2	1	0	0	0	0	0	0	0	0	0	0	0	0	0	0.34
180	CommE_HD	inv0	48	D	4	P17D04	2	0	3132	93	6046	1627	1	175	1014	1	0	0	0	0	0	0	1	0	0	0	0	0	0	0	0	0	0	0	0	0	0	0.6524
181	CommB_HD	inv0	48	C	2	P17C02	1	292	60	11	7818	4558	1259	1582	1	2	0	0	51	0	0	0	0	1	0	0	0	0	0	0	0	0	0	0	0	0	0	0.3272
183	CommM_HD	inv0	48	D	10	P17D10	1	0	2659	44	7781	1030	73	613	0	0	0	0	0	1	3360	0	0	0	0	0	0	0	0	0	0	0	0	0	0	0	0	0.3212
184	CommD_LD	inv0	48	C	3	P17C03	4591	1	45	26	9658	505	0	6	1464	1	0	0	3016	1	0	0	1	0	0	0	0	0	0	0	0	0	0	0	0	0	0	0.98
185	CommM_LD	inv0	48	C	10	P17C10	1	1	3282	15	9442	178	0	1073	0	0	0	0	0	0	4890	0	1	1	0	0	0	0	0	0	0	0	0	0	0	0	0	0.344
186	CommF_HD	inv0	48	D	5	P17D05	2	116	1	29	3463	2274	1	311	0	726	2	0	0	0	0	0	1	0	0	0	0	0	0	0	0	0	0	0	0	0	0	0.9436
187	CommE_LD	inv0	48	C	4	P17C04	0	0	5380	10	10066	346	0	819	3509	0	1	0	0	0	0	0	0	0	0	0	0	0	0	0	0	0	0	0	0	0	0	0.4884
188	CommN_HD	inv0	48	C	11	P17C11	4491	185	2920	26	10091	2434	0	1	1	1	0	0	25	1	0	0	3	2	0	0	0	0	0	0	0	0	0	0	0	0	0	0.8908
189	CommF_HD	inv0	48	C	5	P17C05	2	112	1	31	9759	2316	0	582	0	6703	1	0	3	0	0	0	3	4	0	0	0	0	0	0	0	0	0	0	0	0	0	0.8328
190	CommI_HD	inv0	48	D	7	P17D07	0	0	1	12	2134	1619	2	194	1	203	0	0	1	1	2	0	96	0	0	0	0	0	0	0	0	0	0	0	0	0	0	0.582
193	CommN_HD	inv0	48	D	11	P17D11	3123	84	2335	81	7036	1382	0	0	0	0	0	0	29	0	0	0	1	0	0	0	0	0	0	0	0	0	0	0	0	0	0	0.9656
194	CommD_LD	inv0	48	D	3	P17D03	2856	0	3	28	5692	326	0	1	755	0	0	0	1722	1	0	0	0	0	0	0	0	0	0	0	0	0	0	0	0	0	0	1.0232
195	CommL_LD	inv0	48	D	9	P17D09	0	1	5670	30	8591	348	1131	1405	1	1	0	0	0	1	0	0	1	1	0	0	0	0	0	0	0	0	0	0	0	0	0	0.3328
196	CommL_LD	inv0	48	E	9	P17E09	0	1	7127	36	11433	399	1843	2021	2	2	0	0	0	1	0	0	0	0	0	0	0	0	0	0	0	0	0	0	0	0	0	0.3576
197	CommA_HD	inv0	48	E	1	P17E01	1	214	4687	49	8370	2152	97	1168	0	0	0	0	0	2	0	0	0	0	0	0	0	0	0	0	0	0	0	0	0	0	0	0.3484
198	CommM_HD	inv0	48	E	10	P17E10	1	3	3035	44	8795	1175	0	821	0	1	0	0	0	0	3714	0	0	1	0	0	0	0	0	0	0	0	0	0	0	0	0	0.3268
199	CommC_LD	inv0	48	E	2	P17E02	0	165	4232	30	8410	288	5	845	0	0	0	0	2845	0	0	0	0	0	0	0	0	0	0	0	0	0	0	0	0	0	0	0.6596
200	CommD_HD	inv0	48	F	3	P17F03	2661	5	142	10	8263	2913	0	18	933	114	1	0	1464	1	0	0	0	1	0	0	0	0	0	0	0	0	0	0	0	0	0	0.9628
201	CommM_HD	inv0	48	F	10	P17F10	1	2	2812	27	8914	1209	0	822	0	0	1	0	0	0	4040	0	0	0	0	0	0	0	0	0	0	0	0	0	0	0	0	0.312
202	CommD_LD	inv0	48	E	3	P17E03	4143	3	25	11	9200	575	0	1	1328	27	1	0	3083	1	0	0	1	0	0	0	0	0	0	0	0	0	0	0	0	0	0	0.9708
204	CommH_HD	inv0	48	F	6	P17F06	0	0	2	211	6173	1244	0	222	0	1	0	0	0	2782	1	0	1	1709	0	0	0	0	0	0	0	0	0	0	0	0	0	0.552
205	CommE_HD	inv0	48	E	4	P17E04	0	1	4380	30	9359	2420	0	485	1921	118	0	0	1	0	0	0	1	0	0	0	0	0	0	0	0	0	0	0	0	0	0	0.488
209	CommH_LD	inv0	48	E	6	P17E06	0	0	3	252	5920	229	0	483	1	1	4	0	1	3060	0	0	2	1884	0	0	0	0	0	0	0	0	0	0	0	0	0	0.5428
210	CommA_HD	inv0	48	F	1	P17F01	0	213	4326	18	7637	1965	52	1059	0	1	0	0	1	0	0	0	1	1	0	0	0	0	0	0	0	0	0	0	0	0	0	0.3948
211	CommI_HD	inv0	48	E	7	P17E07	1	0	0	111	4913	2890	1	483	0	831	1	0	0	0	10	0	585	0	0	0	0	0	0	0	0	0	0	0	0	0	0	0.5636
212	CommL_HD	inv0	48	F	9	P17F09	3	0	4418	22	8581	1827	1053	1250	0	4	0	0	0	3	0	0	0	1	0	0	0	0	0	0	0	0	0	0	0	0	0	0.3516
213	CommK_LD	inv0	48	E	8	P17E08	0	101	3	280	7893	288	0	412	0	2720	0	0	0	4086	0	0	1	1	0	0	0	0	0	0	0	0	0	0	0	0	0	0.7564
214	CommC_LD	inv0	48	F	2	P17F02	0	150	3570	14	7415	184	0	750	1	1	0	0	2744	0	0	0	0	0	0	0	0	0	0	0	0	0	0	0	0	0	0	0.6664
215	CommK_LD	inv0	48	F	8	P17F08	0	91	1	84	4092	641	0	407	0	1318	4	0	0	1544	0	0	2	0	0	0	0	0	0	0	0	0	0	0	0	0	0	0.746
216	CommB_LD	inv0	48	G	1	P17G01	0	144	11	15	2443	502	845	925	0	0	0	0	0	1	0	0	0	0	0	0	0	0	0	0	0	0	0	0	0	0	0	0.3704
219	CommO_LD	inv0	48	G	11	P17G11	3	134	3143	18	7627	197	0	0	2	2	0	0	4126	1	0	0	0	0	0	0	0	0	0	0	0	0	0	0	0	0	0	0.6132
220	CommC_LD	inv0	48	G	2	P17G02	1	74	2809	26	5735	201	1	531	0	0	0	0	2089	0	1	0	1	1	0	0	0	0	0	0	0	0	0	0	0	0	0	0.6848
221	CommD_HD	inv0	48	G	3	P17G03	2420	1	63	19	8264	2812	1	13	1216	42	1	0	1675	0	0	0	1	0	0	0	0	0	0	0	0	0	0	0	0	0	0	1.016
222	CommF_LD	inv0	48	G	4	P17G04	0	137	58	21	5674	246	0	768	9	4432	1	0	1	0	0	0	0	0	0	0	0	0	0	0	0	0	0	0	0	0	0	0.7604
224	CommG_LD	inv0	48	G	5	P17G05	1	216	0	24	6667	695	0	8	3	99	1374	0	4243	0	0	0	2	0	0	0	0	0	0	0	0	0	0	0	0	0	0	0.8076
225	CommB_LD	inv0	48	H	1	P17H01	0	469	2	15	6720	1329	2459	2444	0	0	0	0	1	0	0	0	1	0	0	0	0	0	0	0	0	0	0	0	0	0	0	0.3488
226	CommK_HD	inv0	48	H	8	P17H08	2	44	6	280	6963	1437	1	228	0	2016	0	0	1	2946	0	0	1	0	0	0	0	0	0	0	0	0	0	0	0	0	0	0.9028
227	CommH_HD	inv0	48	G	6	P17G06	0	0	0	212	8448	1348	0	347	1	0	1	0	1	3753	0	0	1	2783	0	0	0	0	0	0	0	0	0	0	0	0	0	0.562
228	CommH_HD	inv0	48	H	6	P17H06	0	1	1	343	9179	1235	0	389	1	1	0	0	0	4166	0	0	1	3040	0	0	0	0	0	0	0	0	0	0	0	0	0	0.5612
229	CommJ_LD	inv0	48	G	7	P17G07	0	0	1	15	2965	136	165	7	0	10	417	0	0	0	2208	0	6	0	0	0	0	0	0	0	0	0	0	0	0	0	0	0.3752
230	CommC_HD	inv0	48	H	2	P17H02	2	59	2764	69	6228	1048	0	430	1	1	0	0	1854	0	0	0	0	0	0	0	0	0	0	0	0	0	0	0	0	0	0	0.5984
231	CommL_HD	inv0	48	H	9	P17H09	1	1	5646	34	11682	2425	1749	1821	1	0	1	0	1	2	0	0	0	0	0	0	0	0	0	0	0	0	0	0	0	0	0	0.3296
232	CommK_LD	inv0	48	G	8	P17G08	0	58	0	239	6253	135	1	345	0	2286	1	0	0	3185	1	0	0	0	0	0	0	0	0	0	0	0	0	0	0	0	0	0.7612
234	CommL_HD	inv0	48	G	9	P17G09	0	0	4907	34	9883	2009	1412	1518	0	1	1	0	0	1	0	0	0	0	0	0	0	0	0	0	0	0	0	0	0	0	0	0.3564
235	CommO_HD	inv0	48	H	11	P17H11	153	176	3459	16	10560	1629	3	1	1	0	0	0	5117	0	1	0	2	2	0	0	0	0	0	0	0	0	0	0	0	0	0	0.5636
236	CommN_LD	inv0	48	G	10	P17G10	5072	206	3978	12	9539	216	0	11	0	0	0	0	0	2	41	0	1	0	0	0	0	0	0	0	0	0	0	0	0	0	0	1.0836
238	CommN_LD	inv0	48	H	10	P17H10	5987	192	4949	15	11638	340	1	21	0	1	1	0	0	0	129	0	1	1	0	0	0	0	0	0	0	0	0	0	0	0	0	1.0676
239	CommJ_LD	inv0	48	H	7	P17H07	3	1	0	26	9840	404	1028	2	1	35	1158	0	0	0	7107	0	74	0	0	0	0	0	0	0	0	0	0	0	0	0	0	0.356
240	CommB_LD	inv6	48	A	2	P18A02	0	2102	2	12	7654	2698	1325	1510	0	1	0	0	0	1	1	0	0	0	0	0	0	0	0	0	0	0	0	0	0	0	0	0.336
241	CommA_LD	inv6	48	A	1	P18A01	0	1829	331	21	7718	4566	0	909	61	0	0	0	0	0	0	0	0	0	0	0	0	0	0	0	0	0	0	0	0	0	0	0.3608
242	CommA_LD	inv6	48	B	1	P18B01	0	2133	829	34	8826	4747	0	1035	43	0	0	0	1	0	0	0	0	0	0	0	0	0	0	0	0	0	0	0	0	0	0	0.3576
243	CommF_LD	inv6	48	A	5	P18A05	1	75	0	2	5087	347	0	38	0	4621	0	0	1	2	0	0	0	0	0	0	0	0	0	0	0	0	0	0	0	0	0	0.5176
244	CommB_HD	inv6	48	B	2	P18B02	0	3002	0	13	9956	4138	1541	1254	0	0	1	0	0	1	1	0	0	0	0	0	0	0	0	0	0	0	0	0	0	0	0	0.3236
245	CommI_LD	inv6	48	B	7	P18B07	0	3	1	156	11099	673	0	68	0	2678	0	0	0	1	0	0	7517	0	0	0	0	0	0	0	0	0	0	0	0	0	0	0.5188
246	CommB_HD	inv6	48	C	2	P18C02	80	2559	0	14	8268	3527	1121	937	26	0	0	0	0	1	0	0	0	0	0	0	0	0	0	0	0	0	0	0	0	0	0	0.4704
247	CommI_LD	inv6	48	A	7	P18A07	0	0	2	14	6790	290	0	27	0	1734	0	0	0	0	1	0	4722	0	0	0	0	0	0	0	0	0	0	0	0	0	0	0.5116
248	CommM_LD	inv6	48	B	10	P18B10	1	1	6561	32	10599	2027	0	298	0	0	2	0	0	0	1674	0	1	0	0	0	0	0	0	0	0	0	0	0	0	0	0	0.3448
249	CommJ_LD	inv6	48	A	8	P18A08	0	0	0	1	6587	2079	201	5	60	2	27	0	1	0	4209	0	0	0	0	0	0	0	0	0	0	0	0	0	0	0	0	0.4152
250	CommJ_HD	inv6	48	B	8	P18B08	0	1	0	2	8048	5290	918	8	0	0	50	0	0	0	1775	0	1	0	0	0	0	0	0	0	0	0	0	0	0	0	0	0.4136
251	CommK_HD	inv6	48	A	9	P18A09	0	385	2	234	9754	1928	0	60	2	5150	0	0	0	1986	1	0	0	1	0	0	0	0	0	0	0	0	0	0	0	0	0	0.5732
253	CommM_LD	inv6	48	A	10	P18A10	1	1	4638	21	8356	1265	0	296	0	0	1	0	0	0	2128	0	1	1	0	0	0	0	0	0	0	0	0	0	0	0	0	0.304
254	CommF_HD	inv6	48	B	5	P18B05	0	164	0	3	8473	1181	0	63	0	7055	1	0	1	1	1	0	0	0	0	0	0	0	0	0	0	0	0	0	0	0	0	0.5344
256	CommA_LD	inv6	48	C	1	P18C01	0	2213	951	22	9928	5813	1	885	39	1	0	0	0	1	1	0	0	1	0	0	0	0	0	0	0	0	0	0	0	0	0	0.3468
257	CommF_HD	inv6	48	C	5	P18C05	1	127	1	5	7051	1284	0	70	1	5558	2	0	1	0	0	0	0	1	0	0	0	0	0	0	0	0	0	0	0	0	0	0.5568
258	CommK_HD	inv6	48	B	9	P18B09	0	219	2	127	8212	1665	1	29	0	4059	0	0	1	2109	0	0	0	0	0	0	0	0	0	0	0	0	0	0	0	0	0	0.5888
259	CommH_LD	inv6	48	C	6	P18C06	2	0	3	87	8889	530	0	27	0	0	0	0	0	1508	0	0	2	6727	0	0	0	0	0	0	0	0	0	0	0	0	0	0.5184
260	CommI_LD	inv6	48	C	7	P18C07	1	0	1	96	8991	453	1	25	0	1834	0	0	1	0	0	0	6577	1	0	0	0	0	0	0	0	0	0	0	0	0	0	0.5276
261	CommJ_HD	inv6	48	C	8	P18C08	0	1	3	1	5995	5134	532	2	0	0	53	0	0	2	262	0	1	0	0	0	0	0	0	0	0	0	0	0	0	0	0	0.4052
262	CommL_LD	inv6	48	D	9	P18D09	0	0	264	6	8809	5998	1973	565	0	0	0	0	0	0	0	0	0	1	0	0	0	0	0	0	0	0	0	0	0	0	0	0.3676
263	CommL_LD	inv6	48	C	9	P18C09	0	0	160	6	9749	6743	2254	580	2	0	0	0	0	0	0	0	2	1	0	0	0	0	0	0	0	0	0	0	0	0	0	0.2432
264	CommF_HD	inv6	48	D	5	P18D05	1	139	0	6	7537	1620	0	54	1	5710	0	0	0	0	1	0	2	0	0	0	0	0	0	0	0	0	0	0	0	0	0	0.5932
265	CommM_LD	inv6	48	C	10	P18C10	0	1	4142	13	7198	1987	0	201	1	1	0	0	0	0	852	0	0	0	0	0	0	0	0	0	0	0	0	0	0	0	0	0.4664
266	CommM_HD	inv6	48	D	10	P18D10	1	0	5611	18	9291	2606	0	185	0	1	0	0	2	0	865	0	0	1	0	0	0	0	0	0	0	0	0	0	0	0	0	0.434
267	CommH_LD	inv6	48	E	6	P18E06	0	0	3	138	8059	528	1	8	0	0	0	0	1	1274	0	0	1	6105	0	0	0	0	0	0	0	0	0	0	0	0	0	0.536
269	CommH_LD	inv6	48	D	6	P18D06	1	0	2	146	9073	574	0	8	1	0	0	0	0	1659	0	0	1	6679	0	0	0	0	0	0	0	0	0	0	0	0	0	0.5304
270	CommA_HD	inv6	48	E	1	P18E01	0	2056	3131	11	7095	1613	0	262	20	0	0	0	1	1	0	0	0	0	0	0	0	0	0	0	0	0	0	0	0	0	0	0.4684
271	CommI_HD	inv6	48	D	7	P18D07	1	0	0	50	9390	1705	0	1	0	1569	0	0	1	1	0	0	6062	0	0	0	0	0	0	0	0	0	0	0	0	0	0	0.5576
272	CommA_HD	inv6	48	D	1	P18D01	0	2835	1804	32	9686	4492	0	476	42	0	0	0	0	1	0	0	0	0	0	0	0	0	0	0	0	0	0	0	0	0	0	0.332
273	CommB_HD	inv6	48	D	2	P18D02	0	2697	0	16	8606	3717	1148	1024	0	0	0	0	1	0	0	0	0	1	0	0	0	0	0	0	0	0	0	0	0	0	0	0.3528
274	CommJ_HD	inv6	48	D	8	P18D08	0	0	0	1	7696	7135	151	3	1	3	83	0	0	1	316	0	0	0	0	0	0	0	0	0	0	0	0	0	0	0	0	0.3712
275	CommI_HD	inv6	48	E	7	P18E07	0	1	1	37	7269	1153	0	4	1	1241	1	0	1	1	0	0	4824	2	0	0	0	0	0	0	0	0	0	0	0	0	0	0.5592
277	CommK_LD	inv6	48	E	8	P18E08	0	50	2	49	5524	475	2	8	0	2745	0	0	1	2190	0	0	0	0	0	0	0	0	0	0	0	0	0	0	0	0	0	0.5588
278	CommL_LD	inv6	48	E	9	P18E09	0	1	136	2	9275	6331	2552	249	0	2	0	0	1	0	0	0	1	0	0	0	0	0	0	0	0	0	0	0	0	0	0	0.2436
279	CommH_HD	inv6	48	F	6	P18F06	1	1	1	140	8891	2046	0	32	0	2	0	0	1	1104	1	0	3	5556	0	0	0	0	0	0	0	0	0	0	0	0	0	0.5252
280	CommM_HD	inv6	48	E	10	P18E10	1	2	6393	23	10300	3375	0	224	2	1	0	0	1	1	276	0	0	0	0	0	0	0	0	0	0	0	0	0	0	0	0	0.4508
281	CommH_HD	inv6	48	G	6	P18G06	1	0	1	68	8078	1551	0	51	1	1	0	0	0	963	0	0	1	5438	0	0	0	0	0	0	0	0	0	0	0	0	0	0.5116
282	CommI_HD	inv6	48	F	7	P18F07	1	1	2	120	9520	1517	0	29	0	1766	0	0	0	0	0	0	6081	0	0	0	0	0	0	0	0	0	0	0	0	0	0	0.5516
283	CommK_LD	inv6	48	G	8	P18G08	0	70	0	54	7263	627	0	28	1	3855	1	0	0	2624	0	0	0	0	0	0	0	0	0	0	0	0	0	0	0	0	0	0.5504
284	CommA_HD	inv6	48	F	1	P18F01	0	2325	557	14	8777	5293	0	516	66	0	0	0	0	0	1	0	1	0	0	0	0	0	0	0	0	0	0	0	0	0	0	0.358
285	CommK_LD	inv6	48	F	8	P18F08	0	64	3	66	7795	695	0	21	1	4297	0	0	0	2643	2	0	0	0	0	0	0	0	0	0	0	0	0	0	0	0	0	0.5508
286	CommL_HD	inv6	48	F	9	P18F09	0	0	559	7	8965	5724	1794	871	1	2	0	0	0	1	1	0	2	0	0	0	0	0	0	0	0	0	0	0	0	0	0	0.3296
287	CommM_HD	inv6	48	F	10	P18F10	1	1	7112	26	11296	3429	0	243	1	1	0	0	0	0	480	0	0	1	0	0	0	0	0	0	0	0	0	0	0	0	0	0.4376
288	CommF_LD	inv6	48	G	4	P18G04	1	71	1	2	6814	472	0	64	1	6198	0	0	0	0	0	0	2	0	0	0	0	0	0	0	0	0	0	0	0	0	0	0.5292
289	CommL_HD	inv6	48	G	9	P18G09	0	0	2179	13	8424	4349	1355	524	0	0	1	0	0	0	0	0	0	0	0	0	0	0	0	0	0	0	0	0	0	0	0	0.4024
290	CommB_LD	inv6	48	G	1	P18G01	0	2029	1	12	8877	4433	1181	1219	0	0	0	0	0	0	0	0	0	0	0	0	0	0	0	0	0	0	0	0	0	0	0	0.3288
291	CommJ_LD	inv6	48	G	7	P18G07	0	0	1	7	8279	5882	100	0	0	0	66	0	0	0	2218	0	0	1	0	0	0	0	0	0	0	0	0	0	0	0	0	0.2984
292	CommJ_LD	inv6	48	H	7	P18H07	1	2	0	8	9252	5400	534	2	1	1	78	0	0	1	3219	0	2	1	0	0	0	0	0	0	0	0	0	0	0	0	0	0.282
294	CommK_HD	inv6	48	H	8	P18H08	0	60	1	43	7839	1289	0	41	1	3826	0	0	1	2574	0	0	0	1	0	0	0	0	0	0	0	0	0	0	0	0	0	0.5456
295	CommB_LD	inv6	48	H	1	P18H01	0	2971	3	33	15356	7229	1823	3295	0	0	0	0	0	1	0	0	0	0	0	0	0	0	0	0	0	0	0	0	0	0	0	0.342
296	CommL_HD	inv6	48	H	9	P18H09	1	2	2028	15	10565	5351	2244	921	0	1	0	0	0	1	0	0	0	0	0	0	0	0	0	0	0	0	0	0	0	0	0	0.3784
298	CommF_LD	inv6	48	H	4	P18H04	1	35	2	1	6526	414	3	51	3	6012	1	0	1	0	0	0	1	1	0	0	0	0	0	0	0	0	0	0	0	0	0	0.5064
299	CommH_HD	inv6	48	H	6	P18H06	0	0	4	187	15477	3931	0	178	0	0	0	0	0	1662	0	0	0	9514	0	0	0	0	0	0	0	0	0	0	0	0	0	0.4872
300	CommK	inv6	0	A	9	P20A09	2	2410	2	123	11949	1	0	138	1	3974	2	0	0	5296	0	0	0	0	0	0	0	0	0	0	0	0	0	0	0	0	0	0.0066
301	CommF	inv6	0	A	5	P20A05	0	2783	0	10	9175	0	1	261	0	6116	1	0	1	1	0	0	1	0	0	0	0	0	0	0	0	0	0	0	0	0	0	0.0066
302	CommM	inv6	0	A	10	P20A10	0	2	3342	5	11467	1	1	933	2	0	0	0	0	2	7179	0	0	0	0	0	0	0	0	0	0	0	0	0	0	0	0	0.0066
303	CommA	inv6	0	B	1	P20B01	0	2963	5012	13	8491	2	0	498	0	0	2	0	0	1	0	0	0	0	0	0	0	0	0	0	0	0	0	0	0	0	0	0.0066
305	CommA	inv6	0	A	1	P20A01	1	1519	4296	4	6128	0	0	305	0	0	0	0	0	1	2	0	0	0	0	0	0	0	0	0	0	0	0	0	0	0	0	0.0066
306	CommB	inv6	0	A	2	P20A02	1	3449	2	0	7493	1	3365	667	1	0	0	0	0	1	2	0	2	0	0	0	0	0	0	0	0	0	0	0	0	0	0	0.0066
307	CommJ	inv6	0	A	8	P20A08	1	4	0	52	10532	3	1088	4	0	1	6911	0	1	2	2462	0	2	1	0	0	0	0	0	0	0	0	0	0	0	0	0	0.0066
308	CommB	inv6	0	B	2	P20B02	0	5061	1	2	9535	1	3545	860	1	1	1	0	0	0	0	0	0	0	0	0	0	0	0	0	0	0	0	0	0	0	0	0.0066
310	CommN	inv6	0	A	11	P20A11	8868	2994	5576	22	17466	0	0	0	1	1	2	0	1	0	0	0	1	0	0	0	0	0	0	0	0	0	0	0	0	0	0	0.0066
311	CommF	inv6	0	B	5	P20B05	0	3171	1	19	11720	1	0	294	0	8230	0	0	0	1	1	0	1	0	0	0	0	0	0	0	0	0	0	0	0	0	0	0.0066
312	CommF	inv6	0	C	5	P20C05	1	2283	2	8	8662	2	1	187	1	6168	2	0	0	0	0	0	6	0	0	0	0	0	0	0	0	0	0	0	0	0	0	0.0066
313	CommJ	inv6	0	B	8	P20B08	0	2	1	16	12493	0	1545	0	1	2	7098	0	0	1	3817	0	4	0	0	0	0	0	0	0	0	0	0	0	0	0	0	0.0066
314	CommK	inv6	0	B	9	P20B09	0	2179	0	192	11776	1	0	96	1	3895	1	0	0	5405	0	0	4	0	0	0	0	0	0	0	0	0	0	0	0	0	0	0.0066
315	CommH	inv6	0	C	6	P20C06	2	0	2	175	9927	1	0	170	1	0	2	0	0	4926	1	0	0	4645	0	0	0	0	0	0	0	0	0	0	0	0	0	0.0066
316	CommM	inv6	0	B	10	P20B10	1	0	3543	3	11477	0	1	825	2	0	0	0	0	1	7097	0	2	1	0	0	0	0	0	0	0	0	0	0	0	0	0	0.0066
317	CommN	inv6	0	C	11	P20C11	6200	1879	3084	15	11185	1	0	0	1	0	0	0	0	2	0	0	2	0	0	0	0	0	0	0	0	0	0	0	0	0	0	0.0066
318	CommH	inv6	0	D	6	P20D06	2	0	0	39	5479	1	0	102	1	1	0	0	0	4269	0	0	2	1062	0	0	0	0	0	0	0	0	0	0	0	0	0	0.0066
319	CommN	inv6	0	B	11	P20B11	4806	1633	3757	4	10209	1	1	1	0	3	0	0	1	1	0	0	1	0	0	0	0	0	0	0	0	0	0	0	0	0	0	0.0066
320	CommI	inv6	0	C	7	P20C07	3	1	1	127	11511	1	0	77	0	4003	2	0	1	1	0	0	7294	0	0	0	0	0	0	0	0	0	0	0	0	0	0	0.0066
321	CommB	inv6	0	D	2	P20D02	0	4568	4	2	8521	0	3007	937	0	0	0	0	1	0	0	0	0	0	0	0	0	0	0	0	0	0	0	0	0	0	0	0.0066
322	CommJ	inv6	0	D	8	P20D08	1	1	0	12	9872	2	1110	2	0	0	7352	0	0	0	1389	0	1	0	0	0	0	0	0	0	0	0	0	0	0	0	0	0.0066
323	CommA	inv6	0	C	1	P20C01	2	2193	5051	3	7500	0	0	248	0	0	0	0	0	1	0	0	1	0	0	0	0	0	0	0	0	0	0	0	0	0	0	0.0066
324	CommJ	inv6	0	C	8	P20C08	0	0	0	11	9529	2	1318	1	1	2	7471	0	1	4	717	0	1	0	0	0	0	0	0	0	0	0	0	0	0	0	0	0.0066
325	CommB	inv6	0	C	2	P20C02	2	4341	2	0	7737	0	2724	664	0	0	0	0	1	0	2	0	1	0	0	0	0	0	0	0	0	0	0	0	0	0	0	0.0066
326	CommL	inv6	0	C	9	P20C09	0	2	5338	0	7131	2	1322	462	2	1	0	0	0	1	0	0	1	0	0	0	0	0	0	0	0	0	0	0	0	0	0	0.0066
327	CommF	inv6	0	D	5	P20D05	1	2980	0	21	11212	1	0	512	0	7692	0	0	0	0	0	0	1	0	0	0	0	0	0	0	0	0	0	0	0	0	0	0.0066
328	CommM	inv6	0	C	10	P20C10	0	0	3929	6	9179	2	0	372	0	0	0	0	0	1	4869	0	0	0	0	0	0	0	0	0	0	0	0	0	0	0	0	0.0066
329	CommL	inv6	0	D	9	P20D09	0	1	4859	0	6609	1	1253	490	1	1	0	0	0	1	0	0	2	0	0	0	0	0	0	0	0	0	0	0	0	0	0	0.0066
330	CommA	inv6	0	D	1	P20D01	0	2186	4506	8	7013	0	0	309	0	1	0	0	1	0	2	0	0	0	0	0	0	0	0	0	0	0	0	0	0	0	0	0.0066
331	CommI	inv6	0	D	7	P20D07	0	2	0	107	8762	1	2	108	1	3198	0	0	1	2	1	0	5336	0	0	0	0	0	0	0	0	0	0	0	0	0	0	0.0066
332	CommI	inv6	0	E	7	P20E07	0	1	2	154	9655	0	1	167	0	3811	1	0	0	1	0	0	5516	0	0	0	0	0	0	0	0	0	0	0	0	0	0	0.0066
333	CommM	inv6	0	D	10	P20D10	3	3	3985	5	12015	1	0	445	0	1	0	0	0	1	7569	0	0	1	0	0	0	0	0	0	0	0	0	0	0	0	0	0.0066
334	CommN	inv6	0	D	11	P20D11	7669	2569	3518	18	13778	0	0	1	1	0	0	0	0	1	0	0	1	0	0	0	0	0	0	0	0	0	0	0	0	0	0	0.0066
335	CommK	inv6	0	E	8	P20E08	0	1437	2	19	7692	1	1	71	0	2429	2	0	0	3727	1	0	2	0	0	0	0	0	0	0	0	0	0	0	0	0	0	0.0066
336	CommA	inv6	0	F	1	P20F01	0	2209	5035	8	8182	2	1	922	0	0	0	0	0	2	0	0	3	0	0	0	0	0	0	0	0	0	0	0	0	0	0	0.0066
337	CommK	inv6	0	F	8	P20F08	0	2188	5	84	10564	2	0	159	3	3257	0	0	0	4862	0	0	1	1	0	0	0	0	0	0	0	0	0	0	0	0	0	0.0066
338	CommA	inv6	0	E	1	P20E01	0	1911	3861	6	6195	0	0	415	0	0	1	0	0	1	0	0	0	0	0	0	0	0	0	0	0	0	0	0	0	0	0	0.0066
339	CommL	inv6	0	E	9	P20E09	0	0	2956	0	4430	0	1101	365	1	1	0	0	0	1	1	0	3	1	0	0	0	0	0	0	0	0	0	0	0	0	0	0.0066
340	CommM	inv6	0	F	10	P20F10	1	0	3337	10	11708	0	0	1139	0	0	0	0	0	5	7213	0	3	0	0	0	0	0	0	0	0	0	0	0	0	0	0	0.0066
341	CommM	inv6	0	E	10	P20E10	0	0	3528	7	8214	1	0	247	2	0	0	0	0	0	4425	0	2	1	0	0	0	0	0	0	0	0	0	0	0	0	0	0.0066
342	CommI	inv6	0	F	7	P20F07	3	0	1	60	8446	1	0	152	4	3783	0	0	1	0	1	0	4438	0	0	0	0	0	0	0	0	0	0	0	0	0	0	0.0066
343	CommH	inv6	0	E	6	P20E06	0	1	1	171	8715	1	0	172	1	0	0	0	3	5812	0	0	0	2551	0	0	0	0	0	0	0	0	0	0	0	0	0	0.0066
344	CommH	inv6	0	F	6	P20F06	0	0	0	174	8833	0	0	130	0	0	0	0	0	5485	5	0	3	3031	0	0	0	0	0	0	0	0	0	0	0	0	0	0.0066
345	CommL	inv6	0	F	9	P20F09	2	2	5258	3	7464	0	1811	382	1	0	0	0	0	2	1	0	2	0	0	0	0	0	0	0	0	0	0	0	0	0	0	0.0066
346	CommL	inv6	0	G	9	P20G09	0	0	6862	4	9233	0	2071	290	0	1	0	0	0	1	1	0	3	0	0	0	0	0	0	0	0	0	0	0	0	0	0	0.0066
347	CommB	inv6	0	G	1	P20G01	0	2819	0	1	6081	1	2624	634	0	1	0	0	0	1	0	0	0	0	0	0	0	0	0	0	0	0	0	0	0	0	0	0.0066
348	CommN	inv6	0	G	10	P20G10	6441	1916	3933	37	12334	1	0	3	1	0	0	0	0	0	1	0	0	0	0	0	0	0	0	0	0	0	0	0	0	0	0	0.0066
349	CommN	inv6	0	H	10	P20H10	7007	2069	4586	37	13869	0	0	0	2	1	0	0	1	3	1	0	1	0	0	0	0	0	0	0	0	0	0	0	0	0	0	0.0066
350	CommH	inv6	0	H	6	P20H06	2	0	0	272	12382	1	0	244	1	2	1	0	0	5384	0	0	5	6469	0	0	0	0	0	0	0	0	0	0	0	0	0	0.0066
351	CommF	inv6	0	G	4	P20G04	0	2729	3	22	9029	1	0	252	0	6021	0	0	0	1	0	0	0	0	0	0	0	0	0	0	0	0	0	0	0	0	0	0.0066
352	CommF	inv6	0	H	4	P20H04	0	3084	2	10	10662	0	1	411	1	7151	0	0	1	0	0	0	1	0	0	0	0	0	0	0	0	0	0	0	0	0	0	0.0066
353	CommJ	inv6	0	H	7	P20H07	0	0	3	72	11532	0	1672	10	1	2	6234	0	0	23	3504	0	2	1	0	0	0	0	0	0	0	0	0	0	0	0	0	0.0066
354	CommH	inv6	0	G	6	P20G06	0	0	1	341	7509	0	1	102	1	0	0	0	0	3675	0	0	3	3384	0	0	0	0	0	0	0	0	0	0	0	0	0	0.0066
355	CommB	inv6	0	H	1	P20H01	1	3538	1	3	7397	0	3089	762	0	1	0	0	0	1	1	0	0	0	0	0	0	0	0	0	0	0	0	0	0	0	0	0.0066
356	CommJ	inv6	0	G	7	P20G07	0	0	1	104	9124	2	1066	2	1	1	5326	0	0	0	2618	0	1	0	0	0	0	0	0	0	0	0	0	0	0	0	0	0.0066
357	CommL	inv6	0	H	9	P20H09	0	1	9155	2	12090	1	2327	593	0	2	0	0	2	2	0	0	4	1	0	0	0	0	0	0	0	0	0	0	0	0	0	0.0066
358	CommK	inv6	0	G	8	P20G08	0	1451	0	164	7772	1	0	72	0	2492	2	0	0	3587	0	0	1	2	0	0	0	0	0	0	0	0	0	0	0	0	0	0.0066
359	CommK	inv6	0	H	8	P20H08	0	2096	0	152	10152	2	2	102	0	3491	3	0	1	4295	2	0	1	0	0	0	0	0	0	0	0	0	0	0	0	0	0	0.0066
361	CommN_LD	inv0	0	A	11	P21A11	8788	3232	3943	119	23088	6994	0	3	1	1	1	0	0	0	0	0	2	0	0	0	0	0	0	0	0	0	0	0	0	0	0	0.0066
362	CommB_LD	inv0	0	A	2	P21A02	4	2164	128	12	8575	4391	1386	325	2	0	0	0	0	1	0	0	16	0	0	0	0	0	0	0	0	0	0	0	0	0	0	0.0066
363	CommF_HD	inv0	0	B	5	P21B05	1	1247	3	55	13170	8856	0	80	2	2915	0	0	0	0	2	0	0	0	0	0	0	0	0	0	0	0	0	0	0	0	0	0.0066
365	CommA_LD	inv0	0	B	1	P21B01	0	3715	5792	27	10835	1002	0	267	0	0	0	0	0	0	2	0	4	0	0	0	0	0	0	0	0	0	0	0	0	0	0	0.0066
366	CommJ_HD	inv0	0	B	8	P21B08	0	0	3	45	6616	4560	446	0	0	0	919	0	0	0	640	0	0	0	0	0	0	0	0	0	0	0	0	0	0	0	0	0.0066
367	CommB_HD	inv0	0	C	2	P21C02	0	1380	33	18	10359	7669	1067	177	1	2	0	0	0	1	1	0	6	0	0	0	0	0	0	0	0	0	0	0	0	0	0	0.0066
368	CommI_LD	inv0	0	A	7	P21A07	0	0	3	198	8717	2581	40	10	0	1773	140	0	0	1	5	0	3964	0	0	0	0	0	0	0	0	0	0	0	0	0	0	0.0066
369	CommB_HD	inv0	0	B	2	P21B02	0	1466	1	14	11025	7958	1346	226	1	0	0	0	0	0	2	0	1	0	0	0	0	0	0	0	0	0	0	0	0	0	0	0.0066
370	CommK_HD	inv0	0	B	9	P21B09	0	742	5	210	10501	6674	0	34	0	1172	0	0	0	1657	1	0	2	0	0	0	0	0	0	0	0	0	0	0	0	0	0	0.0066
371	CommJ_LD	inv0	0	A	8	P21A08	0	2	2	14	9977	1584	1289	1	1	3	5445	0	0	0	1630	0	2	0	0	0	0	0	0	0	0	0	0	0	0	0	0	0.0066
372	CommK_HD	inv0	0	A	9	P21A09	0	995	2	147	12620	7420	1	48	0	1725	0	0	1	2279	0	0	0	0	0	0	0	0	0	0	0	0	0	0	0	0	0	0.0066
373	CommN_HD	inv0	0	B	11	P21B11	7151	2196	1691	145	26730	15531	0	5	3	0	0	0	2	1	0	0	5	0	0	0	0	0	0	0	0	0	0	0	0	0	0	0.0066
377	CommA_LD	inv0	0	C	1	P21C01	1	2833	4009	26	8078	981	0	202	2	1	0	0	0	0	1	0	0	0	0	0	0	0	0	0	0	0	0	0	0	0	0	0.0066
379	CommF_HD	inv0	0	C	5	P21C05	1	733	1	77	9002	6934	0	36	1	1214	0	0	0	0	0	0	3	0	0	0	0	0	0	0	0	0	0	0	0	0	0	0.0066
381	CommH_LD	inv0	0	C	6	P21C06	1	0	0	257	5985	893	0	60	1	0	1	0	0	2011	0	0	0	2759	0	0	0	0	0	0	0	0	0	0	0	0	0	0.0066
382	CommI_HD	inv0	0	D	7	P21D07	0	0	1	192	10644	6505	1	40	1	1450	1	0	0	0	2	0	2442	0	0	0	0	0	0	0	0	0	0	0	0	0	0	0.0066
383	CommI_LD	inv0	0	C	7	P21C07	2	0	2	321	8299	1617	0	66	0	2116	3	0	0	0	0	0	4171	1	0	0	0	0	0	0	0	0	0	0	0	0	0	0.0066
384	CommM_HD	inv0	0	D	10	P21D10	1	0	1209	47	10649	7784	0	110	0	0	0	0	0	1	1495	0	2	0	0	0	0	0	0	0	0	0	0	0	0	0	0	0.0066
385	CommJ_HD	inv0	0	C	8	P21C08	1	0	0	2	4165	3114	297	2	1	1	620	0	0	1	124	0	0	0	0	0	0	0	0	0	0	0	0	0	0	0	0	0.0066
386	CommJ_HD	inv0	0	D	8	P21D08	0	0	0	30	7793	5836	559	2	1	0	1146	0	0	1	213	0	2	0	0	0	0	0	0	0	0	0	0	0	0	0	0	0.0066
388	CommN_HD	inv0	0	D	11	P21D11	5899	1978	1554	111	22945	13394	0	3	0	0	0	0	1	0	0	0	1	0	0	0	0	0	0	0	0	0	0	0	0	0	0	0.0066
389	CommM_LD	inv0	0	C	10	P21C10	4	4	6046	23	10758	1315	0	343	0	0	0	0	0	1	3020	0	2	0	0	0	0	0	0	0	0	0	0	0	0	0	0	0.0066
391	CommN_HD	inv0	0	C	11	P21C11	8016	2088	1458	75	25079	13426	0	4	7	0	0	0	0	0	2	0	1	1	0	0	0	0	0	0	0	0	0	0	0	0	0	0.0066
392	CommA_HD	inv0	0	E	1	P21E01	0	1471	1087	18	9685	6872	124	102	1	0	1	0	0	1	3	0	0	1	0	0	0	0	0	0	0	0	0	0	0	0	0	0.0066
393	CommH_LD	inv0	0	D	6	P21D06	0	0	1	256	6865	1098	0	60	0	0	1	0	0	2678	1	0	0	2745	0	0	0	0	0	0	0	0	0	0	0	0	0	0.0066
394	CommL_LD	inv0	0	D	9	P21D09	0	0	6362	16	10535	2009	1740	351	1	5	0	0	0	7	0	0	7	0	0	0	0	0	0	0	0	0	0	0	0	0	0	0.0066
395	CommH_LD	inv0	0	E	6	P21E06	0	0	0	626	9325	1425	0	97	1	0	1	0	0	3262	0	0	2	3910	0	0	0	0	0	0	0	0	0	0	0	0	0	0.0066
396	CommI_HD	inv0	0	E	7	P21E07	0	0	0	142	12162	8141	2	27	0	1245	6	0	0	0	0	0	2598	0	0	0	0	0	0	0	0	0	0	0	0	0	0	0.0066
397	CommK_LD	inv0	0	E	8	P21E08	0	1730	1	70	9516	1390	8	91	1	2539	25	0	0	3659	1	0	1	0	0	0	0	0	0	0	0	0	0	0	0	0	0	0.0066
398	CommL_HD	inv0	0	F	9	P21F09	0	0	1794	11	14464	10481	1893	278	1	1	0	0	0	0	1	0	1	0	0	0	0	0	0	0	0	0	0	0	0	0	0	0.0066
399	CommF_LD	inv0	0	G	4	P21G04	0	2955	104	43	11435	2147	1	221	2	5959	1	0	0	0	0	0	1	0	0	0	0	0	0	0	0	0	0	0	0	0	0	0.0066
400	CommL_LD	inv0	0	E	9	P21E09	2	1	6062	8	10214	1859	1854	425	1	0	0	0	0	1	0	0	0	0	0	0	0	0	0	0	0	0	0	0	0	0	0	0.0066
401	CommM_HD	inv0	0	E	10	P21E10	2	0	1325	18	11553	7875	0	134	0	0	1	0	0	0	2198	0	0	0	0	0	0	0	0	0	0	0	0	0	0	0	0	0.0066
402	CommM_HD	inv0	0	F	10	P21F10	5	2	1146	28	12301	7126	0	183	0	1	0	0	0	2	3808	0	0	0	0	0	0	0	0	0	0	0	0	0	0	0	0	0.0066
403	CommH_HD	inv0	0	G	6	P21G06	0	0	0	131	11400	6869	0	52	1	1	0	0	0	1738	0	0	0	2608	0	0	0	0	0	0	0	0	0	0	0	0	0	0.0066
404	CommH_HD	inv0	0	F	6	P21F06	1	0	1	149	8975	6044	0	19	1	0	0	0	0	1123	0	0	0	1637	0	0	0	0	0	0	0	0	0	0	0	0	0	0.0066
405	CommB_LD	inv0	0	G	1	P21G01	0	3801	8	6	8061	1648	2243	349	2	0	0	0	0	0	2	0	0	0	0	0	0	0	0	0	0	0	0	0	0	0	0	0.0066
406	CommI_HD	inv0	0	F	7	P21F07	0	0	0	224	13170	8714	0	19	1	1350	1	0	0	0	0	0	2859	0	0	0	0	0	0	0	0	0	0	0	0	0	0	0.0066
407	CommA_HD	inv0	0	F	1	P21F01	0	1599	1479	44	10757	7422	81	123	0	0	0	0	0	1	0	0	3	0	0	0	0	0	0	0	0	0	0	0	0	0	0	0.0066
408	CommK_LD	inv0	0	F	8	P21F08	0	2335	0	244	12034	1592	1	104	2	3099	0	0	0	4651	1	0	2	0	0	0	0	0	0	0	0	0	0	0	0	0	0	0.0066
409	CommJ_LD	inv0	0	G	7	P21G07	0	0	1	14	11413	2022	2399	3	1	8	5661	0	0	0	1284	0	20	0	0	0	0	0	0	0	0	0	0	0	0	0	0	0.0066
410	CommK_LD	inv0	0	G	8	P21G08	1	2224	1	157	11330	1252	2	86	1	3342	8	0	1	4253	1	0	0	0	0	0	0	0	0	0	0	0	0	0	0	0	0	0.0066
411	CommL_HD	inv0	0	G	9	P21G09	1	1	1518	22	13082	8720	2298	514	3	1	0	0	1	0	0	0	2	0	0	0	0	0	0	0	0	0	0	0	0	0	0	0.0066
412	CommH_HD	inv0	0	H	6	P21H06	0	0	0	133	11632	6304	0	144	0	0	0	0	1	2490	0	0	0	2559	0	0	0	0	0	0	0	0	0	0	0	0	0	0.0066
413	CommN_LD	inv0	0	G	10	P21G10	6205	1886	2135	15	11589	1116	0	21	1	0	1	0	0	0	209	0	0	0	0	0	0	0	0	0	0	0	0	0	0	0	0	0.0066
415	CommB_LD	inv0	0	H	1	P21H01	0	3337	0	14	8260	1551	2655	703	0	0	0	0	0	0	0	0	0	0	0	0	0	0	0	0	0	0	0	0	0	0	0	0.0066
416	CommK_HD	inv0	0	H	8	P21H08	0	811	1	229	11352	6664	82	37	0	1476	151	0	0	1880	20	0	1	0	0	0	0	0	0	0	0	0	0	0	0	0	0	0.0066
417	CommL_HD	inv0	0	H	9	P21H09	0	0	1775	6	14665	9082	2723	1075	0	1	0	0	1	0	0	0	2	0	0	0	0	0	0	0	0	0	0	0	0	0	0	0.0066
418	CommF_LD	inv0	0	H	4	P21H04	0	3242	0	42	11567	1759	2	255	0	6266	0	0	0	0	0	0	0	1	0	0	0	0	0	0	0	0	0	0	0	0	0	0.0066
420	CommG_HD	inv0	6	A	6	P22A06	0	528	3	29	7995	2369	0	2	1	29	2208	0	2822	2	0	0	0	1	0	0	0	0	0	0	0	0	0	0	0	0	0	0.07305
421	CommB_LD	inv0	6	A	2	P22A02	0	472	0	8	3824	507	1124	1708	2	0	0	0	1	0	0	0	0	0	0	0	0	0	0	0	0	0	0	0	0	0	0	0.00575
422	CommJ_LD	inv0	6	A	8	P22A08	0	0	1	44	5171	270	83	1	0	0	331	0	0	0	4436	0	0	0	0	0	0	0	0	0	0	0	0	0	0	0	0	0.04205
423	CommC_HD	inv0	6	A	3	P22A03	1	133	2741	76	5628	1052	0	472	0	1	1	0	1148	1	0	0	0	0	0	0	0	0	0	0	0	0	0	0	0	0	0	0.08625
425	CommE_LD	inv0	6	A	4	P22A04	0	0	4014	34	8450	337	0	200	3858	0	0	0	0	0	0	0	1	0	0	0	0	0	0	0	0	0	0	0	0	0	0	0.13115
427	CommA_LD	inv0	6	A	1	P22A01	0	347	3590	27	5842	449	0	1426	0	1	0	0	0	0	0	0	1	0	0	0	0	0	0	0	0	0	0	0	0	0	0	0.03235
428	CommI_LD	inv0	6	A	7	P22A07	1	1	0	121	1989	485	0	61	0	845	0	0	0	1	0	0	472	0	0	0	0	0	0	0	0	0	0	0	0	0	0	0.27745
429	CommI_LD	inv0	6	B	7	P22B07	0	1	1	600	7334	461	0	79	1	2497	1	0	0	0	1	0	3691	0	0	0	0	0	0	0	0	0	0	0	0	0	0	0.28685
430	CommM_LD	inv0	6	A	10	P22A10	1	0	4117	50	7703	137	0	216	0	0	0	0	0	0	3180	0	1	0	0	0	0	0	0	0	0	0	0	0	0	0	0	0.12195
431	CommN_LD	inv0	6	A	11	P22A11	3149	193	5502	27	9253	370	1	2	2	0	1	0	0	2	0	0	1	0	0	0	0	0	0	0	0	0	0	0	0	0	0	0.14925
432	CommJ_HD	inv0	6	B	8	P22B08	0	0	4	66	8007	1431	136	0	0	0	581	0	0	0	5788	0	0	1	0	0	0	0	0	0	0	0	0	0	0	0	0	0.07005
433	CommO_HD	inv0	6	A	12	P22A12	0	148	6016	83	8326	757	0	3	1	1	0	0	1310	1	0	0	2	0	0	0	0	0	0	0	0	0	0	0	0	0	0	0.13265
434	CommA_LD	inv0	6	C	1	P22C01	0	136	3981	23	4905	189	0	572	1	2	0	0	0	0	0	0	0	0	0	0	0	0	0	0	0	0	0	0	0	0	0	0.04435
435	CommJ_HD	inv0	6	C	8	P22C08	1	1	1	47	7308	1474	125	0	0	0	471	0	0	0	5184	0	2	0	0	0	0	0	0	0	0	0	0	0	0	0	0	0.06925
436	CommA_LD	inv0	6	B	1	P22B01	0	288	5261	28	7103	352	1	1172	0	0	0	0	0	0	0	0	1	0	0	0	0	0	0	0	0	0	0	0	0	0	0	0.03955
438	CommE_LD	inv0	6	C	4	P22C04	0	0	4423	15	9823	341	0	231	4805	1	0	0	0	1	1	0	1	0	0	0	0	0	0	0	0	0	0	0	0	0	0	0.14465
439	CommB_HD	inv0	6	B	2	P22B02	0	509	5	19	5537	1960	1260	1780	0	1	0	0	0	0	0	0	1	0	0	0	0	0	0	0	0	0	0	0	0	0	0	0.04425
440	CommB_HD	inv0	6	C	2	P22C02	0	349	0	21	4466	1493	937	1661	0	1	0	0	0	0	2	0	0	0	0	0	0	0	0	0	0	0	0	0	0	0	0	0.04075
441	CommM_LD	inv0	6	C	10	P22C10	1	0	4601	59	9301	159	0	426	1	0	0	0	0	0	4051	0	1	0	0	0	0	0	0	0	0	0	0	0	0	0	0	0.10635
442	CommC_HD	inv0	6	B	3	P22B03	2	210	2983	57	7494	1599	0	704	1	1	0	0	1933	0	0	0	3	0	0	0	0	0	0	0	0	0	0	0	0	0	0	0.09525
443	CommM_LD	inv0	6	B	10	P22B10	0	2	6204	37	11953	252	0	591	1	1	0	0	0	0	4862	0	0	0	0	0	0	0	0	0	0	0	0	0	0	0	0	0.11895
444	CommF_HD	inv0	6	C	5	P22C05	0	42	0	40	7950	1554	1	168	0	6138	0	0	0	0	0	0	1	1	0	0	0	0	0	0	0	0	0	0	0	0	0	0.19065
445	CommE_LD	inv0	6	B	4	P22B04	0	0	4155	12	9407	342	0	244	4650	0	0	0	1	0	1	0	0	0	0	0	0	0	0	0	0	0	0	0	0	0	0	0.15485
446	CommN_HD	inv0	6	B	11	P22B11	3399	199	6408	68	11220	1141	1	1	0	1	0	0	0	0	0	0	0	0	0	0	0	0	0	0	0	0	0	0	0	0	0	0.17945
447	CommF_HD	inv0	6	B	5	P22B05	0	58	0	57	7304	1724	0	188	2	5270	0	0	0	0	1	0	2	1	0	0	0	0	0	0	0	0	0	0	0	0	0	0.19965
448	CommI_LD	inv0	6	C	7	P22C07	3	0	1	248	4766	347	0	55	0	1808	0	0	0	0	0	0	2303	0	0	0	0	0	0	0	0	0	0	0	0	0	0	0.28085
449	CommG_HD	inv0	6	B	6	P22B06	1	468	0	18	8465	1982	1	3	2	4	2220	0	3760	1	0	0	2	2	0	0	0	0	0	0	0	0	0	0	0	0	0	0.07265
450	CommO_HD	inv0	6	B	12	P22B12	0	228	6698	50	10641	883	0	1	2	0	0	0	2777	0	0	0	0	0	0	0	0	0	0	0	0	0	0	0	0	0	0	0.18485
451	CommH_LD	inv0	6	C	6	P22C06	0	0	1	266	7895	358	0	136	2	1	0	0	0	3760	0	0	1	3369	0	0	0	0	0	0	0	0	0	0	0	0	0	0.23195
452	CommN_HD	inv0	6	C	11	P22C11	2851	182	5289	56	9669	1285	0	0	2	0	0	0	0	0	0	0	1	0	0	0	0	0	0	0	0	0	0	0	0	0	0	0.13615
453	CommD_LD	inv0	6	C	3	P22C03	2872	1	0	22	7204	897	0	4	2364	1	0	0	1037	0	1	0	2	0	0	0	0	0	0	0	0	0	0	0	0	0	0	0.08245
454	CommL_LD	inv0	6	C	9	P22C09	0	0	4604	24	7219	499	577	1512	0	0	0	0	1	0	0	0	2	0	0	0	0	0	0	0	0	0	0	0	0	0	0	0.08895
455	CommL_LD	inv0	6	D	9	P22D09	0	0	5053	43	6924	396	363	1063	0	0	0	0	0	0	0	0	2	1	0	0	0	0	0	0	0	0	0	0	0	0	0	0.06635
456	CommA_HD	inv0	6	D	1	P22D01	1	168	5449	51	7346	937	0	736	0	0	0	0	0	1	0	0	0	0	0	0	0	0	0	0	0	0	0	0	0	0	0	0.06965
458	CommB_HD	inv0	6	D	2	P22D02	0	162	1	13	1949	649	463	656	0	1	0	0	0	0	0	0	1	0	0	0	0	0	0	0	0	0	0	0	0	0	0	0.04555
459	CommD_LD	inv0	6	E	3	P22E03	2635	0	2	38	6705	775	0	1	2264	0	0	0	987	2	0	0	0	0	0	0	0	0	0	0	0	0	0	0	0	0	0	0.07815
460	CommM_HD	inv0	6	E	10	P22E10	1	1	4295	69	8316	505	0	275	1	0	0	0	0	1	3168	0	0	0	0	0	0	0	0	0	0	0	0	0	0	0	0	0.16265
461	CommD_LD	inv0	6	D	3	P22D03	2269	0	2	30	5670	763	0	1	1819	0	1	0	780	1	0	0	1	0	0	0	0	0	0	0	0	0	0	0	0	0	0	0.08135
462	CommN_HD	inv0	6	D	11	P22D11	2803	152	5688	62	9880	1165	0	2	0	0	0	0	0	0	1	0	6	0	0	0	0	0	0	0	0	0	0	0	0	0	0	0.16705
463	CommH_LD	inv0	6	E	6	P22E06	0	0	1	432	7230	351	0	96	1	2	0	0	2	3497	0	0	1	2846	0	0	0	0	0	0	0	0	0	0	0	0	0	0.23825
464	CommE_HD	inv0	6	D	4	P22D04	2	0	3807	27	8632	1196	0	142	3456	0	0	0	0	1	0	0	1	0	0	0	0	0	0	0	0	0	0	0	0	0	0	0.19455
465	CommE_HD	inv0	6	E	4	P22E04	0	1	3317	67	6130	650	0	71	2020	0	0	0	0	2	0	0	1	0	0	0	0	0	0	0	0	0	0	0	0	0	0	0.18195
466	CommF_HD	inv0	6	D	5	P22D05	0	78	1	32	3070	1972	0	172	1	806	1	0	1	0	0	0	2	2	0	0	0	0	0	0	0	0	0	0	0	0	0	0.19095
467	CommI_HD	inv0	6	E	7	P22E07	0	2	3	437	7332	1438	0	80	1	2116	0	0	0	0	1	0	3251	0	0	0	0	0	0	0	0	0	0	0	0	0	0	0.31555
468	CommH_LD	inv0	6	D	6	P22D06	1	0	2	284	8082	369	0	118	3	1	1	0	0	3920	0	0	0	3383	0	0	0	0	0	0	0	0	0	0	0	0	0	0.22895
469	CommA_HD	inv0	6	E	1	P22E01	0	82	6307	83	7333	536	0	324	1	0	0	0	0	0	0	0	0	0	0	0	0	0	0	0	0	0	0	0	0	0	0	0.06895
470	CommI_HD	inv0	6	D	7	P22D07	0	0	1	347	5852	1880	0	64	1	1615	0	0	0	0	0	0	1942	0	0	0	0	0	0	0	0	0	0	0	0	0	0	0.30725
471	CommL_LD	inv0	6	E	9	P22E09	0	0	6268	41	7634	291	257	776	0	0	0	0	0	1	0	0	0	0	0	0	0	0	0	0	0	0	0	0	0	0	0	0.10215
473	CommC_LD	inv0	6	E	2	P22E02	0	210	3929	34	7468	406	0	935	0	0	0	0	1950	1	0	0	0	0	0	0	0	0	0	0	0	0	0	0	0	0	0	0.07755
474	CommK_LD	inv0	6	E	8	P22E08	0	32	1	10	739	235	0	45	1	271	0	0	1	138	3	0	0	0	0	0	0	0	0	0	0	0	0	0	0	0	0	0.20465
475	CommA_HD	inv0	6	F	1	P22F01	1	137	4358	51	6472	1199	2	722	0	1	0	0	0	0	0	0	1	0	0	0	0	0	0	0	0	0	0	0	0	0	0	0.09415
476	CommG_LD	inv0	6	E	5	P22E05	1	646	1	27	7790	848	0	1	0	2	2454	0	3806	0	0	0	0	0	0	0	0	0	0	0	0	0	0	0	0	0	0	0.02965
477	CommO_LD	inv0	6	E	11	P22E11	1	224	7457	36	9659	243	0	3	2	0	0	0	1690	1	0	0	0	0	0	0	0	0	0	0	0	0	0	0	0	0	0	0.12005
478	CommO_LD	inv0	6	F	11	P22F11	0	140	7152	37	9157	233	0	1	1	0	0	0	1588	0	0	0	1	1	0	0	0	0	0	0	0	0	0	0	0	0	0	0.18225
479	CommC_LD	inv0	6	F	2	P22F02	0	135	4495	40	7431	251	0	691	1	0	0	0	1814	0	1	0	2	0	0	0	0	0	0	0	0	0	0	0	0	0	0	0.08285
480	CommD_HD	inv0	6	F	3	P22F03	2570	0	1	31	8904	3032	1	1	2183	1	0	0	1079	2	1	0	1	0	0	0	0	0	0	0	0	0	0	0	0	0	0	0.14645
481	CommE_HD	inv0	6	F	4	P22F04	0	1	4975	31	10649	972	0	180	4486	1	0	0	0	0	0	0	1	0	0	0	0	0	0	0	0	0	0	0	0	0	0	0.19495
482	CommG_LD	inv0	6	G	5	P22G05	0	551	1	28	8218	792	0	2	2	1	2318	0	4521	0	0	0	1	1	0	0	0	0	0	0	0	0	0	0	0	0	0	0.03975
483	CommG_LD	inv0	6	F	5	P22F05	0	566	2	28	8078	855	0	0	0	1	2433	0	4192	1	0	0	0	0	0	0	0	0	0	0	0	0	0	0	0	0	0	0.03585
484	CommB_LD	inv0	6	G	1	P22G01	1	483	2	14	4644	445	1411	2287	0	0	0	0	1	0	0	0	0	0	0	0	0	0	0	0	0	0	0	0	0	0	0	0.00755
485	CommK_LD	inv0	6	G	8	P22G08	0	26	0	161	2614	284	0	67	0	1208	0	0	0	866	2	0	0	0	0	0	0	0	0	0	0	0	0	0	0	0	0	0.21435
486	CommH_HD	inv0	6	F	6	P22F06	1	2	0	611	9520	1598	0	120	1	1	1	0	0	3960	0	0	2	3222	0	0	0	0	0	0	0	0	0	0	0	0	0	0.27435
487	CommH_HD	inv0	6	G	6	P22G06	2	2	1	330	8613	1406	0	117	3	0	0	0	1	3417	0	0	0	3334	0	0	0	0	0	0	0	0	0	0	0	0	0	0.27655
488	CommC_HD	inv0	6	H	2	P22H02	0	82	3394	43	5419	677	0	311	0	0	0	0	912	0	0	0	0	0	0	0	0	0	0	0	0	0	0	0	0	0	0	0.12275
489	CommI_HD	inv0	6	F	7	P22F07	0	0	1	443	6311	1338	0	48	3	1891	0	0	0	0	0	0	2584	0	0	0	0	0	0	0	0	0	0	0	0	0	0	0.30495
490	CommC_LD	inv0	6	G	2	P22G02	1	115	4286	23	6825	232	1	591	0	0	0	0	1576	0	0	0	0	0	0	0	0	0	0	0	0	0	0	0	0	0	0	0.09535
491	CommL_HD	inv0	6	G	9	P22G09	0	0	5726	76	7587	738	235	810	0	0	1	0	0	0	1	0	0	0	0	0	0	0	0	0	0	0	0	0	0	0	0	0.11755
493	CommD_HD	inv0	6	G	3	P22G03	3369	1	2	30	10128	3078	0	0	2418	0	1	0	1228	0	0	0	0	0	0	0	0	0	0	0	0	0	0	0	0	0	0	0.16145
494	CommL_HD	inv0	6	F	9	P22F09	0	1	6107	58	9098	1338	410	1178	2	0	0	0	0	0	0	0	1	1	0	0	0	0	0	0	0	0	0	0	0	0	0	0.11725
495	CommO_LD	inv0	6	G	11	P22G11	1	138	6537	33	8947	221	0	2	1	0	0	0	2012	1	0	0	0	1	0	0	0	0	0	0	0	0	0	0	0	0	0	0.15365
496	CommM_HD	inv0	6	F	10	P22F10	0	0	4973	71	9174	538	0	272	1	0	1	0	0	0	3317	0	0	0	0	0	0	0	0	0	0	0	0	0	0	0	0	0.16365
497	CommF_LD	inv0	6	G	4	P22G04	1	46	4	32	7556	486	0	240	2	6738	0	0	1	0	0	0	2	0	0	0	0	0	0	0	0	0	0	0	0	0	0	0.16305
498	CommN_LD	inv0	6	G	10	P22G10	2361	98	6684	41	9433	241	0	0	1	0	1	0	1	1	2	0	0	0	0	0	0	0	0	0	0	0	0	0	0	0	0	0.17285
499	CommD_HD	inv0	6	H	3	P22H03	2197	0	1	40	6806	2428	0	0	1374	1	0	0	764	1	0	0	0	0	0	0	0	0	0	0	0	0	0	0	0	0	0	0.17385
500	CommJ_LD	inv0	6	G	7	P22G07	0	0	1	61	9269	557	196	1	1	0	683	0	0	1	7765	0	2	0	0	0	0	0	0	0	0	0	0	0	0	0	0	0.04095
501	CommB_LD	inv0	6	H	1	P22H01	0	414	1	15	3670	339	1134	1763	0	0	1	0	0	1	0	0	0	1	0	0	0	0	0	0	0	0	0	0	0	0	0	0.00535
502	CommF_LD	inv0	6	H	4	P22H04	1	58	1	28	6728	399	1	181	1	6057	0	0	0	0	1	0	0	0	0	0	0	0	0	0	0	0	0	0	0	0	0	0.16265
503	CommG_HD	inv0	6	H	5	P22H05	1	459	2	19	8600	2289	1	0	0	2	1767	0	4057	1	0	0	0	0	0	0	0	0	0	0	0	0	0	0	0	0	0	0.08245
504	CommH_HD	inv0	6	H	6	P22H06	1	0	0	535	9132	1547	0	149	0	1	1	0	0	3864	0	0	1	3033	0	0	0	0	0	0	0	0	0	0	0	0	0	0.27235
505	CommJ_LD	inv0	6	H	7	P22H07	0	1	0	37	7322	385	121	0	0	1	549	0	0	1	6226	0	1	0	0	0	0	0	0	0	0	0	0	0	0	0	0	0.04035
506	CommK_HD	inv0	6	H	8	P22H08	0	13	1	415	6254	968	0	58	1	2059	0	0	0	2739	0	0	0	0	0	0	0	0	0	0	0	0	0	0	0	0	0	0.24385
507	CommL_HD	inv0	6	H	9	P22H09	1	2	6195	65	7967	792	217	693	0	0	0	0	0	0	1	0	0	0	0	0	0	0	0	0	0	0	0	0	0	0	0	0.11415
508	CommN_LD	inv0	6	H	10	P22H10	638	34	4387	9	5179	110	0	0	0	0	0	0	0	1	0	0	0	0	0	0	0	0	0	0	0	0	0	0	0	0	0	0.17015
509	CommO_HD	inv0	6	H	11	P22H11	1	52	4276	25	5219	390	0	0	0	1	0	0	473	0	0	0	1	0	0	0	0	0	0	0	0	0	0	0	0	0	0	0.16575
510	CommA_LD	inv6	6	A	1	P23A01	0	346	5025	3	6678	403	0	898	0	0	0	0	0	0	0	0	0	0	0	0	0	0	0	0	0	0	0	0	0	0	0	0.014525
511	CommB_LD	inv6	6	A	2	P23A02	0	793	1	1	4309	635	1258	1618	0	0	0	0	0	2	0	0	1	0	0	0	0	0	0	0	0	0	0	0	0	0	0	0.003025
512	CommI_LD	inv6	6	A	7	P23A07	0	1	0	240	9467	1407	0	225	1	3052	1	0	0	0	2	0	4538	0	0	0	0	0	0	0	0	0	0	0	0	0	0	0.060125
513	CommB_HD	inv6	6	B	2	P23B02	1	455	1	1	4034	1326	925	1322	1	1	0	0	0	1	0	0	0	0	0	0	0	0	0	0	0	0	0	0	0	0	0	0.004525
514	CommC_HD	inv6	6	A	3	P23A03	1	293	4845	16	8049	1664	0	581	2	0	0	0	643	1	1	0	0	0	0	0	0	0	0	0	0	0	0	0	0	0	0	0.013525
515	CommM_LD	inv6	6	A	10	P23A10	0	0	4244	16	9308	421	0	403	2	0	0	0	0	2	4220	0	0	0	0	0	0	0	0	0	0	0	0	0	0	0	0	0.027625
516	CommJ_LD	inv6	6	A	8	P23A08	0	1	0	15	6734	540	326	1	2	0	1108	0	1	1	4737	0	0	1	0	0	0	0	0	0	0	0	0	0	0	0	0	0.017325
517	CommE_LD	inv6	6	B	4	P23B04	0	0	4077	1	6544	517	0	329	1618	1	0	0	0	0	0	0	1	0	0	0	0	0	0	0	0	0	0	0	0	0	0	0.029225
518	CommE_LD	inv6	6	A	4	P23A04	0	0	4313	8	6732	543	0	319	1541	0	1	0	0	2	1	0	1	0	0	0	0	0	0	0	0	0	0	0	0	0	0	0.028325
519	CommN_LD	inv6	6	A	11	P23A11	1982	253	5077	29	7841	498	0	0	0	0	0	0	0	1	1	0	0	0	0	0	0	0	0	0	0	0	0	0	0	0	0	0.019125
520	CommF_LD	inv6	6	A	5	P23A05	1	261	1	18	7737	1070	1	413	1	5964	0	0	1	0	0	0	3	0	0	0	0	0	0	0	0	0	0	0	0	0	0	0.030025
521	CommA_LD	inv6	6	B	1	P23B01	0	253	6216	7	7627	457	0	691	0	0	0	0	0	1	1	0	1	0	0	0	0	0	0	0	0	0	0	0	0	0	0	0.019025
522	CommG_HD	inv6	6	A	6	P23A06	0	468	0	5	5849	1751	0	2	2	1	2428	0	1189	1	1	0	0	0	0	0	0	0	0	0	0	0	0	0	0	0	0	0.005925
523	CommO_HD	inv6	6	A	12	P23A12	30	111	3101	28	4156	640	0	1	1	0	0	0	243	0	1	0	0	0	0	0	0	0	0	0	0	0	0	0	0	0	0	0.019825
524	CommF_HD	inv6	6	B	5	P23B05	0	164	1	23	8325	2656	0	351	0	5127	0	0	0	1	0	0	1	0	0	0	0	0	0	0	0	0	0	0	0	0	0	0.029225
525	CommK_HD	inv6	6	A	9	P23A09	0	123	5	77	9241	3134	1	175	0	2619	0	0	1	3103	0	0	3	0	0	0	0	0	0	0	0	0	0	0	0	0	0	0.042725
526	CommC_HD	inv6	6	B	3	P23B03	1	229	4432	6	7242	1464	0	537	0	0	0	0	568	2	0	0	3	0	0	0	0	0	0	0	0	0	0	0	0	0	0	0.016325
527	CommD_LD	inv6	6	C	3	P23C03	2653	0	0	3	5676	570	0	4	1686	0	1	0	754	1	1	0	1	0	0	0	0	0	0	0	0	0	0	0	0	0	0	0.020125
528	CommG_HD	inv6	6	B	6	P23B06	1	370	2	5	5598	1451	2	0	0	1	2541	0	1220	0	0	0	3	1	0	0	0	0	0	0	0	0	0	0	0	0	0	0.004925
529	CommI_LD	inv6	6	B	7	P23B07	1	1	3	170	9289	1149	0	251	1	3274	0	0	0	0	1	0	4436	1	0	0	0	0	0	0	0	0	0	0	0	0	0	0.057825
530	CommE_LD	inv6	6	C	4	P23C04	0	0	3128	2	5177	428	0	259	1354	0	0	0	0	0	1	0	4	0	0	0	0	0	0	0	0	0	0	0	0	0	0	0.030725
531	CommJ_HD	inv6	6	B	8	P23B08	0	0	1	17	7505	1405	300	1	0	2	1032	0	0	3	4740	0	3	0	0	0	0	0	0	0	0	0	0	0	0	0	0	0.015125
532	CommL_LD	inv6	6	C	9	P23C09	1	0	5427	1	7377	534	571	842	0	1	0	0	0	0	0	0	0	0	0	0	0	0	0	0	0	0	0	0	0	0	0	0.017225
533	CommE_HD	inv6	6	D	4	P23D04	0	0	2974	9	6164	1791	0	188	1197	1	0	0	1	0	1	0	2	0	0	0	0	0	0	0	0	0	0	0	0	0	0	0.038625
534	CommK_HD	inv6	6	B	9	P23B09	0	77	1	125	9197	2921	0	230	0	2942	1	0	0	2899	0	0	0	0	0	0	0	0	0	0	0	0	0	0	0	0	0	0.040525
535	CommF_HD	inv6	6	C	5	P23C05	0	181	0	29	8118	2837	0	338	1	4727	0	0	1	0	0	0	3	0	0	0	0	0	0	0	0	0	0	0	0	0	0	0.031825
536	CommM_LD	inv6	6	B	10	P23B10	1	0	3753	8	8272	405	0	407	0	0	0	0	0	0	3698	0	0	0	0	0	0	0	0	0	0	0	0	0	0	0	0	0.030625
537	CommM_LD	inv6	6	C	10	P23C10	0	1	3534	9	7678	386	0	387	0	0	0	0	0	2	3357	0	2	0	0	0	0	0	0	0	0	0	0	0	0	0	0	0.032525
538	CommH_LD	inv6	6	D	6	P23D06	0	0	0	143	6916	972	1	194	1	0	0	0	0	2697	0	0	0	2908	0	0	0	0	0	0	0	0	0	0	0	0	0	0.050225
539	CommN_HD	inv6	6	B	11	P23B11	2239	214	4504	18	8909	1924	0	2	2	1	0	0	1	0	0	0	4	0	0	0	0	0	0	0	0	0	0	0	0	0	0	0.020025
540	CommH_LD	inv6	6	C	6	P23C06	0	0	2	177	7600	1074	0	219	0	1	0	0	0	2914	0	0	1	3210	0	0	0	0	0	0	0	0	0	0	0	0	0	0.048125
541	CommA_HD	inv6	6	D	1	P23D01	0	257	5300	8	7802	1580	0	653	0	0	0	0	0	1	0	0	3	0	0	0	0	0	0	0	0	0	0	0	0	0	0	0.020725
542	CommO_HD	inv6	6	B	12	P23B12	32	232	5261	28	7707	1407	0	3	0	0	0	0	740	1	1	0	1	0	0	0	0	0	0	0	0	0	0	0	0	0	0	0.016825
543	CommI_LD	inv6	6	C	7	P23C07	0	0	0	120	8305	1264	1	205	0	2693	0	0	1	3	2	0	4014	0	0	0	0	0	0	0	0	0	0	0	0	0	0	0.060925
544	CommA_LD	inv6	6	C	1	P23C01	0	241	5272	3	6470	374	0	577	1	1	0	0	0	1	0	0	0	0	0	0	0	0	0	0	0	0	0	0	0	0	0	0.018225
545	CommD_LD	inv6	6	D	3	P23D03	2941	1	0	2	6621	898	1	0	1931	1	0	0	843	0	1	0	1	0	0	0	0	0	0	0	0	0	0	0	0	0	0	0.022625
546	CommB_HD	inv6	6	C	2	P23C02	1	457	1	2	3597	1318	741	1074	0	0	0	0	0	0	0	0	2	1	0	0	0	0	0	0	0	0	0	0	0	0	0	0.003725
547	CommJ_HD	inv6	6	C	8	P23C08	1	2	0	9	6568	1440	275	4	1	42	786	0	0	51	3952	0	4	0	0	0	0	0	0	0	0	0	0	0	0	0	0	0.019125
548	CommB_HD	inv6	6	D	2	P23D02	1	279	0	0	2200	796	526	594	1	0	0	0	0	1	1	0	1	0	0	0	0	0	0	0	0	0	0	0	0	0	0	0.005025
549	CommI_HD	inv6	6	D	7	P23D07	1	1	1	136	8731	3011	3	204	1	2154	7	0	0	2	26	0	3180	1	0	0	0	0	0	0	0	0	0	0	0	0	0	0.068025
550	CommN_HD	inv6	6	C	11	P23C11	1868	222	3837	17	7589	1643	0	0	1	0	0	0	0	0	0	0	0	0	0	0	0	0	0	0	0	0	0	0	0	0	0	0.021025
551	CommF_HD	inv6	6	D	5	P23D05	1	186	1	23	8707	3260	0	312	1	4918	0	0	0	0	1	0	1	1	0	0	0	0	0	0	0	0	0	0	0	0	0	0.036025
552	CommG_LD	inv6	6	E	5	P23E05	0	497	4	3	5197	567	0	1	3	1	2640	0	1477	0	0	0	1	0	0	0	0	0	0	0	0	0	0	0	0	0	0	0.006125
553	CommJ_HD	inv6	6	D	8	P23D08	0	1	1	9	6867	1492	281	0	0	12	920	0	0	7	4139	0	2	0	0	0	0	0	0	0	0	0	0	0	0	0	0	0.017325
554	CommL_LD	inv6	6	D	9	P23D09	0	0	6270	12	8304	522	627	869	2	1	0	0	0	0	1	0	0	0	0	0	0	0	0	0	0	0	0	0	0	0	0	0.018925
555	CommH_LD	inv6	6	E	6	P23E06	0	0	1	440	7027	993	2	206	3	0	0	0	0	2742	0	0	0	2640	0	0	0	0	0	0	0	0	0	0	0	0	0	0.053525
556	CommM_HD	inv6	6	D	10	P23D10	0	0	3149	28	7623	1375	0	319	0	1	0	0	0	1	2748	0	1	0	0	0	0	0	0	0	0	0	0	0	0	0	0	0.031125
558	CommH_HD	inv6	6	F	6	P23F06	1	1	0	381	7150	2465	0	148	2	1	0	0	0	2168	0	0	0	1983	0	0	0	0	0	0	0	0	0	0	0	0	0	0.054125
559	CommN_HD	inv6	6	D	11	P23D11	206	34	1114	14	1817	442	0	1	1	0	0	0	1	1	0	0	2	0	0	0	0	0	0	0	0	0	0	0	0	0	0	0.022125
560	CommI_HD	inv6	6	E	7	P23E07	0	0	1	241	8127	2803	1	152	1	1978	0	0	0	2	0	0	2946	1	0	0	0	0	0	0	0	0	0	0	0	0	0	0.068325
561	CommC_LD	inv6	6	F	2	P23F02	0	188	4378	3	5995	294	0	525	1	0	0	0	602	2	1	0	0	1	0	0	0	0	0	0	0	0	0	0	0	0	0	0.017825
563	CommA_HD	inv6	6	E	1	P23E01	0	227	5483	13	7623	1348	0	548	2	0	0	0	0	0	0	0	1	0	0	0	0	0	0	0	0	0	0	0	0	0	0	0.022825
565	CommD_HD	inv6	6	F	3	P23F03	1712	2	96	1	5234	1645	0	6	1228	1	0	0	538	3	0	0	2	0	0	0	0	0	0	0	0	0	0	0	0	0	0	0.021025
566	CommC_LD	inv6	6	E	2	P23E02	0	208	4710	10	6515	421	1	549	1	1	0	0	611	0	0	0	0	0	0	0	0	0	0	0	0	0	0	0	0	0	0	0.018125
567	CommL_LD	inv6	6	E	9	P23E09	0	0	4707	5	6071	408	390	556	1	0	0	0	1	1	0	0	1	0	0	0	0	0	0	0	0	0	0	0	0	0	0	0.020925
568	CommD_LD	inv6	6	E	3	P23E03	2497	0	1	0	5637	704	0	0	1723	1	0	0	707	1	0	0	1	0	0	0	0	0	0	0	0	0	0	0	0	0	0	0.019025
569	CommG_LD	inv6	6	F	5	P23F05	0	401	2	3	4311	432	0	1	1	2	2172	0	1293	2	0	0	1	0	0	0	0	0	0	0	0	0	0	0	0	0	0	0.007925
570	CommE_HD	inv6	6	E	4	P23E04	1	1	3388	5	6594	1647	0	259	1286	1	1	0	2	1	1	0	1	0	0	0	0	0	0	0	0	0	0	0	0	0	0	0.032025
571	CommM_HD	inv6	6	E	10	P23E10	0	0	3133	16	7638	1211	0	327	1	1	0	0	1	0	2946	0	1	0	0	0	0	0	0	0	0	0	0	0	0	0	0	0.032525
574	CommA_HD	inv6	6	F	1	P23F01	0	175	5165	11	7747	1930	0	462	0	0	0	0	0	1	0	0	1	1	0	0	0	0	0	0	0	0	0	0	0	0	0	0.015325
575	CommI_HD	inv6	6	F	7	P23F07	0	0	1	279	8108	2507	0	139	0	2072	1	0	0	3	3	0	3103	0	0	0	0	0	0	0	0	0	0	0	0	0	0	0.067425
576	CommJ_LD	inv6	6	G	7	P23G07	0	1	0	14	5595	305	228	6	1	81	661	0	0	2	4198	0	97	0	0	0	0	0	0	0	0	0	0	0	0	0	0	0.017325
577	CommM_HD	inv6	6	F	10	P23F10	0	0	3115	13	8100	1372	1	357	0	1	1	0	0	0	3239	0	0	0	0	0	0	0	0	0	0	0	0	0	0	0	0	0.033925
579	CommK_LD	inv6	6	G	8	P23G08	0	130	1	133	8879	1095	0	395	2	3637	0	0	0	3453	5	0	26	2	0	0	0	0	0	0	0	0	0	0	0	0	0	0.047925
580	CommB_LD	inv6	6	H	1	P23H01	0	305	1	0	2577	267	732	1270	0	0	0	0	1	1	0	0	0	0	0	0	0	0	0	0	0	0	0	0	0	0	0	0.004725
581	CommK_HD	inv6	6	H	8	P23H08	0	58	4	161	5886	1758	3	143	0	1707	10	0	0	1950	37	0	54	0	0	0	0	0	0	0	0	0	0	0	0	0	0	0.047425
582	CommB_LD	inv6	6	G	1	P23G01	1	475	23	1	3739	377	977	1882	1	1	1	0	0	0	0	0	0	0	0	0	0	0	0	0	0	0	0	0	0	0	0	0.003525
583	CommL_HD	inv6	6	G	9	P23G09	0	1	5285	12	8347	1605	485	953	2	0	0	0	0	2	1	0	0	0	0	0	0	0	0	0	0	0	0	0	0	0	0	0.021025
584	CommF_LD	inv6	6	H	4	P23H04	6	127	69	8	6016	752	0	461	38	4508	30	0	16	0	0	0	1	0	0	0	0	0	0	0	0	0	0	0	0	0	0	0.039025
585	CommC_LD	inv6	6	G	2	P23G02	23	193	4607	4	6710	371	1	695	20	0	0	0	795	0	1	0	0	0	0	0	0	0	0	0	0	0	0	0	0	0	0	0.019725
586	CommC_HD	inv6	6	H	2	P23H02	1	131	3444	7	5552	968	1	453	0	0	0	0	547	0	0	0	0	0	0	0	0	0	0	0	0	0	0	0	0	0	0	0.019925
588	CommD_HD	inv6	6	G	3	P23G03	2273	2	40	2	6657	1733	1	10	1819	1	0	0	773	0	0	0	1	1	0	0	0	0	0	0	0	0	0	0	0	0	0	0.020625
591	CommF_LD	inv6	6	G	4	P23G04	4	142	65	1	6068	696	0	459	40	4622	23	0	16	0	0	0	0	0	0	0	0	0	0	0	0	0	0	0	0	0	0	0.038425
592	CommO_LD	inv6	6	G	11	P23G11	28	233	4844	3	6752	479	0	1	0	1	0	0	1160	1	2	0	0	0	0	0	0	0	0	0	0	0	0	0	0	0	0	0.022025
595	CommH_HD	inv6	6	G	6	P23G06	0	0	0	125	8127	2503	0	281	1	1	1	0	0	2455	1	0	1	2758	0	0	0	0	0	0	0	0	0	0	0	0	0	0.053325
596	CommH_HD	inv6	6	H	6	P23H06	0	0	0	123	6931	2156	0	205	0	0	0	0	0	2147	0	0	0	2300	0	0	0	0	0	0	0	0	0	0	0	0	0	0.057325
597	CommO_HD	inv6	6	H	11	P23H11	3	170	4218	11	6611	1337	0	0	1	0	0	0	871	0	0	0	0	0	0	0	0	0	0	0	0	0	0	0	0	0	0	0.026625
601	CommE_HD	inv6	48	A	11	PXXE04	0	0	6829	25	17738	3147	0	2099	5290	1	0	0	5	0	332	0	3	0	0	0	0	0	0	0	0	0	0	0	0	0	0	0.3868
604	CommE_HD	inv6	12	B	7	PXXF04	2	0	7720	16	17883	1641	0	304	7960	1	0	0	3	26	1	0	45	0	0	0	0	0	0	0	0	0	0	0	0	0	0	0.23585
605	CommC_LD	inv6	12	A	5	PXXE02	2	611	5097	12	15586	779	1	3323	6	2	0	0	5720	1	2	0	0	0	0	0	0	0	0	0	0	0	0	0	0	0	0	0.01925
606	CommC_LD	inv6	12	B	5	PXXF02	0	403	7273	13	15847	595	0	2482	4	0	0	0	4782	61	2	0	45	0	0	0	0	0	0	0	0	0	0	0	0	0	0	0.02675
607	CommD_LD	inv6	12	A	6	PXXE03	5354	1	1	12	14377	1397	0	1	5331	8	0	0	2240	2	2	0	2	0	0	0	0	0	0	0	0	0	0	0	0	0	0	0.05435
608	CommO_LD	inv6	12	B	8	PXXF11	1	317	10751	14	15838	438	0	7	4	2	0	0	4182	12	1	0	7	0	0	0	0	0	0	0	0	0	0	0	0	0	0	0.12435
609	CommE_HD	inv6	12	A	7	PXXE04	0	0	8141	34	17501	1830	0	288	7160	4	0	0	0	5	0	0	11	0	0	0	0	0	0	0	0	0	0	0	0	0	0	0.19235
610	CommO_LD	inv6	12	A	8	PXXE11	1	436	11376	12	17025	436	0	1	0	2	0	0	4722	4	0	0	6	0	0	0	0	0	0	0	0	0	0	0	0	0	0	0.10005
614	CommD_HD	inv6	12	B	6	PXXF03	4081	0	5	12	13776	2966	0	3	4622	1	0	0	1898	37	0	0	29	2	0	0	0	0	0	0	0	0	0	0	0	0	0	0.06635
615	CommO_LD	inv6	48	B	12	PXXF11	2	2299	2989	12	16482	1441	0	1	187	1	0	0	9545	0	0	0	2	0	0	0	0	0	0	0	0	0	0	0	0	0	0	0.586
616	CommO_LD	inv6	48	C	12	PXXG11	2	2101	3055	12	14503	1323	0	1	0	1	0	0	7996	0	1	0	1	0	0	0	0	0	0	0	0	0	0	0	0	0	0	0.6128
617	CommC_LD	inv6	12	C	5	PXXG02	0	267	9245	20	15100	608	0	1451	2	3	0	0	3488	2	0	0	0	2	0	0	0	0	0	0	0	0	0	0	0	0	0	0.03155
618	CommD_HD	inv6	12	D	6	PXXH03	4119	0	1	14	13987	3741	0	1	4364	2	0	0	1711	4	0	0	16	1	0	0	0	0	0	0	0	0	0	0	0	0	0	0.06735
619	CommD_HD	inv6	12	C	6	PXXG03	3960	0	1	5	11417	1217	0	3	5217	2	0	0	1005	1	0	0	2	0	0	0	0	0	0	0	0	0	0	0	0	0	0	0.06595
621	CommG_LD	inv6	12	C	7	PXXE05	0	940	2	23	13557	1130	0	0	0	0	3921	0	7518	4	0	0	9	1	0	0	0	0	0	0	0	0	0	0	0	0	0	0.01125
622	CommG_LD	inv6	12	D	7	PXXF05	1	935	2	7	14729	993	0	3	2	0	3299	0	9454	2	1	0	16	0	0	0	0	0	0	0	0	0	0	0	0	0	0	0.01385
623	CommO_LD	inv6	12	C	8	PXXG11	0	291	9348	15	13882	361	0	2	0	0	0	0	3845	9	0	0	6	0	0	0	0	0	0	0	0	0	0	0	0	0	0	0.09925
627	CommO_HD	inv6	48	D	12	PXXH11	0	2103	3479	23	16781	1873	1	2	171	0	0	0	9115	0	0	0	2	0	0	0	0	0	0	0	0	0	0	0	0	0	0	0.6152
628	CommG_LD	inv6	48	C	11	PXXE05	0	2403	3	10	15080	1795	0	3	1	1	47	0	10806	0	1	0	0	0	0	0	0	0	0	0	0	0	0	0	0	0	0	0.8712
629	CommC_HD	inv6	12	D	5	PXXH02	1	299	9975	40	18008	2609	1	1314	1	0	1	0	3726	4	2	0	18	0	0	0	0	0	0	0	0	0	0	0	0	0	0	0.03645
630	CommG_LD	inv6	48	D	11	PXXF05	0	2374	0	10	16627	2026	0	0	170	0	51	0	11988	0	0	0	3	0	0	0	0	0	0	0	0	0	0	0	0	0	0	0.8736
631	CommO_HD	inv6	12	D	8	PXXH11	0	265	11850	40	16869	1699	0	2	1	0	0	0	2986	1	0	0	14	0	0	0	0	0	0	0	0	0	0	0	0	0	0	0.13035
632	CommC_HD	inv6	12	E	5	PXXA03	1	445	6685	16	16363	3287	0	1669	6	1	1	0	4160	1	1	0	64	0	0	0	0	0	0	0	0	0	0	0	0	0	0	0.01715
633	CommE_LD	inv6	12	E	6	PXXA04	2	0	6204	12	16385	502	0	403	9171	1	0	0	0	1	3	0	65	0	0	0	0	0	0	0	0	0	0	0	0	0	0	0.1989
634	CommG_LD	inv6	12	E	7	PXXG05	0	905	1	9	14530	983	2	3	1	0	2786	0	9756	3	0	0	72	0	0	0	0	0	0	0	0	0	0	0	0	0	0	0.01195
635	CommO_HD	inv6	12	F	8	PXXB12	0	385	9430	34	16690	1447	1	8	1	3	1	0	5357	4	0	0	2	0	0	0	0	0	0	0	0	0	0	0	0	0	0	0.06745
636	CommO_HD	inv6	12	E	8	PXXA12	1	338	10328	16	16840	1598	0	3	1	0	1	0	4492	3	1	0	52	0	0	0	0	0	0	0	0	0	0	0	0	0	0	0.09325
637	CommG_HD	inv6	48	F	11	PXXH05	0	2465	1	9	15488	1849	0	3	170	1	63	0	10911	2	1	0	4	0	0	0	0	0	0	0	0	0	0	0	0	0	0	0.8076
638	CommC_HD	inv6	48	E	9	PXXA03	2	2970	269	9	17888	2119	0	1482	2	0	0	0	10996	4	1	0	30	0	0	0	0	0	0	0	0	0	0	0	0	0	0	0.7036
639	CommC_HD	inv6	48	F	9	PXXB03	0	2761	234	29	17432	2026	0	1447	224	0	1	0	10703	0	0	0	1	0	0	0	0	0	0	0	0	0	0	0	0	0	0	0.7508
640	CommD_LD	inv6	12	G	5	PXXC03	6187	1	0	8	17623	1082	3	6	7722	4	1	0	2561	3	0	0	3	0	0	0	0	0	0	0	0	0	0	0	0	0	0	0.05545
641	CommE_LD	inv6	48	E	10	PXXA04	0	3	7015	32	17763	1811	0	2135	6662	1	1	0	2	2	93	0	3	0	0	0	0	0	0	0	0	0	0	0	0	0	0	0.4352
642	CommC_HD	inv6	12	F	5	PXXB03	0	448	5855	25	14780	3200	0	1290	6	0	0	0	3923	1	0	0	3	1	0	0	0	0	0	0	0	0	0	0	0	0	0	0.02245
643	CommO_HD	inv6	48	F	12	PXXB12	0	2342	1598	8	16842	1292	0	1	193	0	1	0	11398	0	1	0	4	0	0	0	0	0	0	0	0	0	0	0	0	0	0	0.638
644	CommG_LD	inv6	48	E	11	PXXG05	0	3805	0	13	16211	3473	0	9	202	1	132	0	8562	3	0	0	7	0	0	0	0	0	0	0	0	0	0	0	0	0	0	0.852
645	CommE_LD	inv6	12	F	6	PXXB04	1	0	6754	7	16565	516	0	295	8978	0	0	0	0	0	0	0	1	0	0	0	0	0	0	0	0	0	0	0	0	0	0	0.18405
646	CommO_HD	inv6	48	E	12	PXXA12	0	2208	2878	28	16589	1734	0	1	2	1	0	0	9721	0	1	0	5	0	0	0	0	0	0	0	0	0	0	0	0	0	0	0.5544
647	CommG_HD	inv6	12	F	7	PXXH05	0	764	0	9	14082	2769	0	3	0	1	1936	0	8582	3	0	0	1	0	0	0	0	0	0	0	0	0	0	0	0	0	0	0.01455
648	CommE_LD	inv6	12	G	6	PXXC04	0	1	6661	9	17746	589	0	427	10015	3	0	0	0	3	0	0	3	1	0	0	0	0	0	0	0	0	0	0	0	0	0	0.18235
649	CommE_LD	inv6	48	F	10	PXXB04	0	0	5968	20	16592	2441	0	1863	6162	1	0	0	2	1	124	0	6	0	0	0	0	0	0	0	0	0	0	0	0	0	0	0.4508
650	CommG_HD	inv6	12	G	7	PXXA06	0	811	3	14	14667	3162	0	1	2	73	2243	0	8289	21	1	0	15	1	0	0	0	0	0	0	0	0	0	0	0	0	0	0.0157
651	CommD_LD	inv6	12	H	5	PXXD03	5875	2	8	16	17043	1810	0	2	6473	2	0	0	2808	7	3	0	8	0	0	0	0	0	0	0	0	0	0	0	0	0	0	0.05785
654	CommE_LD	inv6	48	G	10	PXXC04	2	0	6420	31	17854	2524	0	2228	6377	2	0	0	2	0	245	0	0	0	0	0	0	0	0	0	0	0	0	0	0	0	0	0.4024
655	CommE_HD	inv6	12	H	6	PXXD04	0	0	6389	23	17208	2109	0	379	8265	1	0	0	2	3	1	0	15	0	0	0	0	0	0	0	0	0	0	0	0	0	0	0.19315
656	CommG_HD	inv6	48	G	11	PXXA06	0	2536	0	5	17155	1909	0	5	245	2	82	0	12340	0	0	0	4	0	0	0	0	0	0	0	0	0	0	0	0	0	0	0.7656
657	CommG_HD	inv6	48	H	11	PXXB06	0	2767	2	10	18081	1884	0	3	2	0	70	0	13323	4	0	0	1	0	0	0	0	0	0	0	0	0	0	0	0	0	0	0.7916
658	CommG_HD	inv6	12	H	7	PXXB06	0	879	3	22	15801	3124	1	5	3	1	3110	0	8599	7	1	0	9	0	0	0	0	0	0	0	0	0	0	0	0	0	0	0.01555
