# Supplementary material for: Negative interactions determine Clostridioides difficile growth in synthetic human gut communities
Source: Mol Syst Biol. 2021 Oct 25;17(10):e10355. doi: 10.15252/msb.202110355 (PMC8543057; doi:10.15252/msb.202110355)
Supplement: Supplementary file 6 — Dataset EV4 [file MSB-17-e10355-s006.zip › DatasetEV4/Exp6.csv]

Condition	Density	Time	Row	Column	Sample	BU	Unclassified	Total	CA	PC	ER	BH	DP	EL	BO	BT	Bacillus_cereus	CD	BV	CS	CH	FP	OD600
SEHE35_13	0	48	A	5	P11A05	0	14	2198	0	158	0	14	229	87	1394	0	0	0	0	176	126	0	0.814
SEHE35_13	0	48	A	6	P11A06	0	13	1673	0	0	0	0	130	37	1194	0	0	0	0	169	130	0	0.848
SEHE35_13	0	48	A	4	P11A04	0	4	1311	0	266	0	0	138	54	677	0	1	0	0	93	78	0	0.7876
SEHE35_18	0	48	A	9	P11A09	0	2	1993	649	1181	0	19	0	0	0	1	0	0	0	0	141	0	0.7832
SEHE35_18	0	48	A	8	P11A08	0	1	2042	35	1774	0	25	0	0	0	0	0	0	0	0	207	0	0.6864
SEHE35_18	0	48	A	7	P11A07	0	0	1881	209	1665	0	7	0	0	0	0	0	0	0	0	0	0	0.3812
SEHE35_18	5	48	B	7	P11B07	0	4	2036	690	971	72	133	1	0	9	86	13	57	0	0	0	0	0.8716
SEHE35_18	5	48	B	8	P11B08	0	1	2260	507	1587	5	16	0	0	0	0	48	58	0	0	38	0	0.7664
SEHE35_18	5	48	B	9	P11B09	0	1	2159	0	1857	45	9	0	0	0	2	67	49	0	0	129	0	0.7116
SEHE35_18	10	48	C	8	P11C08	0	1	1846	345	1308	0	18	0	14	0	13	43	81	0	0	23	0	0.7756
SEHE35_18	10	48	C	9	P11C09	0	2	1954	504	1192	0	33	0	2	0	39	67	85	0	0	30	0	0.8204
SEHE35_18	10	48	C	7	P11C07	2	4	1934	542	1010	0	120	0	7	0	111	18	120	0	0	0	0	0.944
SEHE35_18	20	48	D	7	P11D07	0	4	2013	518	1203	0	66	0	0	12	0	12	197	0	1	0	0	0.906
SEHE35_18	20	48	D	8	P11D08	0	9	1781	545	898	0	14	0	0	109	1	75	49	0	7	74	0	0.8064
SEHE35_18	20	48	D	9	P11D09	0	3	2160	423	1390	0	66	0	0	36	0	28	180	0	1	33	0	0.8632
SEHE35_18	30	48	E	7	P11E07	1	1	2115	583	1251	0	48	0	0	0	0	14	216	0	1	0	0	0.8356
SEHE35_18	30	48	E	8	P11E08	0	4	1883	352	1283	0	19	0	0	0	2	22	186	0	0	15	0	0.7776
SEHE35_18	30	48	E	9	P11E09	0	2	2112	465	1283	0	20	1	0	0	0	75	158	0	0	108	0	0.7392
SEHE35_18	40	48	F	7	P11F07	0	2	2156	200	1569	0	14	0	0	0	0	11	359	0	1	0	0	0.6264
SEHE35_18	40	48	F	8	P11F08	0	2	2145	704	942	0	208	0	0	0	95	14	167	0	6	7	0	0.7624
SEHE35_18	40	48	F	9	P11F09	0	1	1957	634	950	0	114	0	0	0	1	41	154	0	9	53	0	0.7084
SEHE35_18	50	48	G	7	P11G07	0	2	1821	678	779	0	144	0	0	0	0	21	185	0	0	12	0	0.796
SEHE35_18	50	48	G	8	P11G08	0	4	2119	841	860	0	176	0	0	0	0	39	178	0	0	21	0	0.8004
SEHE35_18	50	48	G	9	P11G09	0	5	1990	673	918	0	137	0	0	0	0	26	216	0	0	15	0	0.8212
SEHE35_18	60	48	H	7	P11H07	0	3	2136	737	1042	0	98	0	0	0	0	21	212	0	0	23	0	0.7764
SEHE35_18	60	48	H	8	P11H08	1	2	1993	766	934	0	107	0	0	1	0	35	123	0	0	23	1	0.7656
SEHE35_18	60	48	H	9	P11H09	0	7	2192	351	1390	0	120	0	0	0	0	45	240	0	0	39	0	0.7132
SEHE35_16	0	48	A	4	P02A04	8686	11	10652	0	0	0	26	1439	478	0	2	0	0	0	0	0	0	0.7036
SEHE35_16	0	48	A	5	P02A05	8584	9	10491	1	0	0	28	1422	440	0	0	0	0	1	0	0	0	0.7328
SEHE35_16	0	48	A	6	P02A06	8962	23	10359	0	0	0	26	1129	210	0	2	0	0	2	0	0	0	0.9428
SEHE35_16	10	48	C	4	P02C04	7908	27	10020	1	0	1	40	948	546	0	11	16	487	0	0	0	0	0.608
SEHE35_16	10	48	C	5	P02C05	7726	21	9637	3	0	0	45	928	310	1	20	34	470	4	0	0	0	0.7092
SEHE35_16	10	48	C	6	P02C06	8227	52	10707	1	1	0	32	757	714	0	15	126	471	0	0	0	0	0.6832
SEHE35_16	20	48	D	5	P02D05	7321	23	9312	0	2	0	37	770	574	3	7	6	559	0	2	0	0	0.5372
SEHE35_16	20	48	D	4	P02D04	6891	20	8738	0	0	0	38	682	532	6	5	2	547	2	0	0	0	0.5564
SEHE35_16	20	48	D	6	P02D06	8001	18	9864	1	0	0	32	800	393	1	2	16	553	3	1	0	0	0.5392
SEHE35_16	30	48	E	4	P02E04	7624	29	9674	1	0	1	39	560	364	1	1	5	1036	1	0	0	0	0.5116
SEHE35_16	30	48	E	5	P02E05	6309	22	8284	1	2	1	30	579	507	0	0	4	816	0	1	0	0	0.5164
SEHE35_16	30	48	E	6	P02E06	8050	33	9815	2	2	0	35	772	2	1	1	6	898	0	0	0	0	0.4692
SEHE35_16	40	48	F	5	P02F05	7082	40	9219	1	0	0	43	507	506	1	0	2	1021	0	1	0	0	0.5016
SEHE35_16	40	48	F	6	P02F06	9132	37	11554	2	1	0	60	723	155	0	3	2	1418	2	1	1	0	0.472
SEHE35_16	40	48	F	4	P02F04	7088	49	9262	1	1	1	34	428	516	0	0	8	1106	0	2	0	0	0.512
SEHE35_16	60	48	H	4	P02H04	7372	30	9772	2	0	0	50	297	346	1	1	37	1543	1	0	1	0	0.4196
SEHE35_16	60	48	H	5	P02H05	8054	24	10447	2	0	0	61	421	21	2	2	43	1679	0	0	0	1	0.3908
SEHE35_16	60	48	H	6	P02H06	9037	37	11789	0	1	0	41	395	325	0	2	13	1899	1	0	0	0	0.4224
SEHE35_17	0	48	A	7	P02A07	0	16	11166	6292	2090	700	2052	1	0	0	4	0	0	0	0	0	0	0.7752
SEHE35_17	0	48	A	8	P02A08	1	15	9602	5255	1920	360	2034	0	1	0	4	0	1	1	0	0	0	0.8904
SEHE35_17	0	48	A	9	P02A09	2	12	8416	5074	1113	678	1478	42	1	3	4	0	0	1	0	0	0	0.8124
SEHE35_17	30	48	E	7	P02E07	1	34	9838	4995	0	1822	1746	1	0	0	6	15	1164	1	0	1	0	0.6204
SEHE35_17	30	48	E	8	P02E08	1	28	8711	2773	494	1974	1663	1	2	0	7	7	1727	0	0	0	0	0.544
SEHE35_17	30	48	E	9	P02E09	0	28	8958	3091	2	1880	2114	1	0	3	7	6	1793	0	0	0	0	0.5152
SEHE35_17	40	48	F	7	P02F07	3	35	10871	4780	443	2232	1874	1	2	1	0	14	1442	0	0	0	0	0.646
SEHE35_17	50	48	G	7	P02G07	3	58	12086	6172	0	2229	2238	1	2	2	7	17	1309	1	0	0	0	0.6572
SEHE35_17	50	48	G	8	P02G08	0	45	9464	3607	415	2135	1872	0	1	1	2	10	1329	0	0	0	0	0.5604
SEHE35_17	50	48	G	9	P02G09	1	28	8962	3332	584	1711	1893	1	1	1	4	9	1358	1	0	0	0	0.5572
SEHE35_17	60	48	H	7	P02H07	3	53	11523	5109	574	1775	2263	0	0	0	4	19	1667	1	1	0	0	0.6328
SEHE35_17	60	48	H	9	P02H09	3	43	8698	3301	424	1415	2301	1	1	0	2	7	1166	1	0	0	0	0.5116
SEHE35_17	60	48	H	8	P02H08	3	44	9542	3597	485	1602	2389	2	1	1	4	10	1364	0	0	0	0	0.5296
SEHE35_8	0	48	A	10	P02A10	4	256	10038	0	0	0	3	1023	4	6940	1	0	1	1798	0	0	0	0.5688
SEHE35_8	0	48	A	11	P02A11	4	260	10347	1	0	1	0	1098	1	7102	4	0	0	1863	0	0	0	0.5492
SEHE35_8	0	48	A	12	P02A12	3	253	8203	1	0	0	0	968	4	5686	2	0	0	1276	0	0	0	0.5091
SEHE35_8	5	48	B	10	P02B10	1	291	9902	0	0	3	0	747	3	6719	3	0	275	1853	0	0	0	0.5456
SEHE35_8	5	48	B	11	P02B11	0	274	9269	0	0	0	0	668	0	6361	1	0	220	1735	0	0	0	0.5324
SEHE35_8	5	48	B	12	P02B12	1	358	8221	2	0	1	0	769	3	5392	4	0	170	1513	0	0	0	0.4868
SEHE35_8	10	48	C	10	P02C10	4	210	10992	4	0	0	0	705	9	7314	3	0	603	2129	0	0	0	0.5104
SEHE35_8	10	48	C	11	P02C11	4	910	10810	1	3	0	0	756	0	6650	5	0	479	1991	0	0	0	0.5028
SEHE35_8	10	48	C	12	P02C12	4	303	10433	0	4	1	1	737	3	7039	3	0	434	1898	0	1	0	0.4956
SEHE35_8	20	48	D	10	P02D10	0	209	8868	3	1	2	0	421	0	6030	5	0	706	1477	0	0	0	0.4832
SEHE35_8	20	48	D	11	P02D11	3	182	10084	3	1	0	0	533	5	6956	3	1	736	1640	0	0	0	0.5
SEHE35_8	20	48	D	12	P02D12	4	246	9102	0	0	0	2	569	2	6348	5	0	626	1286	0	1	1	0.4872
SEHE35_8	30	48	E	12	P02E12	4	193	8995	1	0	1	0	420	3	6189	1	0	785	1387	0	0	0	0.4824
SEHE35_8	30	48	E	10	P02E10	3	256	10164	3	1	0	2	453	3	6658	4	0	1134	1631	0	0	0	0.4644
SEHE35_8	30	48	E	11	P02E11	6	185	9552	1	0	1	1	425	2	6402	2	0	895	1627	0	0	0	0.468
SEHE35_8	40	48	F	12	P02F12	2	249	8805	0	0	0	0	352	1	5917	3	1	1017	1253	0	0	1	0.4476
SEHE35_8	40	48	F	10	P02F10	4	239	10517	0	0	0	0	323	5	7220	4	1	1275	1428	0	0	0	0.4604
SEHE35_8	40	48	F	11	P02F11	0	187	10176	1	0	1	1	354	2	7009	4	0	1148	1458	0	0	0	0.4592
SEHE35_8	60	48	H	10	P02H10	3	201	10413	1	1	0	0	227	2	6885	3	0	1924	1152	0	0	0	0.4652
SEHE35_8	60	48	H	11	P02H11	4	160	9560	1	0	1	0	197	0	6357	2	0	1661	1161	0	0	0	0.464
SEHE35_9	0	48	A	2	P11A02	610	29	1849	0	0	0	0	99	2	0	1109	0	0	0	0	0	0	0.4488
SEHE35_9	0	48	A	1	P11A01	696	23	1927	0	1	0	0	108	13	1	1085	0	0	0	0	0	0	0.4344
SEHE35_9	5	48	B	1	P11B01	782	29	2202	1	0	83	0	93	11	0	1182	7	14	0	0	0	0	0.464
SEHE35_9	5	48	B	2	P11B02	617	39	1919	0	0	64	0	75	12	0	1085	10	17	0	0	0	0	0.4756
SEHE35_9	5	48	B	3	P11B03	745	36	2243	0	0	80	0	72	12	0	1265	16	17	0	0	0	0	0.484
SEHE35_9	10	48	C	1	P11C01	584	32	1837	0	0	0	0	66	18	0	1082	14	41	0	0	0	0	0.4544
SEHE35_9	10	48	C	2	P11C02	588	21	1865	0	0	0	0	83	5	0	1106	19	43	0	0	0	0	0.4596
SEHE35_9	10	48	C	3	P11C03	725	37	2205	0	0	0	0	75	40	0	1260	23	45	0	0	0	0	0.482
SEHE35_9	20	48	D	2	P11D02	558	33	1709	2	1	0	0	72	11	0	952	19	61	0	0	0	0	0.4664
SEHE35_9	20	48	D	3	P11D03	587	57	2027	0	0	0	0	72	5	0	1194	23	89	0	0	0	0	0.4608
SEHE35_9	20	48	D	1	P11D01	521	39	1758	0	0	0	0	84	8	1	1015	25	65	0	0	0	0	0.4412
SEHE35_9	30	48	E	1	P11E01	635	28	2052	0	0	0	0	94	16	1	1139	45	94	0	0	0	0	0.4312
SEHE35_9	30	48	E	2	P11E02	518	36	1946	0	0	0	0	90	15	0	1158	18	111	0	0	0	0	0.4512
SEHE35_9	30	48	E	3	P11E03	668	32	2218	0	0	0	0	92	23	0	1240	40	123	0	0	0	0	0.4612
SEHE35_9	40	48	F	2	P11F02	569	21	2066	0	1	0	0	79	17	0	1229	25	125	0	0	0	0	0.3956
SEHE35_9	40	48	F	1	P11F01	678	46	2171	0	1	0	0	104	9	0	1200	22	111	0	0	0	0	0.3736
SEHE35_9	40	48	F	3	P11F03	682	34	2315	1	0	0	0	79	5	0	1359	30	125	0	0	0	0	0.3988
SEHE35_9	60	48	H	2	P11H02	663	20	2163	0	1	0	0	107	10	0	1153	24	185	0	0	0	0	0.4256
SEHE35_9	60	48	H	3	P11H03	683	45	2419	0	0	0	0	120	28	0	1299	25	218	0	1	0	0	0.4252
FullComm+CD	5	48	A	1	P13A01	310	74	5878	283	419	73	513	36	229	903	1572	0	45	723	400	56	242	1.282
FullComm+CD	5	48	A	2	P13A02	346	197	5733	247	442	67	437	27	232	785	1465	0	36	679	388	67	318	1.1735
FullComm+CD	5	48	A	3	P13A03	384	65	6741	343	542	85	467	40	259	1074	1809	0	69	771	456	103	274	1.1085
FullComm+MS002	5	48	A	4	P13A04	422	188	5872	301	463	70	344	27	290	772	1553	0	68	737	414	71	152	1.069
FullComm+MS002	5	48	A	5	P13A05	287	36	4750	227	364	64	247	14	217	800	1448	0	49	502	305	61	129	1.0265
FullComm+MS002	5	48	A	6	P13A06	422	92	5791	265	481	82	257	27	283	909	1585	0	78	624	434	107	145	1.1965
FullComm+MS010	5	48	A	7	P13A07	547	172	7751	426	618	117	425	28	319	1170	2075	0	162	710	577	230	175	1.1665
FullComm+MS010	5	48	A	8	P13A08	393	70	5100	220	439	48	229	20	205	815	1524	0	86	551	352	58	90	1.0355
FullComm+MS010	5	48	A	9	P13A09	611	323	7859	374	613	93	356	25	312	995	2418	0	205	740	494	157	143	0.9755
FullComm+MS011	5	48	A	10	P13A10	521	110	6332	334	489	75	87	13	277	1038	1996	0	48	663	467	111	102	0.957
FullComm+MS011	5	48	A	11	P13A11	558	81	7067	343	588	130	145	18	239	1136	2143	0	59	776	596	131	124	1.027
FullComm+MS011	5	48	A	12	P13A12	482	81	6078	291	449	105	88	8	207	953	1982	0	49	765	460	77	81	1.0875
FullComm+CD	0	48	B	1	P13B01	392	90	6226	293	435	66	397	44	240	1046	1602	0	0	791	500	58	272	1.234
FullComm+CD	0	48	B	2	P13B02	329	58	5742	283	422	60	309	31	237	938	1566	0	1	689	414	77	328	1.113
FullComm+CD	0	48	B	3	P13B03	409	65	6465	302	543	76	264	50	233	1053	1770	0	0	859	406	99	336	1.174
FullComm+MS002	0	48	B	4	P13B04	515	87	6487	320	507	78	156	34	291	994	1876	0	0	814	486	98	230	1.0585
FullComm+MS002	0	48	B	5	P13B05	460	106	6270	323	497	57	150	21	263	970	1908	0	0	747	475	92	201	1.0595
FullComm+MS002	0	48	B	6	P13B06	449	67	6238	265	526	100	148	28	277	1011	1835	0	1	742	397	133	259	1.372
FullComm+MS010	0	48	B	7	P13B07	384	51	4887	218	417	73	110	16	173	810	1445	0	0	548	402	71	169	1.1655
FullComm+MS010	0	48	B	8	P13B08	387	53	5444	276	392	56	93	16	214	999	1739	0	0	613	393	81	132	1.1385
FullComm+MS010	0	48	B	9	P13B09	563	70	6939	331	550	83	138	18	272	1183	2274	0	1	788	422	104	142	0.9505
FullComm+MS011	0	48	B	10	P13B10	563	67	6662	377	474	88	87	10	295	1116	2090	0	0	819	482	77	117	1.0845
FullComm+MS011	0	48	B	11	P13B11	408	46	6129	295	404	89	117	14	249	1000	1985	0	1	768	494	117	141	1.1115
FullComm+MS011	0	48	B	12	P13B12	546	59	6310	319	371	79	87	14	255	996	2101	0	0	822	488	73	100	1.119
FullComm+CD	10	48	C	1	P13C01	376	75	5970	293	404	56	610	99	219	863	1487	0	63	746	362	68	249	1.135
FullComm+CD	10	48	C	2	P13C02	400	27	5281	181	580	94	497	52	253	687	1120	0	74	547	218	160	391	1.216
FullComm+CD	10	48	C	3	P13C03	386	45	6047	279	512	71	398	40	254	946	1717	0	83	628	348	99	241	1.1845
FullComm+MS002	10	48	C	4	P13C04	381	53	6132	297	461	67	434	47	293	1013	1664	0	132	638	371	153	128	1.0665
FullComm+MS002	10	48	C	5	P13C05	460	59	6172	283	530	77	349	52	255	946	1792	0	106	708	308	81	166	1.4335
FullComm+MS002	10	48	C	6	P13C06	367	53	5051	245	359	90	252	20	238	756	1516	0	93	603	283	63	113	1.2505
FullComm+MS010	10	48	C	7	P13C07	472	77	6113	268	455	56	408	26	302	926	1763	0	182	646	370	74	88	1.1285
FullComm+MS010	10	48	C	8	P13C08	346	27	4017	173	338	32	181	21	150	688	1258	0	85	352	270	43	53	1.2515
FullComm+MS010	10	48	C	9	P13C09	473	35	5607	232	486	59	233	23	222	940	1800	0	169	502	299	65	69	1.211
FullComm+MS011	10	48	C	10	P13C10	355	55	4103	219	304	34	68	16	217	736	1246	0	65	397	261	70	60	1.075
FullComm+MS011	10	48	C	11	P13C11	512	217	6180	316	516	107	113	12	278	935	1896	0	89	584	418	80	107	1.073
FullComm+MS011	10	48	C	12	P13C12	476	53	5625	314	388	53	81	12	254	878	1818	0	65	722	387	64	60	0.9945
FullComm+CD	20	48	D	1	P13D01	284	51	5998	265	408	47	873	66	197	902	1464	0	126	768	266	42	239	1.103
FullComm+CD	20	48	D	2	P13D02	369	76	6220	234	441	65	719	63	238	889	1639	0	105	650	252	128	352	1.139
FullComm+CD	20	48	D	3	P13D03	497	95	7202	303	565	68	714	56	229	1100	1984	0	146	792	325	79	249	1.4255
FullComm+MS002	20	48	D	4	P13D04	419	210	6297	178	451	47	824	68	282	778	1604	0	157	701	374	68	136	1.768
FullComm+MS002	20	48	D	5	P13D05	468	98	7592	272	553	90	802	76	236	1078	2109	0	246	888	322	132	222	1.0875
FullComm+MS002	20	48	D	6	P13D06	407	88	6349	211	444	79	738	49	224	864	1638	0	264	729	378	89	147	1.2525
FullComm+MS010	20	48	D	7	P13D07	445	81	6772	284	515	75	749	36	302	966	1733	0	290	616	394	140	146	1.1895
FullComm+MS010	20	48	D	8	P13D08	415	76	5890	293	330	41	554	34	267	871	1783	0	186	565	331	84	60	1.238
FullComm+MS010	20	48	D	9	P13D09	644	105	8424	321	622	101	679	34	354	1327	2497	0	431	674	387	141	107	1.1555
FullComm+MS011	20	48	D	10	P13D10	590	109	7303	352	600	83	206	26	396	1102	2265	0	208	733	386	145	102	0.9995
FullComm+MS011	20	48	D	11	P13D11	566	70	7145	321	609	119	214	11	302	1152	2264	0	206	735	393	89	93	1.0215
FullComm+MS011	20	48	D	12	P13D12	581	74	6765	353	500	105	139	16	339	1037	2157	0	194	773	372	51	74	1.0025
FullComm+CD	30	48	E	1	P13E01	282	46	5625	215	411	64	826	94	187	825	1312	0	138	653	293	50	229	1.0685
FullComm+CD	30	48	E	2	P13E02	379	93	6347	250	554	72	885	65	243	860	1609	0	163	525	285	75	289	1.095
FullComm+CD	30	48	E	3	P13E03	468	132	7446	290	672	126	942	65	233	1075	1884	0	196	657	343	84	279	1.1325
FullComm+MS002	30	48	E	4	P13E04	447	102	6981	287	562	87	1018	82	248	901	1677	0	306	580	364	113	207	1.2475
FullComm+MS002	30	48	E	5	P13E05	326	61	5574	210	413	70	762	55	210	781	1621	0	199	426	247	52	141	1.2305
FullComm+MS002	30	48	E	6	P13E06	387	71	5449	193	444	69	733	57	232	717	1309	0	251	411	347	65	163	1.2245
FullComm+MS010	30	48	E	7	P13E07	484	150	7101	295	464	93	1098	52	309	967	1780	0	374	419	393	93	129	1.283
FullComm+MS010	30	48	E	8	P13E08	440	92	5688	261	330	44	870	56	262	688	1496	0	289	346	374	73	67	1.1275
FullComm+MS010	30	48	E	9	P13E09	606	78	7555	298	577	85	895	36	330	1141	2020	0	453	500	358	97	81	1.2365
FullComm+MS011	30	48	E	10	P13E10	609	104	7433	409	537	68	290	25	334	1122	2243	0	335	695	446	141	75	1.055
FullComm+MS011	30	48	E	11	P13E11	528	84	7178	340	590	105	328	26	319	1115	2178	0	314	680	383	95	93	1.463
FullComm+MS011	30	48	E	12	P13E12	545	159	7394	337	598	109	330	11	233	1042	2269	0	284	839	468	93	77	1.1895
FullComm+CD	40	48	F	1	P13F01	297	69	6221	266	419	73	1035	95	259	917	1466	0	170	580	306	46	223	1.369
FullComm+CD	40	48	F	2	P13F02	395	73	6686	244	483	71	1027	100	254	998	1697	0	215	490	297	54	286	1.0195
FullComm+CD	40	48	F	3	P13F03	470	71	7328	282	653	95	1180	84	239	1041	1781	0	245	521	310	75	281	1.085
FullComm+MS002	40	48	F	4	P13F04	497	79	6952	285	526	94	1076	114	300	918	1699	0	397	400	302	67	198	1.564
FullComm+MS002	40	48	F	6	P13F06	367	60	6165	214	464	100	1057	77	265	823	1483	0	355	401	261	56	182	1.217
FullComm+MS010	40	48	F	7	P13F07	510	146	7689	312	522	102	1401	65	301	973	1781	0	575	342	389	112	157	1.208
FullComm+MS010	40	48	F	8	P13F08	335	35	4952	193	324	45	802	44	208	710	1358	0	182	344	270	34	68	1.2795
FullComm+MS010	40	48	F	9	P13F09	612	81	7434	294	476	67	1160	44	331	1039	1971	0	467	420	305	52	115	1.4945
FullComm+MS011	40	48	F	10	P13F10	559	138	7458	312	579	80	478	23	401	1120	2140	0	404	644	407	77	95	1.443
FullComm+MS011	40	48	F	11	P13F11	553	75	7252	310	552	101	467	24	291	1124	2186	0	375	554	468	80	92	1.3015
FullComm+MS011	40	48	F	12	P13F12	532	96	6672	280	503	94	317	14	323	1002	2026	0	341	637	401	44	62	1.1225
FullComm+CD	50	48	G	1	P13G01	260	47	5520	274	351	73	860	127	259	720	1169	0	180	481	346	30	342	1.0995
FullComm+CD	50	48	G	2	P13G02	378	35	6076	261	419	55	829	97	315	909	1512	0	196	394	296	46	334	0.984
FullComm+CD	50	48	G	3	P13G03	435	65	7137	308	480	91	1037	109	253	1068	1879	0	196	524	341	45	306	1.2015
FullComm+MS002	50	48	G	4	P13G04	359	36	6300	303	336	74	889	136	254	998	1590	0	380	332	324	38	251	1.32
FullComm+MS002	50	48	G	5	P13G05	394	36	6464	274	378	82	882	140	269	976	1601	0	415	367	328	35	287	1.396
FullComm+MS002	50	48	G	6	P13G06	382	68	5948	244	403	93	883	138	268	835	1393	0	364	259	286	56	276	1.719
FullComm+MS010	50	48	G	7	P13G07	453	54	6636	279	396	66	1064	110	275	984	1666	1	523	224	344	43	154	1.3365
FullComm+MS010	50	48	G	8	P13G08	326	28	4520	247	315	46	637	63	182	666	1149	0	241	188	277	25	129	1.241
FullComm+MS010	50	48	G	9	P13G09	495	74	7499	328	460	88	1252	64	274	1054	1972	0	514	368	337	60	159	1.504
FullComm+MS011	50	48	G	10	P13G10	526	65	6800	328	458	76	503	30	288	1111	1983	0	406	398	481	34	112	1.16
FullComm+MS011	50	48	G	11	P13G11	488	226	6886	324	534	101	521	31	284	895	2002	0	394	469	437	65	115	1.308
FullComm+MS011	50	48	G	12	P13G12	553	53	6925	348	382	90	434	11	326	1111	2046	0	368	626	439	72	65	1.063
FullComm+CD	60	48	H	1	P13H01	306	65	6039	296	406	72	866	173	282	819	1333	0	260	447	329	57	328	1.085
FullComm+CD	60	48	H	2	P13H02	380	78	7181	341	473	65	900	188	334	1029	1723	0	342	466	342	52	468	1.415
FullComm+CD	60	48	H	3	P13H03	389	68	7067	285	567	88	1014	139	276	1024	1717	0	297	505	313	49	336	1.1315
FullComm+MS002	60	48	H	4	P13H04	408	86	7000	319	394	73	857	218	335	910	1586	0	623	509	334	51	297	1.222
FullComm+MS002	60	48	H	5	P13H05	454	73	7278	288	506	82	949	209	297	998	1726	0	603	392	305	77	319	1.099
FullComm+MS002	60	48	H	6	P13H06	356	41	6137	250	396	107	864	172	232	801	1445	0	577	286	281	46	283	1.5985
FullComm+MS010	60	48	H	7	P13H07	460	41	7026	289	400	81	1082	118	294	991	1719	0	602	310	386	56	197	1.091
FullComm+MS010	60	48	H	8	P13H08	272	32	4173	191	227	42	679	88	171	563	1042	0	263	198	257	31	117	1.0325
FullComm+MS010	60	48	H	9	P13H09	565	68	7596	304	432	94	1181	97	231	986	2020	0	682	356	364	50	166	1.058
FullComm+MS011	60	48	H	10	P13H10	457	33	5904	285	422	60	645	22	317	817	1618	0	433	313	320	51	110	1.1625
FullComm+MS011	60	48	H	11	P13H11	500	89	7620	351	497	84	950	31	314	1086	2110	0	500	453	463	69	123	1.034
