# Supplementary material for: Negative interactions determine Clostridioides difficile growth in synthetic human gut communities
Source: Mol Syst Biol. 2021 Oct 25;17(10):e10355. doi: 10.15252/msb.202110355 (PMC8543057; doi:10.15252/msb.202110355)
Supplement: Supplementary file 6 — Dataset EV4 [file MSB-17-e10355-s006.zip › DatasetEV4/Fig5E.csv]

well	OD	time	species	Compounds	Condition
0	0.022	0	CD	[]	none
1	0.0279	0	CD	[1]	Cmpd1
2	0.0252	0	CD	[2]	Cmpd2
3	0.025	0	CD	[3]	Cmpd3
4	0.0259	0	CD	[4]	Cmpd4
5	0.0205	0	CD	[5]	Cmpd5
6	0.0205	0	CD	[6]	Cmpd6
7	0.0143	0	CD	[7]	Cmpd7
8	0.0191	0	CD	[]	none
9	0.0256	0	CD	[1]	Cmpd1
10	0.0252	0	CD	[2]	Cmpd2
11	0.0336	0	CD	[3]	Cmpd3
12	0.0188	0	CD	[4]	Cmpd4
13	0.02	0	CD	[5]	Cmpd5
14	0.0195	0	CD	[6]	Cmpd6
15	0.0245	0	CD	[7]	Cmpd7
16	0.0271	0	CD	[]	none
17	0.0331	0	CD	[1]	Cmpd1
18	0.0275	0	CD	[2]	Cmpd2
19	0.0271	0	CD	[3]	Cmpd3
20	0.028	0	CD	[4]	Cmpd4
21	0.0243	0	CD	[5]	Cmpd5
22	0.0317	0	CD	[6]	Cmpd6
23	0.0287	0	CD	[7]	Cmpd7
24	0.0226	0	CD	[]	none
25	0.0254	0	CD	[1]	Cmpd1
26	0.0169	0	CD	[2]	Cmpd2
27	0.0365	0	CD	[3]	Cmpd3
28	0.0188	0	CD	[4]	Cmpd4
29	0.0258	0	CD	[5]	Cmpd5
30	0.024	0	CD	[6]	Cmpd6
31	0.0228	0	CD	[7]	Cmpd7
32	0.0203	0	CD	[]	none
33	0.0196	0	CD	[1]	Cmpd1
34	0.0229	0	CD	[2]	Cmpd2
35	0.0332	0	CD	[3]	Cmpd3
36	0.038	0	CD	[4]	Cmpd4
37	0.0307	0	CD	[5]	Cmpd5
38	0.0227	0	CD	[6]	Cmpd6
39	0.022	0	CD	[7]	Cmpd7
40	0.0223	0	CD	[2, 3, 4, 5, 6, 7]	L1O1
41	0.029	0	CD	[1, 3, 4, 5, 6, 7]	L1O2
42	0.0327	0	CD	[1, 2, 4, 5, 6, 7]	L1O3
43	0.0319	0	CD	[1, 2, 3, 5, 6, 7]	L1O4
44	0.0277	0	CD	[1, 2, 3, 4, 6, 7]	L1O5
45	0.0274	0	CD	[1, 2, 3, 4, 5, 7]	L1O6
46	0.0327	0	CD	[1, 2, 3, 4, 5, 6]	L1O7
47	0.0211	0	CD	[1, 2, 3, 4, 5, 6, 7]	all7
48	0.0252	0	CD	[2, 3, 4, 5, 6, 7]	L1O1
49	0.0298	0	CD	[1, 3, 4, 5, 6, 7]	L1O2
50	0.0358	0	CD	[1, 2, 4, 5, 6, 7]	L1O3
51	0.0306	0	CD	[1, 2, 3, 5, 6, 7]	L1O4
52	0.0286	0	CD	[1, 2, 3, 4, 6, 7]	L1O5
53	0.0297	0	CD	[1, 2, 3, 4, 5, 7]	L1O6
54	0.0301	0	CD	[1, 2, 3, 4, 5, 6]	L1O7
55	0.0179	0	CD	[1, 2, 3, 4, 5, 6, 7]	all7
56	0.0273	0	CD	[2, 3, 4, 5, 6, 7]	L1O1
57	0.0352	0	CD	[1, 3, 4, 5, 6, 7]	L1O2
58	0.0355	0	CD	[1, 2, 4, 5, 6, 7]	L1O3
59	0.0416	0	CD	[1, 2, 3, 5, 6, 7]	L1O4
60	0.0398	0	CD	[1, 2, 3, 4, 6, 7]	L1O5
61	0.0372	0	CD	[1, 2, 3, 4, 5, 7]	L1O6
62	0.0334	0	CD	[1, 2, 3, 4, 5, 6]	L1O7
63	0.0324	0	CD	[1, 2, 3, 4, 5, 6, 7]	all7
64	0.0041	0	CD	[]	ABB spike
65	-0.0018	0	CD	[]	ABB spike
66	0.0077	0	CD	[]	ABB spike
67	0.0085	0	CD	[]	ABB spike
68	0.0093	0	CD	[]	ABB spike
69	0.0137	0	blank	[]	ABB spike
70	0.0163	0	blank	[]	ABB spike
71	0.0104	0	blank	[]	ABB spike
72	0.0167	0	CD	[]	ABB
73	0.0216	0	CD	[]	ABB
74	0.0283	0	CD	[]	ABB
75	0.0288	0	CD	[]	ABB
76	0.0165	0	blank	[]	ABB
77	0.0219	0	blank	[]	ABB
78	0.0255	0	blank	[]	ABB
79	0.0157	0	blank	[]	ABB
80	0.0243	0	blank	[]	none
81	0.0247	0	blank	[]	none
82	0.0233	0	blank	[]	none
83	0.0254	0	blank	[]	none
84	0.0221	0	blank	[]	none
85	0.0223	0	blank	[]	none
86	0.0249	0	blank	[]	none
87	0.0276	0	blank	[]	none
88	0.0255	0	blank	[]	none
89	0.013	0	blank	[1]	Cmpd1
90	0.014	0	blank	[2]	Cmpd2
91	0.0147	0	blank	[3]	Cmpd3
92	0.0122	0	blank	[4]	Cmpd4
93	0.0129	0	blank	[5]	Cmpd5
94	0.0103	0	blank	[6]	Cmpd6
95	0.0163	0	blank	[7]	Cmpd7
0	0.0246	0.790833333	CD	[]	none
1	0.0163	0.790833333	CD	[1]	Cmpd1
2	0.0179	0.790833333	CD	[2]	Cmpd2
3	0.015	0.790833333	CD	[3]	Cmpd3
4	0.0186	0.790833333	CD	[4]	Cmpd4
5	0.0176	0.790833333	CD	[5]	Cmpd5
6	0.0123	0.790833333	CD	[6]	Cmpd6
7	0.0142	0.790833333	CD	[7]	Cmpd7
8	0.0159	0.790833333	CD	[]	none
9	0.0151	0.790833333	CD	[1]	Cmpd1
10	0.0183	0.790833333	CD	[2]	Cmpd2
11	0.0248	0.790833333	CD	[3]	Cmpd3
12	0.0226	0.790833333	CD	[4]	Cmpd4
13	0.0159	0.790833333	CD	[5]	Cmpd5
14	0.0107	0.790833333	CD	[6]	Cmpd6
15	0.0146	0.790833333	CD	[7]	Cmpd7
16	0.022	0.790833333	CD	[]	none
17	0.0548	0.790833333	CD	[1]	Cmpd1
18	0.0218	0.790833333	CD	[2]	Cmpd2
19	0.0247	0.790833333	CD	[3]	Cmpd3
20	0.0275	0.790833333	CD	[4]	Cmpd4
21	0.0199	0.790833333	CD	[5]	Cmpd5
22	0.0263	0.790833333	CD	[6]	Cmpd6
23	0.0238	0.790833333	CD	[7]	Cmpd7
24	0.0179	0.790833333	CD	[]	none
25	0.05	0.790833333	CD	[1]	Cmpd1
26	0.0161	0.790833333	CD	[2]	Cmpd2
27	0.0252	0.790833333	CD	[3]	Cmpd3
28	0.019	0.790833333	CD	[4]	Cmpd4
29	0.0258	0.790833333	CD	[5]	Cmpd5
30	0.0151	0.790833333	CD	[6]	Cmpd6
31	0.02	0.790833333	CD	[7]	Cmpd7
32	0.0115	0.790833333	CD	[]	none
33	0.0155	0.790833333	CD	[1]	Cmpd1
34	0.016	0.790833333	CD	[2]	Cmpd2
35	0.0214	0.790833333	CD	[3]	Cmpd3
36	0.0263	0.790833333	CD	[4]	Cmpd4
37	0.0312	0.790833333	CD	[5]	Cmpd5
38	0.0153	0.790833333	CD	[6]	Cmpd6
39	0.0147	0.790833333	CD	[7]	Cmpd7
40	0.0215	0.790833333	CD	[2, 3, 4, 5, 6, 7]	L1O1
41	0.0262	0.790833333	CD	[1, 3, 4, 5, 6, 7]	L1O2
42	0.0208	0.790833333	CD	[1, 2, 4, 5, 6, 7]	L1O3
43	0.0186	0.790833333	CD	[1, 2, 3, 5, 6, 7]	L1O4
44	0.0145	0.790833333	CD	[1, 2, 3, 4, 6, 7]	L1O5
45	0.0154	0.790833333	CD	[1, 2, 3, 4, 5, 7]	L1O6
46	0.0199	0.790833333	CD	[1, 2, 3, 4, 5, 6]	L1O7
47	0.0235	0.790833333	CD	[1, 2, 3, 4, 5, 6, 7]	all7
48	0.0387	0.790833333	CD	[2, 3, 4, 5, 6, 7]	L1O1
49	0.024	0.790833333	CD	[1, 3, 4, 5, 6, 7]	L1O2
50	0.0215	0.790833333	CD	[1, 2, 4, 5, 6, 7]	L1O3
51	0.018	0.790833333	CD	[1, 2, 3, 5, 6, 7]	L1O4
52	0.0147	0.790833333	CD	[1, 2, 3, 4, 6, 7]	L1O5
53	0.0183	0.790833333	CD	[1, 2, 3, 4, 5, 7]	L1O6
54	0.0189	0.790833333	CD	[1, 2, 3, 4, 5, 6]	L1O7
55	0.0059	0.790833333	CD	[1, 2, 3, 4, 5, 6, 7]	all7
56	0.0297	0.790833333	CD	[2, 3, 4, 5, 6, 7]	L1O1
57	0.0319	0.790833333	CD	[1, 3, 4, 5, 6, 7]	L1O2
58	0.0242	0.790833333	CD	[1, 2, 4, 5, 6, 7]	L1O3
59	0.0289	0.790833333	CD	[1, 2, 3, 5, 6, 7]	L1O4
60	0.0257	0.790833333	CD	[1, 2, 3, 4, 6, 7]	L1O5
61	0.0259	0.790833333	CD	[1, 2, 3, 4, 5, 7]	L1O6
62	0.022	0.790833333	CD	[1, 2, 3, 4, 5, 6]	L1O7
63	0.02	0.790833333	CD	[1, 2, 3, 4, 5, 6, 7]	all7
64	-0.0032	0.790833333	CD	[]	ABB spike
65	-0.0051	0.790833333	CD	[]	ABB spike
66	0.0042	0.790833333	CD	[]	ABB spike
67	0.0016	0.790833333	CD	[]	ABB spike
68	0.0018	0.790833333	CD	[]	ABB spike
69	0.0046	0.790833333	blank	[]	ABB spike
70	0.006	0.790833333	blank	[]	ABB spike
71	0.0028	0.790833333	blank	[]	ABB spike
72	0.0379	0.790833333	CD	[]	ABB
73	0.0226	0.790833333	CD	[]	ABB
74	0.0284	0.790833333	CD	[]	ABB
75	0.0292	0.790833333	CD	[]	ABB
76	0.0173	0.790833333	blank	[]	ABB
77	0.022	0.790833333	blank	[]	ABB
78	0.0281	0.790833333	blank	[]	ABB
79	0.0178	0.790833333	blank	[]	ABB
80	0.0152	0.790833333	blank	[]	none
81	0.0248	0.790833333	blank	[]	none
82	0.0153	0.790833333	blank	[]	none
83	0.0166	0.790833333	blank	[]	none
84	0.0157	0.790833333	blank	[]	none
85	0.0223	0.790833333	blank	[]	none
86	0.0174	0.790833333	blank	[]	none
87	0.0248	0.790833333	blank	[]	none
88	0.0269	0.790833333	blank	[]	none
89	0.0359	0.790833333	blank	[1]	Cmpd1
90	0.0463	0.790833333	blank	[2]	Cmpd2
91	0.0322	0.790833333	blank	[3]	Cmpd3
92	0.0362	0.790833333	blank	[4]	Cmpd4
93	0.0262	0.790833333	blank	[5]	Cmpd5
94	0.0263	0.790833333	blank	[6]	Cmpd6
95	0.0239	0.790833333	blank	[7]	Cmpd7
0	0.0134	2.791111111	CD	[]	none
1	0.0016	2.791111111	CD	[1]	Cmpd1
2	0.0054	2.791111111	CD	[2]	Cmpd2
3	0.0005	2.791111111	CD	[3]	Cmpd3
4	0.0147	2.791111111	CD	[4]	Cmpd4
5	0.0074	2.791111111	CD	[5]	Cmpd5
6	0.0028	2.791111111	CD	[6]	Cmpd6
7	0.012	2.791111111	CD	[7]	Cmpd7
8	0.0058	2.791111111	CD	[]	none
9	0.004	2.791111111	CD	[1]	Cmpd1
10	0.0077	2.791111111	CD	[2]	Cmpd2
11	0.0116	2.791111111	CD	[3]	Cmpd3
12	0.0338	2.791111111	CD	[4]	Cmpd4
13	0.0088	2.791111111	CD	[5]	Cmpd5
14	-0.0019	2.791111111	CD	[6]	Cmpd6
15	0.0016	2.791111111	CD	[7]	Cmpd7
16	0.015	2.791111111	CD	[]	none
17	0.0821	2.791111111	CD	[1]	Cmpd1
18	0.009	2.791111111	CD	[2]	Cmpd2
19	0.0252	2.791111111	CD	[3]	Cmpd3
20	0.0382	2.791111111	CD	[4]	Cmpd4
21	0.0137	2.791111111	CD	[5]	Cmpd5
22	0.0196	2.791111111	CD	[6]	Cmpd6
23	0.0201	2.791111111	CD	[7]	Cmpd7
24	0.0046	2.791111111	CD	[]	none
25	0.0934	2.791111111	CD	[1]	Cmpd1
26	0.0157	2.791111111	CD	[2]	Cmpd2
27	0.0137	2.791111111	CD	[3]	Cmpd3
28	0.0315	2.791111111	CD	[4]	Cmpd4
29	0.0351	2.791111111	CD	[5]	Cmpd5
30	0.007	2.791111111	CD	[6]	Cmpd6
31	0.0149	2.791111111	CD	[7]	Cmpd7
32	-0.0017	2.791111111	CD	[]	none
33	0.0201	2.791111111	CD	[1]	Cmpd1
34	0.0195	2.791111111	CD	[2]	Cmpd2
35	0.0059	2.791111111	CD	[3]	Cmpd3
36	0.0133	2.791111111	CD	[4]	Cmpd4
37	0.0362	2.791111111	CD	[5]	Cmpd5
38	0.0028	2.791111111	CD	[6]	Cmpd6
39	0.0049	2.791111111	CD	[7]	Cmpd7
40	0.0175	2.791111111	CD	[2, 3, 4, 5, 6, 7]	L1O1
41	0.021	2.791111111	CD	[1, 3, 4, 5, 6, 7]	L1O2
42	0.0022	2.791111111	CD	[1, 2, 4, 5, 6, 7]	L1O3
43	0.0016	2.791111111	CD	[1, 2, 3, 5, 6, 7]	L1O4
44	-0.0025	2.791111111	CD	[1, 2, 3, 4, 6, 7]	L1O5
45	0.0002	2.791111111	CD	[1, 2, 3, 4, 5, 7]	L1O6
46	0.0048	2.791111111	CD	[1, 2, 3, 4, 5, 6]	L1O7
47	0.0469	2.791111111	CD	[1, 2, 3, 4, 5, 6, 7]	all7
48	0.0354	2.791111111	CD	[2, 3, 4, 5, 6, 7]	L1O1
49	0.0148	2.791111111	CD	[1, 3, 4, 5, 6, 7]	L1O2
50	0.0047	2.791111111	CD	[1, 2, 4, 5, 6, 7]	L1O3
51	0.0016	2.791111111	CD	[1, 2, 3, 5, 6, 7]	L1O4
52	-0.0026	2.791111111	CD	[1, 2, 3, 4, 6, 7]	L1O5
53	0.0036	2.791111111	CD	[1, 2, 3, 4, 5, 7]	L1O6
54	0.0031	2.791111111	CD	[1, 2, 3, 4, 5, 6]	L1O7
55	-0.0085	2.791111111	CD	[1, 2, 3, 4, 5, 6, 7]	all7
56	0.0311	2.791111111	CD	[2, 3, 4, 5, 6, 7]	L1O1
57	0.0336	2.791111111	CD	[1, 3, 4, 5, 6, 7]	L1O2
58	0.0072	2.791111111	CD	[1, 2, 4, 5, 6, 7]	L1O3
59	0.0123	2.791111111	CD	[1, 2, 3, 5, 6, 7]	L1O4
60	0.0091	2.791111111	CD	[1, 2, 3, 4, 6, 7]	L1O5
61	0.0102	2.791111111	CD	[1, 2, 3, 4, 5, 7]	L1O6
62	0.0061	2.791111111	CD	[1, 2, 3, 4, 5, 6]	L1O7
63	0.0048	2.791111111	CD	[1, 2, 3, 4, 5, 6, 7]	all7
64	-0.0117	2.791111111	CD	[]	ABB spike
65	-0.0147	2.791111111	CD	[]	ABB spike
66	-0.0028	2.791111111	CD	[]	ABB spike
67	-0.0031	2.791111111	CD	[]	ABB spike
68	-0.0078	2.791111111	CD	[]	ABB spike
69	-0.0064	2.791111111	blank	[]	ABB spike
70	-0.0051	2.791111111	blank	[]	ABB spike
71	-0.0072	2.791111111	blank	[]	ABB spike
72	0.0869	2.791111111	CD	[]	ABB
73	0.0363	2.791111111	CD	[]	ABB
74	0.0303	2.791111111	CD	[]	ABB
75	0.0346	2.791111111	CD	[]	ABB
76	0.0263	2.791111111	blank	[]	ABB
77	0.0254	2.791111111	blank	[]	ABB
78	0.0312	2.791111111	blank	[]	ABB
79	0.0169	2.791111111	blank	[]	ABB
80	0.0036	2.791111111	blank	[]	none
81	0.0277	2.791111111	blank	[]	none
82	0.0031	2.791111111	blank	[]	none
83	0.0036	2.791111111	blank	[]	none
84	0.0082	2.791111111	blank	[]	none
85	0.0305	2.791111111	blank	[]	none
86	0.0302	2.791111111	blank	[]	none
87	0.0284	2.791111111	blank	[]	none
88	0.0276	2.791111111	blank	[]	none
89	0.0706	2.791111111	blank	[1]	Cmpd1
90	0.0904	2.791111111	blank	[2]	Cmpd2
91	0.0746	2.791111111	blank	[3]	Cmpd3
92	0.078	2.791111111	blank	[4]	Cmpd4
93	0.0558	2.791111111	blank	[5]	Cmpd5
94	0.0634	2.791111111	blank	[6]	Cmpd6
95	0.0319	2.791111111	blank	[7]	Cmpd7
0	0.0011	4.791388889	CD	[]	none
1	-0.0059	4.791388889	CD	[1]	Cmpd1
2	-0.0036	4.791388889	CD	[2]	Cmpd2
3	-0.0054	4.791388889	CD	[3]	Cmpd3
4	0.0053	4.791388889	CD	[4]	Cmpd4
5	-0.0011	4.791388889	CD	[5]	Cmpd5
6	-0.0059	4.791388889	CD	[6]	Cmpd6
7	0.005	4.791388889	CD	[7]	Cmpd7
8	-0.0089	4.791388889	CD	[]	none
9	-0.0039	4.791388889	CD	[1]	Cmpd1
10	-0.002	4.791388889	CD	[2]	Cmpd2
11	0.0013	4.791388889	CD	[3]	Cmpd3
12	0.0222	4.791388889	CD	[4]	Cmpd4
13	0.0016	4.791388889	CD	[5]	Cmpd5
14	-0.0099	4.791388889	CD	[6]	Cmpd6
15	-0.0064	4.791388889	CD	[7]	Cmpd7
16	0.0056	4.791388889	CD	[]	none
17	0.0927	4.791388889	CD	[1]	Cmpd1
18	-0.0011	4.791388889	CD	[2]	Cmpd2
19	0.0166	4.791388889	CD	[3]	Cmpd3
20	0.0319	4.791388889	CD	[4]	Cmpd4
21	0.0051	4.791388889	CD	[5]	Cmpd5
22	0.0107	4.791388889	CD	[6]	Cmpd6
23	0.0094	4.791388889	CD	[7]	Cmpd7
24	-0.0047	4.791388889	CD	[]	none
25	0.107	4.791388889	CD	[1]	Cmpd1
26	0.0043	4.791388889	CD	[2]	Cmpd2
27	0.0059	4.791388889	CD	[3]	Cmpd3
28	0.0201	4.791388889	CD	[4]	Cmpd4
29	0.0266	4.791388889	CD	[5]	Cmpd5
30	-0.0028	4.791388889	CD	[6]	Cmpd6
31	0.009	4.791388889	CD	[7]	Cmpd7
32	-0.0073	4.791388889	CD	[]	none
33	0.0112	4.791388889	CD	[1]	Cmpd1
34	0.0124	4.791388889	CD	[2]	Cmpd2
35	-0.0017	4.791388889	CD	[3]	Cmpd3
36	0.0034	4.791388889	CD	[4]	Cmpd4
37	0.0312	4.791388889	CD	[5]	Cmpd5
38	-0.0064	4.791388889	CD	[6]	Cmpd6
39	-0.0036	4.791388889	CD	[7]	Cmpd7
40	0.0054	4.791388889	CD	[2, 3, 4, 5, 6, 7]	L1O1
41	0.0113	4.791388889	CD	[1, 3, 4, 5, 6, 7]	L1O2
42	-0.0079	4.791388889	CD	[1, 2, 4, 5, 6, 7]	L1O3
43	-0.009	4.791388889	CD	[1, 2, 3, 5, 6, 7]	L1O4
44	-0.0128	4.791388889	CD	[1, 2, 3, 4, 6, 7]	L1O5
45	-0.0089	4.791388889	CD	[1, 2, 3, 4, 5, 7]	L1O6
46	-0.0048	4.791388889	CD	[1, 2, 3, 4, 5, 6]	L1O7
47	0.0404	4.791388889	CD	[1, 2, 3, 4, 5, 6, 7]	all7
48	0.029	4.791388889	CD	[2, 3, 4, 5, 6, 7]	L1O1
49	0.0086	4.791388889	CD	[1, 3, 4, 5, 6, 7]	L1O2
50	-0.0046	4.791388889	CD	[1, 2, 4, 5, 6, 7]	L1O3
51	-0.0085	4.791388889	CD	[1, 2, 3, 5, 6, 7]	L1O4
52	-0.0116	4.791388889	CD	[1, 2, 3, 4, 6, 7]	L1O5
53	-0.005	4.791388889	CD	[1, 2, 3, 4, 5, 7]	L1O6
54	-0.0062	4.791388889	CD	[1, 2, 3, 4, 5, 6]	L1O7
55	-0.0162	4.791388889	CD	[1, 2, 3, 4, 5, 6, 7]	all7
56	0.0182	4.791388889	CD	[2, 3, 4, 5, 6, 7]	L1O1
57	0.0219	4.791388889	CD	[1, 3, 4, 5, 6, 7]	L1O2
58	-0.0022	4.791388889	CD	[1, 2, 4, 5, 6, 7]	L1O3
59	0.0033	4.791388889	CD	[1, 2, 3, 5, 6, 7]	L1O4
60	-0.0008	4.791388889	CD	[1, 2, 3, 4, 6, 7]	L1O5
61	0.0012	4.791388889	CD	[1, 2, 3, 4, 5, 7]	L1O6
62	-0.0021	4.791388889	CD	[1, 2, 3, 4, 5, 6]	L1O7
63	-0.0026	4.791388889	CD	[1, 2, 3, 4, 5, 6, 7]	all7
64	-0.0199	4.791388889	CD	[]	ABB spike
65	-0.0211	4.791388889	CD	[]	ABB spike
66	-0.0109	4.791388889	CD	[]	ABB spike
67	-0.0085	4.791388889	CD	[]	ABB spike
68	-0.0095	4.791388889	CD	[]	ABB spike
69	-0.0127	4.791388889	blank	[]	ABB spike
70	-0.0118	4.791388889	blank	[]	ABB spike
71	-0.0133	4.791388889	blank	[]	ABB spike
72	0.0851	4.791388889	CD	[]	ABB
73	0.0344	4.791388889	CD	[]	ABB
74	0.0311	4.791388889	CD	[]	ABB
75	0.036	4.791388889	CD	[]	ABB
76	0.0296	4.791388889	blank	[]	ABB
77	0.0271	4.791388889	blank	[]	ABB
78	0.0337	4.791388889	blank	[]	ABB
79	0.0178	4.791388889	blank	[]	ABB
80	-0.0061	4.791388889	blank	[]	none
81	0.0224	4.791388889	blank	[]	none
82	-0.006	4.791388889	blank	[]	none
83	-0.0044	4.791388889	blank	[]	none
84	0.0009	4.791388889	blank	[]	none
85	0.023	4.791388889	blank	[]	none
86	0.022	4.791388889	blank	[]	none
87	0.0195	4.791388889	blank	[]	none
88	0.0162	4.791388889	blank	[]	none
89	0.0687	4.791388889	blank	[1]	Cmpd1
90	0.0867	4.791388889	blank	[2]	Cmpd2
91	0.0735	4.791388889	blank	[3]	Cmpd3
92	0.076	4.791388889	blank	[4]	Cmpd4
93	0.0546	4.791388889	blank	[5]	Cmpd5
94	0.0623	4.791388889	blank	[6]	Cmpd6
95	0.0307	4.791388889	blank	[7]	Cmpd7
0	-0.0077	6.794166667	CD	[]	none
1	-0.0117	6.794166667	CD	[1]	Cmpd1
2	-0.0093	6.794166667	CD	[2]	Cmpd2
3	-0.0121	6.794166667	CD	[3]	Cmpd3
4	-0.0054	6.794166667	CD	[4]	Cmpd4
5	-0.0072	6.794166667	CD	[5]	Cmpd5
6	-0.012	6.794166667	CD	[6]	Cmpd6
7	-0.0018	6.794166667	CD	[7]	Cmpd7
8	-0.0157	6.794166667	CD	[]	none
9	-0.0094	6.794166667	CD	[1]	Cmpd1
10	-0.0085	6.794166667	CD	[2]	Cmpd2
11	-0.0057	6.794166667	CD	[3]	Cmpd3
12	0.0143	6.794166667	CD	[4]	Cmpd4
13	-0.0044	6.794166667	CD	[5]	Cmpd5
14	-0.0148	6.794166667	CD	[6]	Cmpd6
15	-0.0116	6.794166667	CD	[7]	Cmpd7
16	-0.003	6.794166667	CD	[]	none
17	0.0998	6.794166667	CD	[1]	Cmpd1
18	-0.0086	6.794166667	CD	[2]	Cmpd2
19	0.0071	6.794166667	CD	[3]	Cmpd3
20	0.0217	6.794166667	CD	[4]	Cmpd4
21	-0.0021	6.794166667	CD	[5]	Cmpd5
22	0.0027	6.794166667	CD	[6]	Cmpd6
23	0.0022	6.794166667	CD	[7]	Cmpd7
24	-0.0101	6.794166667	CD	[]	none
25	0.1136	6.794166667	CD	[1]	Cmpd1
26	-0.0051	6.794166667	CD	[2]	Cmpd2
27	-0.0012	6.794166667	CD	[3]	Cmpd3
28	0.0086	6.794166667	CD	[4]	Cmpd4
29	0.0181	6.794166667	CD	[5]	Cmpd5
30	-0.0096	6.794166667	CD	[6]	Cmpd6
31	0.0032	6.794166667	CD	[7]	Cmpd7
32	-0.011	6.794166667	CD	[]	none
33	0.0002	6.794166667	CD	[1]	Cmpd1
34	0.0053	6.794166667	CD	[2]	Cmpd2
35	-0.0072	6.794166667	CD	[3]	Cmpd3
36	-0.0038	6.794166667	CD	[4]	Cmpd4
37	0.0261	6.794166667	CD	[5]	Cmpd5
38	-0.0132	6.794166667	CD	[6]	Cmpd6
39	-0.0095	6.794166667	CD	[7]	Cmpd7
40	-0.0034	6.794166667	CD	[2, 3, 4, 5, 6, 7]	L1O1
41	0.0025	6.794166667	CD	[1, 3, 4, 5, 6, 7]	L1O2
42	-0.0146	6.794166667	CD	[1, 2, 4, 5, 6, 7]	L1O3
43	-0.0154	6.794166667	CD	[1, 2, 3, 5, 6, 7]	L1O4
44	-0.0193	6.794166667	CD	[1, 2, 3, 4, 6, 7]	L1O5
45	-0.015	6.794166667	CD	[1, 2, 3, 4, 5, 7]	L1O6
46	-0.0107	6.794166667	CD	[1, 2, 3, 4, 5, 6]	L1O7
47	0.0306	6.794166667	CD	[1, 2, 3, 4, 5, 6, 7]	all7
48	0.0198	6.794166667	CD	[2, 3, 4, 5, 6, 7]	L1O1
49	0.0035	6.794166667	CD	[1, 3, 4, 5, 6, 7]	L1O2
50	-0.0107	6.794166667	CD	[1, 2, 4, 5, 6, 7]	L1O3
51	-0.014	6.794166667	CD	[1, 2, 3, 5, 6, 7]	L1O4
52	-0.0173	6.794166667	CD	[1, 2, 3, 4, 6, 7]	L1O5
53	-0.0101	6.794166667	CD	[1, 2, 3, 4, 5, 7]	L1O6
54	-0.012	6.794166667	CD	[1, 2, 3, 4, 5, 6]	L1O7
55	-0.0205	6.794166667	CD	[1, 2, 3, 4, 5, 6, 7]	all7
56	0.0075	6.794166667	CD	[2, 3, 4, 5, 6, 7]	L1O1
57	0.0107	6.794166667	CD	[1, 3, 4, 5, 6, 7]	L1O2
58	-0.0085	6.794166667	CD	[1, 2, 4, 5, 6, 7]	L1O3
59	-0.0027	6.794166667	CD	[1, 2, 3, 5, 6, 7]	L1O4
60	-0.0065	6.794166667	CD	[1, 2, 3, 4, 6, 7]	L1O5
61	-0.0044	6.794166667	CD	[1, 2, 3, 4, 5, 7]	L1O6
62	-0.0069	6.794166667	CD	[1, 2, 3, 4, 5, 6]	L1O7
63	-0.0071	6.794166667	CD	[1, 2, 3, 4, 5, 6, 7]	all7
64	-0.0241	6.794166667	CD	[]	ABB spike
65	-0.0242	6.794166667	CD	[]	ABB spike
66	-0.0157	6.794166667	CD	[]	ABB spike
67	-0.0112	6.794166667	CD	[]	ABB spike
68	-0.0082	6.794166667	CD	[]	ABB spike
69	-0.0155	6.794166667	blank	[]	ABB spike
70	-0.015	6.794166667	blank	[]	ABB spike
71	-0.0172	6.794166667	blank	[]	ABB spike
72	0.0805	6.794166667	CD	[]	ABB
73	0.0316	6.794166667	CD	[]	ABB
74	0.03	6.794166667	CD	[]	ABB
75	0.0342	6.794166667	CD	[]	ABB
76	0.0289	6.794166667	blank	[]	ABB
77	0.0284	6.794166667	blank	[]	ABB
78	0.0359	6.794166667	blank	[]	ABB
79	0.0184	6.794166667	blank	[]	ABB
80	-0.0124	6.794166667	blank	[]	none
81	0.0142	6.794166667	blank	[]	none
82	-0.0121	6.794166667	blank	[]	none
83	-0.0099	6.794166667	blank	[]	none
84	-0.0065	6.794166667	blank	[]	none
85	0.0148	6.794166667	blank	[]	none
86	0.0106	6.794166667	blank	[]	none
87	0.01	6.794166667	blank	[]	none
88	0.0064	6.794166667	blank	[]	none
89	0.0592	6.794166667	blank	[1]	Cmpd1
90	0.0778	6.794166667	blank	[2]	Cmpd2
91	0.0662	6.794166667	blank	[3]	Cmpd3
92	0.0706	6.794166667	blank	[4]	Cmpd4
93	0.0495	6.794166667	blank	[5]	Cmpd5
94	0.0565	6.794166667	blank	[6]	Cmpd6
95	0.0293	6.794166667	blank	[7]	Cmpd7
0	-0.0125	8.795	CD	[]	none
1	-0.0146	8.795	CD	[1]	Cmpd1
2	-0.0122	8.795	CD	[2]	Cmpd2
3	-0.016	8.795	CD	[3]	Cmpd3
4	-0.0111	8.795	CD	[4]	Cmpd4
5	-0.011	8.795	CD	[5]	Cmpd5
6	-0.0148	8.795	CD	[6]	Cmpd6
7	-0.005	8.795	CD	[7]	Cmpd7
8	-0.0191	8.795	CD	[]	none
9	-0.013	8.795	CD	[1]	Cmpd1
10	-0.0104	8.795	CD	[2]	Cmpd2
11	-0.0093	8.795	CD	[3]	Cmpd3
12	0.0096	8.795	CD	[4]	Cmpd4
13	-0.0072	8.795	CD	[5]	Cmpd5
14	-0.016	8.795	CD	[6]	Cmpd6
15	-0.0132	8.795	CD	[7]	Cmpd7
16	-0.0077	8.795	CD	[]	none
17	0.1011	8.795	CD	[1]	Cmpd1
18	-0.0121	8.795	CD	[2]	Cmpd2
19	0.0016	8.795	CD	[3]	Cmpd3
20	0.0145	8.795	CD	[4]	Cmpd4
21	-0.0058	8.795	CD	[5]	Cmpd5
22	-0.0019	8.795	CD	[6]	Cmpd6
23	-0.003	8.795	CD	[7]	Cmpd7
24	-0.013	8.795	CD	[]	none
25	0.1121	8.795	CD	[1]	Cmpd1
26	-0.0105	8.795	CD	[2]	Cmpd2
27	-0.0053	8.795	CD	[3]	Cmpd3
28	-0.0004	8.795	CD	[4]	Cmpd4
29	0.0124	8.795	CD	[5]	Cmpd5
30	-0.0131	8.795	CD	[6]	Cmpd6
31	0.0007	8.795	CD	[7]	Cmpd7
32	-0.0122	8.795	CD	[]	none
33	-0.0054	8.795	CD	[1]	Cmpd1
34	-0.0005	8.795	CD	[2]	Cmpd2
35	-0.0102	8.795	CD	[3]	Cmpd3
36	-0.0085	8.795	CD	[4]	Cmpd4
37	0.0207	8.795	CD	[5]	Cmpd5
38	-0.0185	8.795	CD	[6]	Cmpd6
39	-0.0126	8.795	CD	[7]	Cmpd7
40	-0.0101	8.795	CD	[2, 3, 4, 5, 6, 7]	L1O1
41	-0.0034	8.795	CD	[1, 3, 4, 5, 6, 7]	L1O2
42	-0.0193	8.795	CD	[1, 2, 4, 5, 6, 7]	L1O3
43	-0.0194	8.795	CD	[1, 2, 3, 5, 6, 7]	L1O4
44	-0.024	8.795	CD	[1, 2, 3, 4, 6, 7]	L1O5
45	-0.0192	8.795	CD	[1, 2, 3, 4, 5, 7]	L1O6
46	-0.0129	8.795	CD	[1, 2, 3, 4, 5, 6]	L1O7
47	0.0184	8.795	CD	[1, 2, 3, 4, 5, 6, 7]	all7
48	0.0154	8.795	CD	[2, 3, 4, 5, 6, 7]	L1O1
49	-0.0012	8.795	CD	[1, 3, 4, 5, 6, 7]	L1O2
50	-0.0138	8.795	CD	[1, 2, 4, 5, 6, 7]	L1O3
51	-0.0161	8.795	CD	[1, 2, 3, 5, 6, 7]	L1O4
52	-0.0188	8.795	CD	[1, 2, 3, 4, 6, 7]	L1O5
53	-0.0114	8.795	CD	[1, 2, 3, 4, 5, 7]	L1O6
54	-0.0142	8.795	CD	[1, 2, 3, 4, 5, 6]	L1O7
55	-0.0207	8.795	CD	[1, 2, 3, 4, 5, 6, 7]	all7
56	0.001	8.795	CD	[2, 3, 4, 5, 6, 7]	L1O1
57	0.0025	8.795	CD	[1, 3, 4, 5, 6, 7]	L1O2
58	-0.0109	8.795	CD	[1, 2, 4, 5, 6, 7]	L1O3
59	-0.0052	8.795	CD	[1, 2, 3, 5, 6, 7]	L1O4
60	-0.0086	8.795	CD	[1, 2, 3, 4, 6, 7]	L1O5
61	-0.0081	8.795	CD	[1, 2, 3, 4, 5, 7]	L1O6
62	-0.0082	8.795	CD	[1, 2, 3, 4, 5, 6]	L1O7
63	-0.0082	8.795	CD	[1, 2, 3, 4, 5, 6, 7]	all7
64	-0.0253	8.795	CD	[]	ABB spike
65	-0.0231	8.795	CD	[]	ABB spike
66	-0.0164	8.795	CD	[]	ABB spike
67	-0.0105	8.795	CD	[]	ABB spike
68	-0.0058	8.795	CD	[]	ABB spike
69	-0.0153	8.795	blank	[]	ABB spike
70	-0.0147	8.795	blank	[]	ABB spike
71	-0.0192	8.795	blank	[]	ABB spike
72	0.0734	8.795	CD	[]	ABB
73	0.0305	8.795	CD	[]	ABB
74	0.0303	8.795	CD	[]	ABB
75	0.0329	8.795	CD	[]	ABB
76	0.0284	8.795	blank	[]	ABB
77	0.0286	8.795	blank	[]	ABB
78	0.0378	8.795	blank	[]	ABB
79	0.0191	8.795	blank	[]	ABB
80	-0.0172	8.795	blank	[]	none
81	0.005	8.795	blank	[]	none
82	-0.0169	8.795	blank	[]	none
83	-0.0147	8.795	blank	[]	none
84	-0.0127	8.795	blank	[]	none
85	0.007	8.795	blank	[]	none
86	0.0009	8.795	blank	[]	none
87	0.0026	8.795	blank	[]	none
88	-0.0014	8.795	blank	[]	none
89	0.0542	8.795	blank	[1]	Cmpd1
90	0.0686	8.795	blank	[2]	Cmpd2
91	0.0588	8.795	blank	[3]	Cmpd3
92	0.0639	8.795	blank	[4]	Cmpd4
93	0.0449	8.795	blank	[5]	Cmpd5
94	0.0509	8.795	blank	[6]	Cmpd6
95	0.0296	8.795	blank	[7]	Cmpd7
0	-0.0146	10.79472222	CD	[]	none
1	-0.0159	10.79472222	CD	[1]	Cmpd1
2	-0.0113	10.79472222	CD	[2]	Cmpd2
3	-0.0179	10.79472222	CD	[3]	Cmpd3
4	-0.0135	10.79472222	CD	[4]	Cmpd4
5	-0.0127	10.79472222	CD	[5]	Cmpd5
6	-0.0169	10.79472222	CD	[6]	Cmpd6
7	-0.0055	10.79472222	CD	[7]	Cmpd7
8	-0.0207	10.79472222	CD	[]	none
9	-0.0131	10.79472222	CD	[1]	Cmpd1
10	-0.0095	10.79472222	CD	[2]	Cmpd2
11	-0.0086	10.79472222	CD	[3]	Cmpd3
12	0.01	10.79472222	CD	[4]	Cmpd4
13	-0.0073	10.79472222	CD	[5]	Cmpd5
14	-0.0137	10.79472222	CD	[6]	Cmpd6
15	-0.0112	10.79472222	CD	[7]	Cmpd7
16	-0.0087	10.79472222	CD	[]	none
17	0.1144	10.79472222	CD	[1]	Cmpd1
18	-0.0115	10.79472222	CD	[2]	Cmpd2
19	-0.0011	10.79472222	CD	[3]	Cmpd3
20	0.0122	10.79472222	CD	[4]	Cmpd4
21	-0.0047	10.79472222	CD	[5]	Cmpd5
22	-0.0018	10.79472222	CD	[6]	Cmpd6
23	-0.0024	10.79472222	CD	[7]	Cmpd7
24	-0.0127	10.79472222	CD	[]	none
25	0.1244	10.79472222	CD	[1]	Cmpd1
26	-0.0098	10.79472222	CD	[2]	Cmpd2
27	-0.0045	10.79472222	CD	[3]	Cmpd3
28	-0.0006	10.79472222	CD	[4]	Cmpd4
29	0.0143	10.79472222	CD	[5]	Cmpd5
30	-0.012	10.79472222	CD	[6]	Cmpd6
31	0.001	10.79472222	CD	[7]	Cmpd7
32	-0.0085	10.79472222	CD	[]	none
33	-0.0039	10.79472222	CD	[1]	Cmpd1
34	1.00E-04	10.79472222	CD	[2]	Cmpd2
35	-0.0074	10.79472222	CD	[3]	Cmpd3
36	-0.0108	10.79472222	CD	[4]	Cmpd4
37	0.0177	10.79472222	CD	[5]	Cmpd5
38	-0.021	10.79472222	CD	[6]	Cmpd6
39	-0.0104	10.79472222	CD	[7]	Cmpd7
40	-0.0123	10.79472222	CD	[2, 3, 4, 5, 6, 7]	L1O1
41	-0.0024	10.79472222	CD	[1, 3, 4, 5, 6, 7]	L1O2
42	-0.0218	10.79472222	CD	[1, 2, 4, 5, 6, 7]	L1O3
43	-0.0189	10.79472222	CD	[1, 2, 3, 5, 6, 7]	L1O4
44	-0.0266	10.79472222	CD	[1, 2, 3, 4, 6, 7]	L1O5
45	-0.0212	10.79472222	CD	[1, 2, 3, 4, 5, 7]	L1O6
46	-0.0081	10.79472222	CD	[1, 2, 3, 4, 5, 6]	L1O7
47	0.018	10.79472222	CD	[1, 2, 3, 4, 5, 6, 7]	all7
48	0.0164	10.79472222	CD	[2, 3, 4, 5, 6, 7]	L1O1
49	0.0031	10.79472222	CD	[1, 3, 4, 5, 6, 7]	L1O2
50	-0.0135	10.79472222	CD	[1, 2, 4, 5, 6, 7]	L1O3
51	-0.0124	10.79472222	CD	[1, 2, 3, 5, 6, 7]	L1O4
52	-0.0132	10.79472222	CD	[1, 2, 3, 4, 6, 7]	L1O5
53	-0.0049	10.79472222	CD	[1, 2, 3, 4, 5, 7]	L1O6
54	-0.0091	10.79472222	CD	[1, 2, 3, 4, 5, 6]	L1O7
55	-0.0083	10.79472222	CD	[1, 2, 3, 4, 5, 6, 7]	all7
56	0.0012	10.79472222	CD	[2, 3, 4, 5, 6, 7]	L1O1
57	-0.0012	10.79472222	CD	[1, 3, 4, 5, 6, 7]	L1O2
58	-0.0086	10.79472222	CD	[1, 2, 4, 5, 6, 7]	L1O3
59	-0.0028	10.79472222	CD	[1, 2, 3, 5, 6, 7]	L1O4
60	-0.0035	10.79472222	CD	[1, 2, 3, 4, 6, 7]	L1O5
61	-0.0069	10.79472222	CD	[1, 2, 3, 4, 5, 7]	L1O6
62	-0.0006	10.79472222	CD	[1, 2, 3, 4, 5, 6]	L1O7
63	-0.0021	10.79472222	CD	[1, 2, 3, 4, 5, 6, 7]	all7
64	-0.0218	10.79472222	CD	[]	ABB spike
65	-0.0149	10.79472222	CD	[]	ABB spike
66	-0.0121	10.79472222	CD	[]	ABB spike
67	-0.0053	10.79472222	CD	[]	ABB spike
68	0.0035	10.79472222	CD	[]	ABB spike
69	-0.0119	10.79472222	blank	[]	ABB spike
70	-0.0136	10.79472222	blank	[]	ABB spike
71	-0.0188	10.79472222	blank	[]	ABB spike
72	0.069	10.79472222	CD	[]	ABB
73	0.0325	10.79472222	CD	[]	ABB
74	0.0326	10.79472222	CD	[]	ABB
75	0.0383	10.79472222	CD	[]	ABB
76	0.0287	10.79472222	blank	[]	ABB
77	0.0285	10.79472222	blank	[]	ABB
78	0.038	10.79472222	blank	[]	ABB
79	0.0201	10.79472222	blank	[]	ABB
80	-0.0203	10.79472222	blank	[]	none
81	-0.0026	10.79472222	blank	[]	none
82	-0.0203	10.79472222	blank	[]	none
83	-0.0183	10.79472222	blank	[]	none
84	-0.0167	10.79472222	blank	[]	none
85	0.004	10.79472222	blank	[]	none
86	-0.006	10.79472222	blank	[]	none
87	-0.0042	10.79472222	blank	[]	none
88	-0.0083	10.79472222	blank	[]	none
89	0.0507	10.79472222	blank	[1]	Cmpd1
90	0.0639	10.79472222	blank	[2]	Cmpd2
91	0.0556	10.79472222	blank	[3]	Cmpd3
92	0.0609	10.79472222	blank	[4]	Cmpd4
93	0.0493	10.79472222	blank	[5]	Cmpd5
94	0.0505	10.79472222	blank	[6]	Cmpd6
95	0.0322	10.79472222	blank	[7]	Cmpd7
0	-0.0143	12.795	CD	[]	none
1	-0.0155	12.795	CD	[1]	Cmpd1
2	-0.0056	12.795	CD	[2]	Cmpd2
3	-0.0187	12.795	CD	[3]	Cmpd3
4	-0.015	12.795	CD	[4]	Cmpd4
5	-0.0128	12.795	CD	[5]	Cmpd5
6	-0.0178	12.795	CD	[6]	Cmpd6
7	-0.0079	12.795	CD	[7]	Cmpd7
8	-0.02	12.795	CD	[]	none
9	-0.011	12.795	CD	[1]	Cmpd1
10	-0.0014	12.795	CD	[2]	Cmpd2
11	-0.0054	12.795	CD	[3]	Cmpd3
12	0.0154	12.795	CD	[4]	Cmpd4
13	-0.007	12.795	CD	[5]	Cmpd5
14	-0.0106	12.795	CD	[6]	Cmpd6
15	-0.0069	12.795	CD	[7]	Cmpd7
16	-0.0074	12.795	CD	[]	none
17	0.1155	12.795	CD	[1]	Cmpd1
18	-0.0059	12.795	CD	[2]	Cmpd2
19	-0.0045	12.795	CD	[3]	Cmpd3
20	0.0069	12.795	CD	[4]	Cmpd4
21	-0.0033	12.795	CD	[5]	Cmpd5
22	0	12.795	CD	[6]	Cmpd6
23	-0.0018	12.795	CD	[7]	Cmpd7
24	-0.0105	12.795	CD	[]	none
25	0.1129	12.795	CD	[1]	Cmpd1
26	-0.0015	12.795	CD	[2]	Cmpd2
27	-0.0008	12.795	CD	[3]	Cmpd3
28	0.0002	12.795	CD	[4]	Cmpd4
29	0.0129	12.795	CD	[5]	Cmpd5
30	-0.0082	12.795	CD	[6]	Cmpd6
31	-0.0004	12.795	CD	[7]	Cmpd7
32	0.0011	12.795	CD	[]	none
33	-0.0016	12.795	CD	[1]	Cmpd1
34	0.01	12.795	CD	[2]	Cmpd2
35	-0.0002	12.795	CD	[3]	Cmpd3
36	-0.0118	12.795	CD	[4]	Cmpd4
37	0.0092	12.795	CD	[5]	Cmpd5
38	-0.0221	12.795	CD	[6]	Cmpd6
39	-0.0038	12.795	CD	[7]	Cmpd7
40	-0.0111	12.795	CD	[2, 3, 4, 5, 6, 7]	L1O1
41	0.0002	12.795	CD	[1, 3, 4, 5, 6, 7]	L1O2
42	-0.0218	12.795	CD	[1, 2, 4, 5, 6, 7]	L1O3
43	-0.0092	12.795	CD	[1, 2, 3, 5, 6, 7]	L1O4
44	-0.0264	12.795	CD	[1, 2, 3, 4, 6, 7]	L1O5
45	-0.0206	12.795	CD	[1, 2, 3, 4, 5, 7]	L1O6
46	0.0068	12.795	CD	[1, 2, 3, 4, 5, 6]	L1O7
47	0.0195	12.795	CD	[1, 2, 3, 4, 5, 6, 7]	all7
48	0.0172	12.795	CD	[2, 3, 4, 5, 6, 7]	L1O1
49	0.0057	12.795	CD	[1, 3, 4, 5, 6, 7]	L1O2
50	-0.0084	12.795	CD	[1, 2, 4, 5, 6, 7]	L1O3
51	-0.0008	12.795	CD	[1, 2, 3, 5, 6, 7]	L1O4
52	0.0048	12.795	CD	[1, 2, 3, 4, 6, 7]	L1O5
53	0.0151	12.795	CD	[1, 2, 3, 4, 5, 7]	L1O6
54	0.0058	12.795	CD	[1, 2, 3, 4, 5, 6]	L1O7
55	0.0217	12.795	CD	[1, 2, 3, 4, 5, 6, 7]	all7
56	0.0061	12.795	CD	[2, 3, 4, 5, 6, 7]	L1O1
57	-0.0042	12.795	CD	[1, 3, 4, 5, 6, 7]	L1O2
58	0.0031	12.795	CD	[1, 2, 4, 5, 6, 7]	L1O3
59	0.0037	12.795	CD	[1, 2, 3, 5, 6, 7]	L1O4
60	0.0056	12.795	CD	[1, 2, 3, 4, 6, 7]	L1O5
61	0.006	12.795	CD	[1, 2, 3, 4, 5, 7]	L1O6
62	0.0175	12.795	CD	[1, 2, 3, 4, 5, 6]	L1O7
63	0.0102	12.795	CD	[1, 2, 3, 4, 5, 6, 7]	all7
64	-0.0105	12.795	CD	[]	ABB spike
65	0.0029	12.795	CD	[]	ABB spike
66	0.0011	12.795	CD	[]	ABB spike
67	0.006	12.795	CD	[]	ABB spike
68	0.0171	12.795	CD	[]	ABB spike
69	-0.0069	12.795	blank	[]	ABB spike
70	-0.0093	12.795	blank	[]	ABB spike
71	-0.0185	12.795	blank	[]	ABB spike
72	0.074	12.795	CD	[]	ABB
73	0.0516	12.795	CD	[]	ABB
74	0.0487	12.795	CD	[]	ABB
75	0.0537	12.795	CD	[]	ABB
76	0.0227	12.795	blank	[]	ABB
77	0.0254	12.795	blank	[]	ABB
78	0.0343	12.795	blank	[]	ABB
79	0.019	12.795	blank	[]	ABB
80	-0.024	12.795	blank	[]	none
81	-0.0129	12.795	blank	[]	none
82	-0.0236	12.795	blank	[]	none
83	-0.0225	12.795	blank	[]	none
84	-0.0232	12.795	blank	[]	none
85	-0.0053	12.795	blank	[]	none
86	-0.017	12.795	blank	[]	none
87	-0.0126	12.795	blank	[]	none
88	-0.0169	12.795	blank	[]	none
89	0.0468	12.795	blank	[1]	Cmpd1
90	0.0537	12.795	blank	[2]	Cmpd2
91	0.0469	12.795	blank	[3]	Cmpd3
92	0.0529	12.795	blank	[4]	Cmpd4
93	0.0446	12.795	blank	[5]	Cmpd5
94	0.0437	12.795	blank	[6]	Cmpd6
95	0.0348	12.795	blank	[7]	Cmpd7
0	-0.0121	14.795	CD	[]	none
1	-0.0144	14.795	CD	[1]	Cmpd1
2	0.0158	14.795	CD	[2]	Cmpd2
3	-0.0178	14.795	CD	[3]	Cmpd3
4	-0.0149	14.795	CD	[4]	Cmpd4
5	-0.0105	14.795	CD	[5]	Cmpd5
6	-0.0152	14.795	CD	[6]	Cmpd6
7	-0.004	14.795	CD	[7]	Cmpd7
8	-0.0126	14.795	CD	[]	none
9	-0.006	14.795	CD	[1]	Cmpd1
10	0.0209	14.795	CD	[2]	Cmpd2
11	-0.0006	14.795	CD	[3]	Cmpd3
12	0.0263	14.795	CD	[4]	Cmpd4
13	-0.0021	14.795	CD	[5]	Cmpd5
14	-0.0031	14.795	CD	[6]	Cmpd6
15	-0.0008	14.795	CD	[7]	Cmpd7
16	-0.0031	14.795	CD	[]	none
17	0.1343	14.795	CD	[1]	Cmpd1
18	0.0131	14.795	CD	[2]	Cmpd2
19	-0.0012	14.795	CD	[3]	Cmpd3
20	0.0085	14.795	CD	[4]	Cmpd4
21	0.0023	14.795	CD	[5]	Cmpd5
22	0.0078	14.795	CD	[6]	Cmpd6
23	0.0033	14.795	CD	[7]	Cmpd7
24	-0.0047	14.795	CD	[]	none
25	0.1344	14.795	CD	[1]	Cmpd1
26	0.0248	14.795	CD	[2]	Cmpd2
27	0.0032	14.795	CD	[3]	Cmpd3
28	0.0055	14.795	CD	[4]	Cmpd4
29	0.0191	14.795	CD	[5]	Cmpd5
30	0	14.795	CD	[6]	Cmpd6
31	0.0042	14.795	CD	[7]	Cmpd7
32	0.0117	14.795	CD	[]	none
33	0.0132	14.795	CD	[1]	Cmpd1
34	0.0448	14.795	CD	[2]	Cmpd2
35	0.0138	14.795	CD	[3]	Cmpd3
36	-0.0096	14.795	CD	[4]	Cmpd4
37	0.0112	14.795	CD	[5]	Cmpd5
38	-0.0198	14.795	CD	[6]	Cmpd6
39	0.0078	14.795	CD	[7]	Cmpd7
40	0.0025	14.795	CD	[2, 3, 4, 5, 6, 7]	L1O1
41	0.0125	14.795	CD	[1, 3, 4, 5, 6, 7]	L1O2
42	-0.0171	14.795	CD	[1, 2, 4, 5, 6, 7]	L1O3
43	0.0203	14.795	CD	[1, 2, 3, 5, 6, 7]	L1O4
44	-0.018	14.795	CD	[1, 2, 3, 4, 6, 7]	L1O5
45	-0.0132	14.795	CD	[1, 2, 3, 4, 5, 7]	L1O6
46	0.0474	14.795	CD	[1, 2, 3, 4, 5, 6]	L1O7
47	0.0383	14.795	CD	[1, 2, 3, 4, 5, 6, 7]	all7
48	0.0378	14.795	CD	[2, 3, 4, 5, 6, 7]	L1O1
49	0.0183	14.795	CD	[1, 3, 4, 5, 6, 7]	L1O2
50	0.008	14.795	CD	[1, 2, 4, 5, 6, 7]	L1O3
51	0.0199	14.795	CD	[1, 2, 3, 5, 6, 7]	L1O4
52	0.0373	14.795	CD	[1, 2, 3, 4, 6, 7]	L1O5
53	0.0457	14.795	CD	[1, 2, 3, 4, 5, 7]	L1O6
54	0.033	14.795	CD	[1, 2, 3, 4, 5, 6]	L1O7
55	0.0448	14.795	CD	[1, 2, 3, 4, 5, 6, 7]	all7
56	0.0246	14.795	CD	[2, 3, 4, 5, 6, 7]	L1O1
57	0.0041	14.795	CD	[1, 3, 4, 5, 6, 7]	L1O2
58	0.031	14.795	CD	[1, 2, 4, 5, 6, 7]	L1O3
59	0.0199	14.795	CD	[1, 2, 3, 5, 6, 7]	L1O4
60	0.0233	14.795	CD	[1, 2, 3, 4, 6, 7]	L1O5
61	0.0425	14.795	CD	[1, 2, 3, 4, 5, 7]	L1O6
62	0.0437	14.795	CD	[1, 2, 3, 4, 5, 6]	L1O7
63	0.029	14.795	CD	[1, 2, 3, 4, 5, 6, 7]	all7
64	0.0092	14.795	CD	[]	ABB spike
65	0.0303	14.795	CD	[]	ABB spike
66	0.0229	14.795	CD	[]	ABB spike
67	0.0277	14.795	CD	[]	ABB spike
68	0.041	14.795	CD	[]	ABB spike
69	1.00E-04	14.795	blank	[]	ABB spike
70	-0.0033	14.795	blank	[]	ABB spike
71	-0.0146	14.795	blank	[]	ABB spike
72	0.1242	14.795	CD	[]	ABB
73	0.1197	14.795	CD	[]	ABB
74	0.1102	14.795	CD	[]	ABB
75	0.1163	14.795	CD	[]	ABB
76	0.0227	14.795	blank	[]	ABB
77	0.0236	14.795	blank	[]	ABB
78	0.0293	14.795	blank	[]	ABB
79	0.0186	14.795	blank	[]	ABB
80	-0.0267	14.795	blank	[]	none
81	-0.0183	14.795	blank	[]	none
82	-0.0254	14.795	blank	[]	none
83	-0.0257	14.795	blank	[]	none
84	-0.0269	14.795	blank	[]	none
85	-0.0076	14.795	blank	[]	none
86	-0.0211	14.795	blank	[]	none
87	-0.0165	14.795	blank	[]	none
88	-0.0215	14.795	blank	[]	none
89	0.0503	14.795	blank	[1]	Cmpd1
90	0.0519	14.795	blank	[2]	Cmpd2
91	0.0476	14.795	blank	[3]	Cmpd3
92	0.0542	14.795	blank	[4]	Cmpd4
93	0.0476	14.795	blank	[5]	Cmpd5
94	0.0439	14.795	blank	[6]	Cmpd6
95	0.0408	14.795	blank	[7]	Cmpd7
0	-0.0096	16.79638889	CD	[]	none
1	-0.014	16.79638889	CD	[1]	Cmpd1
2	0.0384	16.79638889	CD	[2]	Cmpd2
3	-0.0167	16.79638889	CD	[3]	Cmpd3
4	-0.0157	16.79638889	CD	[4]	Cmpd4
5	-0.0083	16.79638889	CD	[5]	Cmpd5
6	-0.0136	16.79638889	CD	[6]	Cmpd6
7	-0.004	16.79638889	CD	[7]	Cmpd7
8	-0.0127	16.79638889	CD	[]	none
9	-0.0059	16.79638889	CD	[1]	Cmpd1
10	0.0436	16.79638889	CD	[2]	Cmpd2
11	0.0029	16.79638889	CD	[3]	Cmpd3
12	0.0261	16.79638889	CD	[4]	Cmpd4
13	-0.0002	16.79638889	CD	[5]	Cmpd5
14	0.0023	16.79638889	CD	[6]	Cmpd6
15	0.0035	16.79638889	CD	[7]	Cmpd7
16	-0.0044	16.79638889	CD	[]	none
17	0.1829	16.79638889	CD	[1]	Cmpd1
18	0.0423	16.79638889	CD	[2]	Cmpd2
19	-0.002	16.79638889	CD	[3]	Cmpd3
20	0.0065	16.79638889	CD	[4]	Cmpd4
21	0.0045	16.79638889	CD	[5]	Cmpd5
22	0.0155	16.79638889	CD	[6]	Cmpd6
23	0.0039	16.79638889	CD	[7]	Cmpd7
24	-0.0066	16.79638889	CD	[]	none
25	0.1704	16.79638889	CD	[1]	Cmpd1
26	0.0676	16.79638889	CD	[2]	Cmpd2
27	0.0097	16.79638889	CD	[3]	Cmpd3
28	0.0132	16.79638889	CD	[4]	Cmpd4
29	0.0237	16.79638889	CD	[5]	Cmpd5
30	0.0053	16.79638889	CD	[6]	Cmpd6
31	0.0049	16.79638889	CD	[7]	Cmpd7
32	0.0203	16.79638889	CD	[]	none
33	0.0206	16.79638889	CD	[1]	Cmpd1
34	0.0978	16.79638889	CD	[2]	Cmpd2
35	0.0259	16.79638889	CD	[3]	Cmpd3
36	-0.008	16.79638889	CD	[4]	Cmpd4
37	0.0104	16.79638889	CD	[5]	Cmpd5
38	-0.0163	16.79638889	CD	[6]	Cmpd6
39	0.0226	16.79638889	CD	[7]	Cmpd7
40	0.031	16.79638889	CD	[2, 3, 4, 5, 6, 7]	L1O1
41	0.023	16.79638889	CD	[1, 3, 4, 5, 6, 7]	L1O2
42	-0.005	16.79638889	CD	[1, 2, 4, 5, 6, 7]	L1O3
43	0.0706	16.79638889	CD	[1, 2, 3, 5, 6, 7]	L1O4
44	0.0157	16.79638889	CD	[1, 2, 3, 4, 6, 7]	L1O5
45	0.0079	16.79638889	CD	[1, 2, 3, 4, 5, 7]	L1O6
46	0.0987	16.79638889	CD	[1, 2, 3, 4, 5, 6]	L1O7
47	0.0626	16.79638889	CD	[1, 2, 3, 4, 5, 6, 7]	all7
48	0.0654	16.79638889	CD	[2, 3, 4, 5, 6, 7]	L1O1
49	0.0283	16.79638889	CD	[1, 3, 4, 5, 6, 7]	L1O2
50	0.0385	16.79638889	CD	[1, 2, 4, 5, 6, 7]	L1O3
51	0.049	16.79638889	CD	[1, 2, 3, 5, 6, 7]	L1O4
52	0.0843	16.79638889	CD	[1, 2, 3, 4, 6, 7]	L1O5
53	0.0905	16.79638889	CD	[1, 2, 3, 4, 5, 7]	L1O6
54	0.0727	16.79638889	CD	[1, 2, 3, 4, 5, 6]	L1O7
55	0.0801	16.79638889	CD	[1, 2, 3, 4, 5, 6, 7]	all7
56	0.0511	16.79638889	CD	[2, 3, 4, 5, 6, 7]	L1O1
57	0.0168	16.79638889	CD	[1, 3, 4, 5, 6, 7]	L1O2
58	0.0725	16.79638889	CD	[1, 2, 4, 5, 6, 7]	L1O3
59	0.0499	16.79638889	CD	[1, 2, 3, 5, 6, 7]	L1O4
60	0.0521	16.79638889	CD	[1, 2, 3, 4, 6, 7]	L1O5
61	0.1038	16.79638889	CD	[1, 2, 3, 4, 5, 7]	L1O6
62	0.0766	16.79638889	CD	[1, 2, 3, 4, 5, 6]	L1O7
63	0.0536	16.79638889	CD	[1, 2, 3, 4, 5, 6, 7]	all7
64	0.0303	16.79638889	CD	[]	ABB spike
65	0.0575	16.79638889	CD	[]	ABB spike
66	0.0436	16.79638889	CD	[]	ABB spike
67	0.0493	16.79638889	CD	[]	ABB spike
68	0.0713	16.79638889	CD	[]	ABB spike
69	0.0031	16.79638889	blank	[]	ABB spike
70	0.0026	16.79638889	blank	[]	ABB spike
71	-0.0104	16.79638889	blank	[]	ABB spike
72	0.2135	16.79638889	CD	[]	ABB
73	0.2369	16.79638889	CD	[]	ABB
74	0.2049	16.79638889	CD	[]	ABB
75	0.2207	16.79638889	CD	[]	ABB
76	0.0181	16.79638889	blank	[]	ABB
77	0.0224	16.79638889	blank	[]	ABB
78	0.0287	16.79638889	blank	[]	ABB
79	0.0176	16.79638889	blank	[]	ABB
80	-0.03	16.79638889	blank	[]	none
81	-0.0244	16.79638889	blank	[]	none
82	-0.0279	16.79638889	blank	[]	none
83	-0.0291	16.79638889	blank	[]	none
84	-0.0312	16.79638889	blank	[]	none
85	-0.0176	16.79638889	blank	[]	none
86	-0.028	16.79638889	blank	[]	none
87	-0.0227	16.79638889	blank	[]	none
88	-0.0271	16.79638889	blank	[]	none
89	0.0485	16.79638889	blank	[1]	Cmpd1
90	0.0464	16.79638889	blank	[2]	Cmpd2
91	0.0422	16.79638889	blank	[3]	Cmpd3
92	0.0506	16.79638889	blank	[4]	Cmpd4
93	0.0419	16.79638889	blank	[5]	Cmpd5
94	0.0427	16.79638889	blank	[6]	Cmpd6
95	0.0454	16.79638889	blank	[7]	Cmpd7
0	-0.0072	18.79611111	CD	[]	none
1	-0.0153	18.79611111	CD	[1]	Cmpd1
2	0.0726	18.79611111	CD	[2]	Cmpd2
3	-0.0163	18.79611111	CD	[3]	Cmpd3
4	-0.0142	18.79611111	CD	[4]	Cmpd4
5	-0.0035	18.79611111	CD	[5]	Cmpd5
6	-0.0051	18.79611111	CD	[6]	Cmpd6
7	0.0006	18.79611111	CD	[7]	Cmpd7
8	-0.008	18.79611111	CD	[]	none
9	-0.0026	18.79611111	CD	[1]	Cmpd1
10	0.0841	18.79611111	CD	[2]	Cmpd2
11	0.0083	18.79611111	CD	[3]	Cmpd3
12	0.0308	18.79611111	CD	[4]	Cmpd4
13	0.0051	18.79611111	CD	[5]	Cmpd5
14	0.0136	18.79611111	CD	[6]	Cmpd6
15	0.0099	18.79611111	CD	[7]	Cmpd7
16	-0.0017	18.79611111	CD	[]	none
17	0.2471	18.79611111	CD	[1]	Cmpd1
18	0.0723	18.79611111	CD	[2]	Cmpd2
19	-0.0004	18.79611111	CD	[3]	Cmpd3
20	0.0069	18.79611111	CD	[4]	Cmpd4
21	0.0118	18.79611111	CD	[5]	Cmpd5
22	0.0316	18.79611111	CD	[6]	Cmpd6
23	0.0092	18.79611111	CD	[7]	Cmpd7
24	-0.0022	18.79611111	CD	[]	none
25	0.2232	18.79611111	CD	[1]	Cmpd1
26	0.1184	18.79611111	CD	[2]	Cmpd2
27	0.0136	18.79611111	CD	[3]	Cmpd3
28	0.017	18.79611111	CD	[4]	Cmpd4
29	0.0326	18.79611111	CD	[5]	Cmpd5
30	0.0179	18.79611111	CD	[6]	Cmpd6
31	0.0093	18.79611111	CD	[7]	Cmpd7
32	0.0355	18.79611111	CD	[]	none
33	0.0338	18.79611111	CD	[1]	Cmpd1
34	0.1535	18.79611111	CD	[2]	Cmpd2
35	0.0422	18.79611111	CD	[3]	Cmpd3
36	-0.0068	18.79611111	CD	[4]	Cmpd4
37	0.0135	18.79611111	CD	[5]	Cmpd5
38	-0.0133	18.79611111	CD	[6]	Cmpd6
39	0.0387	18.79611111	CD	[7]	Cmpd7
40	0.0708	18.79611111	CD	[2, 3, 4, 5, 6, 7]	L1O1
41	0.0495	18.79611111	CD	[1, 3, 4, 5, 6, 7]	L1O2
42	0.0151	18.79611111	CD	[1, 2, 4, 5, 6, 7]	L1O3
43	0.1169	18.79611111	CD	[1, 2, 3, 5, 6, 7]	L1O4
44	0.071	18.79611111	CD	[1, 2, 3, 4, 6, 7]	L1O5
45	0.0412	18.79611111	CD	[1, 2, 3, 4, 5, 7]	L1O6
46	0.139	18.79611111	CD	[1, 2, 3, 4, 5, 6]	L1O7
47	0.1032	18.79611111	CD	[1, 2, 3, 4, 5, 6, 7]	all7
48	0.107	18.79611111	CD	[2, 3, 4, 5, 6, 7]	L1O1
49	0.055	18.79611111	CD	[1, 3, 4, 5, 6, 7]	L1O2
50	0.0832	18.79611111	CD	[1, 2, 4, 5, 6, 7]	L1O3
51	0.0846	18.79611111	CD	[1, 2, 3, 5, 6, 7]	L1O4
52	0.1212	18.79611111	CD	[1, 2, 3, 4, 6, 7]	L1O5
53	0.1286	18.79611111	CD	[1, 2, 3, 4, 5, 7]	L1O6
54	0.1134	18.79611111	CD	[1, 2, 3, 4, 5, 6]	L1O7
55	0.1225	18.79611111	CD	[1, 2, 3, 4, 5, 6, 7]	all7
56	0.09	18.79611111	CD	[2, 3, 4, 5, 6, 7]	L1O1
57	0.048	18.79611111	CD	[1, 3, 4, 5, 6, 7]	L1O2
58	0.1271	18.79611111	CD	[1, 2, 4, 5, 6, 7]	L1O3
59	0.0906	18.79611111	CD	[1, 2, 3, 5, 6, 7]	L1O4
60	0.0911	18.79611111	CD	[1, 2, 3, 4, 6, 7]	L1O5
61	0.1512	18.79611111	CD	[1, 2, 3, 4, 5, 7]	L1O6
62	0.117	18.79611111	CD	[1, 2, 3, 4, 5, 6]	L1O7
63	0.0877	18.79611111	CD	[1, 2, 3, 4, 5, 6, 7]	all7
64	0.0618	18.79611111	CD	[]	ABB spike
65	0.0861	18.79611111	CD	[]	ABB spike
66	0.0658	18.79611111	CD	[]	ABB spike
67	0.0708	18.79611111	CD	[]	ABB spike
68	0.0961	18.79611111	CD	[]	ABB spike
69	0.0085	18.79611111	blank	[]	ABB spike
70	0.0042	18.79611111	blank	[]	ABB spike
71	-0.007	18.79611111	blank	[]	ABB spike
72	0.3384	18.79611111	CD	[]	ABB
73	0.3715	18.79611111	CD	[]	ABB
74	0.3208	18.79611111	CD	[]	ABB
75	0.3411	18.79611111	CD	[]	ABB
76	0.0173	18.79611111	blank	[]	ABB
77	0.0221	18.79611111	blank	[]	ABB
78	0.0276	18.79611111	blank	[]	ABB
79	0.0176	18.79611111	blank	[]	ABB
80	-0.033	18.79611111	blank	[]	none
81	-0.0285	18.79611111	blank	[]	none
82	-0.0293	18.79611111	blank	[]	none
83	-0.0318	18.79611111	blank	[]	none
84	-0.0347	18.79611111	blank	[]	none
85	-0.0258	18.79611111	blank	[]	none
86	-0.0321	18.79611111	blank	[]	none
87	-0.0278	18.79611111	blank	[]	none
88	-0.031	18.79611111	blank	[]	none
89	0.0485	18.79611111	blank	[1]	Cmpd1
90	0.0465	18.79611111	blank	[2]	Cmpd2
91	0.0395	18.79611111	blank	[3]	Cmpd3
92	0.0495	18.79611111	blank	[4]	Cmpd4
93	0.0417	18.79611111	blank	[5]	Cmpd5
94	0.0463	18.79611111	blank	[6]	Cmpd6
95	0.0496	18.79611111	blank	[7]	Cmpd7
0	-0.0048	19.89805556	CD	[]	none
1	-0.0156	19.89805556	CD	[1]	Cmpd1
2	0.1021	19.89805556	CD	[2]	Cmpd2
3	-0.0128	19.89805556	CD	[3]	Cmpd3
4	-0.0114	19.89805556	CD	[4]	Cmpd4
5	-0.0001	19.89805556	CD	[5]	Cmpd5
6	0.0022	19.89805556	CD	[6]	Cmpd6
7	0.0038	19.89805556	CD	[7]	Cmpd7
8	-0.0011	19.89805556	CD	[]	none
9	0.0028	19.89805556	CD	[1]	Cmpd1
10	0.1193	19.89805556	CD	[2]	Cmpd2
11	0.0148	19.89805556	CD	[3]	Cmpd3
12	0.0321	19.89805556	CD	[4]	Cmpd4
13	0.0111	19.89805556	CD	[5]	Cmpd5
14	0.0265	19.89805556	CD	[6]	Cmpd6
15	0.0157	19.89805556	CD	[7]	Cmpd7
16	0.0039	19.89805556	CD	[]	none
17	0.2719	19.89805556	CD	[1]	Cmpd1
18	0.0903	19.89805556	CD	[2]	Cmpd2
19	0.0012	19.89805556	CD	[3]	Cmpd3
20	0.0092	19.89805556	CD	[4]	Cmpd4
21	0.0209	19.89805556	CD	[5]	Cmpd5
22	0.0476	19.89805556	CD	[6]	Cmpd6
23	0.0156	19.89805556	CD	[7]	Cmpd7
24	0.0025	19.89805556	CD	[]	none
25	0.2458	19.89805556	CD	[1]	Cmpd1
26	0.1498	19.89805556	CD	[2]	Cmpd2
27	0.0174	19.89805556	CD	[3]	Cmpd3
28	0.0232	19.89805556	CD	[4]	Cmpd4
29	0.0435	19.89805556	CD	[5]	Cmpd5
30	0.0307	19.89805556	CD	[6]	Cmpd6
31	0.014	19.89805556	CD	[7]	Cmpd7
32	0.0373	19.89805556	CD	[]	none
33	0.0417	19.89805556	CD	[1]	Cmpd1
34	0.1819	19.89805556	CD	[2]	Cmpd2
35	0.0481	19.89805556	CD	[3]	Cmpd3
36	-0.0058	19.89805556	CD	[4]	Cmpd4
37	0.0145	19.89805556	CD	[5]	Cmpd5
38	-0.0109	19.89805556	CD	[6]	Cmpd6
39	0.0483	19.89805556	CD	[7]	Cmpd7
40	0.0967	19.89805556	CD	[2, 3, 4, 5, 6, 7]	L1O1
41	0.0721	19.89805556	CD	[1, 3, 4, 5, 6, 7]	L1O2
42	0.0272	19.89805556	CD	[1, 2, 4, 5, 6, 7]	L1O3
43	0.1352	19.89805556	CD	[1, 2, 3, 5, 6, 7]	L1O4
44	0.0971	19.89805556	CD	[1, 2, 3, 4, 6, 7]	L1O5
45	0.0588	19.89805556	CD	[1, 2, 3, 4, 5, 7]	L1O6
46	0.1617	19.89805556	CD	[1, 2, 3, 4, 5, 6]	L1O7
47	0.122	19.89805556	CD	[1, 2, 3, 4, 5, 6, 7]	all7
48	0.1376	19.89805556	CD	[2, 3, 4, 5, 6, 7]	L1O1
49	0.0796	19.89805556	CD	[1, 3, 4, 5, 6, 7]	L1O2
50	0.1056	19.89805556	CD	[1, 2, 4, 5, 6, 7]	L1O3
51	0.1046	19.89805556	CD	[1, 2, 3, 5, 6, 7]	L1O4
52	0.1524	19.89805556	CD	[1, 2, 3, 4, 6, 7]	L1O5
53	0.1565	19.89805556	CD	[1, 2, 3, 4, 5, 7]	L1O6
54	0.1399	19.89805556	CD	[1, 2, 3, 4, 5, 6]	L1O7
55	0.1414	19.89805556	CD	[1, 2, 3, 4, 5, 6, 7]	all7
56	0.1101	19.89805556	CD	[2, 3, 4, 5, 6, 7]	L1O1
57	0.0705	19.89805556	CD	[1, 3, 4, 5, 6, 7]	L1O2
58	0.1463	19.89805556	CD	[1, 2, 4, 5, 6, 7]	L1O3
59	0.1133	19.89805556	CD	[1, 2, 3, 5, 6, 7]	L1O4
60	0.1101	19.89805556	CD	[1, 2, 3, 4, 6, 7]	L1O5
61	0.177	19.89805556	CD	[1, 2, 3, 4, 5, 7]	L1O6
62	0.1319	19.89805556	CD	[1, 2, 3, 4, 5, 6]	L1O7
63	0.1073	19.89805556	CD	[1, 2, 3, 4, 5, 6, 7]	all7
64	0.0763	19.89805556	CD	[]	ABB spike
65	0.1041	19.89805556	CD	[]	ABB spike
66	0.0825	19.89805556	CD	[]	ABB spike
67	0.0796	19.89805556	CD	[]	ABB spike
68	0.1159	19.89805556	CD	[]	ABB spike
69	0.0064	19.89805556	blank	[]	ABB spike
70	0.0122	19.89805556	blank	[]	ABB spike
71	-0.003	19.89805556	blank	[]	ABB spike
72	0.3919	19.89805556	CD	[]	ABB
73	0.407	19.89805556	CD	[]	ABB
74	0.3675	19.89805556	CD	[]	ABB
75	0.3695	19.89805556	CD	[]	ABB
76	0.0158	19.89805556	blank	[]	ABB
77	0.0204	19.89805556	blank	[]	ABB
78	0.026	19.89805556	blank	[]	ABB
79	0.0176	19.89805556	blank	[]	ABB
80	-0.0343	19.89805556	blank	[]	none
81	-0.0315	19.89805556	blank	[]	none
82	-0.0327	19.89805556	blank	[]	none
83	-0.034	19.89805556	blank	[]	none
84	-0.037	19.89805556	blank	[]	none
85	-0.0319	19.89805556	blank	[]	none
86	-0.0346	19.89805556	blank	[]	none
87	-0.0304	19.89805556	blank	[]	none
88	-0.0338	19.89805556	blank	[]	none
89	0.0486	19.89805556	blank	[1]	Cmpd1
90	0.0446	19.89805556	blank	[2]	Cmpd2
91	0.0362	19.89805556	blank	[3]	Cmpd3
92	0.0481	19.89805556	blank	[4]	Cmpd4
93	0.0403	19.89805556	blank	[5]	Cmpd5
94	0.0449	19.89805556	blank	[6]	Cmpd6
95	0.0485	19.89805556	blank	[7]	Cmpd7
0	0.0005	21.89527778	CD	[]	none
1	-0.0133	21.89527778	CD	[1]	Cmpd1
2	0.1334	21.89527778	CD	[2]	Cmpd2
3	-0.0112	21.89527778	CD	[3]	Cmpd3
4	-0.0074	21.89527778	CD	[4]	Cmpd4
5	0.0114	21.89527778	CD	[5]	Cmpd5
6	0.0169	21.89527778	CD	[6]	Cmpd6
7	0.0128	21.89527778	CD	[7]	Cmpd7
8	0.0092	21.89527778	CD	[]	none
9	0.0082	21.89527778	CD	[1]	Cmpd1
10	0.1534	21.89527778	CD	[2]	Cmpd2
11	0.0237	21.89527778	CD	[3]	Cmpd3
12	0.0454	21.89527778	CD	[4]	Cmpd4
13	0.025	21.89527778	CD	[5]	Cmpd5
14	0.0424	21.89527778	CD	[6]	Cmpd6
15	0.0304	21.89527778	CD	[7]	Cmpd7
16	0.015	21.89527778	CD	[]	none
17	0.3201	21.89527778	CD	[1]	Cmpd1
18	0.1222	21.89527778	CD	[2]	Cmpd2
19	0.0064	21.89527778	CD	[3]	Cmpd3
20	0.0146	21.89527778	CD	[4]	Cmpd4
21	0.0369	21.89527778	CD	[5]	Cmpd5
22	0.0752	21.89527778	CD	[6]	Cmpd6
23	0.0316	21.89527778	CD	[7]	Cmpd7
24	0.0089	21.89527778	CD	[]	none
25	0.3053	21.89527778	CD	[1]	Cmpd1
26	0.1994	21.89527778	CD	[2]	Cmpd2
27	0.0297	21.89527778	CD	[3]	Cmpd3
28	0.0379	21.89527778	CD	[4]	Cmpd4
29	0.0662	21.89527778	CD	[5]	Cmpd5
30	0.051	21.89527778	CD	[6]	Cmpd6
31	0.0284	21.89527778	CD	[7]	Cmpd7
32	0.05	21.89527778	CD	[]	none
33	0.0511	21.89527778	CD	[1]	Cmpd1
34	0.2195	21.89527778	CD	[2]	Cmpd2
35	0.0625	21.89527778	CD	[3]	Cmpd3
36	-0.0023	21.89527778	CD	[4]	Cmpd4
37	0.0263	21.89527778	CD	[5]	Cmpd5
38	-0.0024	21.89527778	CD	[6]	Cmpd6
39	0.0726	21.89527778	CD	[7]	Cmpd7
40	0.1673	21.89527778	CD	[2, 3, 4, 5, 6, 7]	L1O1
41	0.1059	21.89527778	CD	[1, 3, 4, 5, 6, 7]	L1O2
42	0.052	21.89527778	CD	[1, 2, 4, 5, 6, 7]	L1O3
43	0.186	21.89527778	CD	[1, 2, 3, 5, 6, 7]	L1O4
44	0.1693	21.89527778	CD	[1, 2, 3, 4, 6, 7]	L1O5
45	0.1017	21.89527778	CD	[1, 2, 3, 4, 5, 7]	L1O6
46	0.2193	21.89527778	CD	[1, 2, 3, 4, 5, 6]	L1O7
47	0.1834	21.89527778	CD	[1, 2, 3, 4, 5, 6, 7]	all7
48	0.2078	21.89527778	CD	[2, 3, 4, 5, 6, 7]	L1O1
49	0.1129	21.89527778	CD	[1, 3, 4, 5, 6, 7]	L1O2
50	0.1594	21.89527778	CD	[1, 2, 4, 5, 6, 7]	L1O3
51	0.1481	21.89527778	CD	[1, 2, 3, 5, 6, 7]	L1O4
52	0.2149	21.89527778	CD	[1, 2, 3, 4, 6, 7]	L1O5
53	0.2047	21.89527778	CD	[1, 2, 3, 4, 5, 7]	L1O6
54	0.2003	21.89527778	CD	[1, 2, 3, 4, 5, 6]	L1O7
55	0.214	21.89527778	CD	[1, 2, 3, 4, 5, 6, 7]	all7
56	0.1611	21.89527778	CD	[2, 3, 4, 5, 6, 7]	L1O1
57	0.0927	21.89527778	CD	[1, 3, 4, 5, 6, 7]	L1O2
58	0.2109	21.89527778	CD	[1, 2, 4, 5, 6, 7]	L1O3
59	0.1549	21.89527778	CD	[1, 2, 3, 5, 6, 7]	L1O4
60	0.1662	21.89527778	CD	[1, 2, 3, 4, 6, 7]	L1O5
61	0.2295	21.89527778	CD	[1, 2, 3, 4, 5, 7]	L1O6
62	0.1889	21.89527778	CD	[1, 2, 3, 4, 5, 6]	L1O7
63	0.154	21.89527778	CD	[1, 2, 3, 4, 5, 6, 7]	all7
64	0.0938	21.89527778	CD	[]	ABB spike
65	0.1256	21.89527778	CD	[]	ABB spike
66	0.1066	21.89527778	CD	[]	ABB spike
67	0.0999	21.89527778	CD	[]	ABB spike
68	0.1351	21.89527778	CD	[]	ABB spike
69	-0.0018	21.89527778	blank	[]	ABB spike
70	0.0148	21.89527778	blank	[]	ABB spike
71	-0.0027	21.89527778	blank	[]	ABB spike
72	0.4457	21.89527778	CD	[]	ABB
73	0.4166	21.89527778	CD	[]	ABB
74	0.3896	21.89527778	CD	[]	ABB
75	0.3941	21.89527778	CD	[]	ABB
76	0.0161	21.89527778	blank	[]	ABB
77	0.0205	21.89527778	blank	[]	ABB
78	0.0258	21.89527778	blank	[]	ABB
79	0.0176	21.89527778	blank	[]	ABB
80	-0.037	21.89527778	blank	[]	none
81	-0.0353	21.89527778	blank	[]	none
82	-0.0329	21.89527778	blank	[]	none
83	-0.0378	21.89527778	blank	[]	none
84	-0.041	21.89527778	blank	[]	none
85	-0.0362	21.89527778	blank	[]	none
86	-0.0385	21.89527778	blank	[]	none
87	-0.0339	21.89527778	blank	[]	none
88	-0.0387	21.89527778	blank	[]	none
89	0.0512	21.89527778	blank	[1]	Cmpd1
90	0.0473	21.89527778	blank	[2]	Cmpd2
91	0.0372	21.89527778	blank	[3]	Cmpd3
92	0.0481	21.89527778	blank	[4]	Cmpd4
93	0.0512	21.89527778	blank	[5]	Cmpd5
94	0.0488	21.89527778	blank	[6]	Cmpd6
95	0.0534	21.89527778	blank	[7]	Cmpd7
0	0.0126	24.00777778	CD	[]	none
1	-0.0106	24.00777778	CD	[1]	Cmpd1
2	0.1229	24.00777778	CD	[2]	Cmpd2
3	-0.0013	24.00777778	CD	[3]	Cmpd3
4	-0.0037	24.00777778	CD	[4]	Cmpd4
5	0.0242	24.00777778	CD	[5]	Cmpd5
6	0.0373	24.00777778	CD	[6]	Cmpd6
7	0.0288	24.00777778	CD	[7]	Cmpd7
8	0.0316	24.00777778	CD	[]	none
9	0.0236	24.00777778	CD	[1]	Cmpd1
10	0.1634	24.00777778	CD	[2]	Cmpd2
11	0.0419	24.00777778	CD	[3]	Cmpd3
12	0.0629	24.00777778	CD	[4]	Cmpd4
13	0.0423	24.00777778	CD	[5]	Cmpd5
14	0.0649	24.00777778	CD	[6]	Cmpd6
15	0.0505	24.00777778	CD	[7]	Cmpd7
16	0.0324	24.00777778	CD	[]	none
17	0.3668	24.00777778	CD	[1]	Cmpd1
18	0.1469	24.00777778	CD	[2]	Cmpd2
19	0.0214	24.00777778	CD	[3]	Cmpd3
20	0.0241	24.00777778	CD	[4]	Cmpd4
21	0.0557	24.00777778	CD	[5]	Cmpd5
22	0.1042	24.00777778	CD	[6]	Cmpd6
23	0.0528	24.00777778	CD	[7]	Cmpd7
24	0.0217	24.00777778	CD	[]	none
25	0.3651	24.00777778	CD	[1]	Cmpd1
26	0.2125	24.00777778	CD	[2]	Cmpd2
27	0.0285	24.00777778	CD	[3]	Cmpd3
28	0.0571	24.00777778	CD	[4]	Cmpd4
29	0.0868	24.00777778	CD	[5]	Cmpd5
30	0.0737	24.00777778	CD	[6]	Cmpd6
31	0.0502	24.00777778	CD	[7]	Cmpd7
32	0.065	24.00777778	CD	[]	none
33	0.0733	24.00777778	CD	[1]	Cmpd1
34	0.242	24.00777778	CD	[2]	Cmpd2
35	0.0825	24.00777778	CD	[3]	Cmpd3
36	0.0046	24.00777778	CD	[4]	Cmpd4
37	0.0407	24.00777778	CD	[5]	Cmpd5
38	0.0078	24.00777778	CD	[6]	Cmpd6
39	0.1019	24.00777778	CD	[7]	Cmpd7
40	0.2101	24.00777778	CD	[2, 3, 4, 5, 6, 7]	L1O1
41	0.1357	24.00777778	CD	[1, 3, 4, 5, 6, 7]	L1O2
42	0.1	24.00777778	CD	[1, 2, 4, 5, 6, 7]	L1O3
43	0.2136	24.00777778	CD	[1, 2, 3, 5, 6, 7]	L1O4
44	0.1846	24.00777778	CD	[1, 2, 3, 4, 6, 7]	L1O5
45	0.1487	24.00777778	CD	[1, 2, 3, 4, 5, 7]	L1O6
46	0.2328	24.00777778	CD	[1, 2, 3, 4, 5, 6]	L1O7
47	0.2153	24.00777778	CD	[1, 2, 3, 4, 5, 6, 7]	all7
48	0.2393	24.00777778	CD	[2, 3, 4, 5, 6, 7]	L1O1
49	0.1423	24.00777778	CD	[1, 3, 4, 5, 6, 7]	L1O2
50	0.1879	24.00777778	CD	[1, 2, 4, 5, 6, 7]	L1O3
51	0.1863	24.00777778	CD	[1, 2, 3, 5, 6, 7]	L1O4
52	0.2351	24.00777778	CD	[1, 2, 3, 4, 6, 7]	L1O5
53	0.2177	24.00777778	CD	[1, 2, 3, 4, 5, 7]	L1O6
54	0.2249	24.00777778	CD	[1, 2, 3, 4, 5, 6]	L1O7
55	0.2331	24.00777778	CD	[1, 2, 3, 4, 5, 6, 7]	all7
56	0.1793	24.00777778	CD	[2, 3, 4, 5, 6, 7]	L1O1
57	0.1219	24.00777778	CD	[1, 3, 4, 5, 6, 7]	L1O2
58	0.2349	24.00777778	CD	[1, 2, 4, 5, 6, 7]	L1O3
59	0.2044	24.00777778	CD	[1, 2, 3, 5, 6, 7]	L1O4
60	0.202	24.00777778	CD	[1, 2, 3, 4, 6, 7]	L1O5
61	0.2412	24.00777778	CD	[1, 2, 3, 4, 5, 7]	L1O6
62	0.2172	24.00777778	CD	[1, 2, 3, 4, 5, 6]	L1O7
63	0.2058	24.00777778	CD	[1, 2, 3, 4, 5, 6, 7]	all7
64	0.1092	24.00777778	CD	[]	ABB spike
65	0.1488	24.00777778	CD	[]	ABB spike
66	0.1233	24.00777778	CD	[]	ABB spike
67	0.1125	24.00777778	CD	[]	ABB spike
68	0.1541	24.00777778	CD	[]	ABB spike
69	0.0022	24.00777778	blank	[]	ABB spike
70	0.0149	24.00777778	blank	[]	ABB spike
71	-0.0047	24.00777778	blank	[]	ABB spike
72	0.487	24.00777778	CD	[]	ABB
73	0.4734	24.00777778	CD	[]	ABB
74	0.4295	24.00777778	CD	[]	ABB
75	0.5071	24.00777778	CD	[]	ABB
76	0.0159	24.00777778	blank	[]	ABB
77	0.0198	24.00777778	blank	[]	ABB
78	0.0242	24.00777778	blank	[]	ABB
79	0.0163	24.00777778	blank	[]	ABB
80	-0.0421	24.00777778	blank	[]	none
81	-0.0397	24.00777778	blank	[]	none
82	-0.0379	24.00777778	blank	[]	none
83	-0.043	24.00777778	blank	[]	none
84	-0.0464	24.00777778	blank	[]	none
85	-0.0421	24.00777778	blank	[]	none
86	-0.0437	24.00777778	blank	[]	none
87	-0.0386	24.00777778	blank	[]	none
88	-0.0443	24.00777778	blank	[]	none
89	0.0521	24.00777778	blank	[1]	Cmpd1
90	0.0503	24.00777778	blank	[2]	Cmpd2
91	0.0397	24.00777778	blank	[3]	Cmpd3
92	0.0489	24.00777778	blank	[4]	Cmpd4
93	0.0528	24.00777778	blank	[5]	Cmpd5
94	0.0484	24.00777778	blank	[6]	Cmpd6
95	0.0453	24.00777778	blank	[7]	Cmpd7
0	0.0665	25.3425	CD	[]	none
1	0.0079	25.3425	CD	[1]	Cmpd1
2	0.1601	25.3425	CD	[2]	Cmpd2
3	0.0319	25.3425	CD	[3]	Cmpd3
4	0.0137	25.3425	CD	[4]	Cmpd4
5	0.0663	25.3425	CD	[5]	Cmpd5
6	0.0903	25.3425	CD	[6]	Cmpd6
7	0.0907	25.3425	CD	[7]	Cmpd7
8	0.1314	25.3425	CD	[]	none
9	0.1221	25.3425	CD	[1]	Cmpd1
10	0.2475	25.3425	CD	[2]	Cmpd2
11	0.0454	25.3425	CD	[3]	Cmpd3
12	0.1053	25.3425	CD	[4]	Cmpd4
13	0.1147	25.3425	CD	[5]	Cmpd5
14	0.1398	25.3425	CD	[6]	Cmpd6
15	0.1358	25.3425	CD	[7]	Cmpd7
16	0.1185	25.3425	CD	[]	none
17	0.2744	25.3425	CD	[1]	Cmpd1
18	0.2445	25.3425	CD	[2]	Cmpd2
19	0.0926	25.3425	CD	[3]	Cmpd3
20	0.079	25.3425	CD	[4]	Cmpd4
21	0.1268	25.3425	CD	[5]	Cmpd5
22	0.19	25.3425	CD	[6]	Cmpd6
23	0.1197	25.3425	CD	[7]	Cmpd7
24	0.0693	25.3425	CD	[]	none
25	0.3381	25.3425	CD	[1]	Cmpd1
26	0.1799	25.3425	CD	[2]	Cmpd2
27	0.006	25.3425	CD	[3]	Cmpd3
28	0.0706	25.3425	CD	[4]	Cmpd4
29	0.0994	25.3425	CD	[5]	Cmpd5
30	0.1462	25.3425	CD	[6]	Cmpd6
31	0.1286	25.3425	CD	[7]	Cmpd7
32	0.1467	25.3425	CD	[]	none
33	0.1148	25.3425	CD	[1]	Cmpd1
34	0.2247	25.3425	CD	[2]	Cmpd2
35	0.1054	25.3425	CD	[3]	Cmpd3
36	0.0661	25.3425	CD	[4]	Cmpd4
37	0.1062	25.3425	CD	[5]	Cmpd5
38	0.0892	25.3425	CD	[6]	Cmpd6
39	0.1419	25.3425	CD	[7]	Cmpd7
40	0.2646	25.3425	CD	[2, 3, 4, 5, 6, 7]	L1O1
41	0.2205	25.3425	CD	[1, 3, 4, 5, 6, 7]	L1O2
42	0.2113	25.3425	CD	[1, 2, 4, 5, 6, 7]	L1O3
43	0.1916	25.3425	CD	[1, 2, 3, 5, 6, 7]	L1O4
44	0.1113	25.3425	CD	[1, 2, 3, 4, 6, 7]	L1O5
45	0.2612	25.3425	CD	[1, 2, 3, 4, 5, 7]	L1O6
46	0.2855	25.3425	CD	[1, 2, 3, 4, 5, 6]	L1O7
47	0.2492	25.3425	CD	[1, 2, 3, 4, 5, 6, 7]	all7
48	0.2693	25.3425	CD	[2, 3, 4, 5, 6, 7]	L1O1
49	0.2269	25.3425	CD	[1, 3, 4, 5, 6, 7]	L1O2
50	0.2317	25.3425	CD	[1, 2, 4, 5, 6, 7]	L1O3
51	0.2458	25.3425	CD	[1, 2, 3, 5, 6, 7]	L1O4
52	0.2686	25.3425	CD	[1, 2, 3, 4, 6, 7]	L1O5
53	0.2406	25.3425	CD	[1, 2, 3, 4, 5, 7]	L1O6
54	0.2819	25.3425	CD	[1, 2, 3, 4, 5, 6]	L1O7
55	0.2265	25.3425	CD	[1, 2, 3, 4, 5, 6, 7]	all7
56	0.2185	25.3425	CD	[2, 3, 4, 5, 6, 7]	L1O1
57	0.0957	25.3425	CD	[1, 3, 4, 5, 6, 7]	L1O2
58	0.2673	25.3425	CD	[1, 2, 4, 5, 6, 7]	L1O3
59	0.2899	25.3425	CD	[1, 2, 3, 5, 6, 7]	L1O4
60	0.2761	25.3425	CD	[1, 2, 3, 4, 6, 7]	L1O5
61	0.1971	25.3425	CD	[1, 2, 3, 4, 5, 7]	L1O6
62	0.2572	25.3425	CD	[1, 2, 3, 4, 5, 6]	L1O7
63	0.2636	25.3425	CD	[1, 2, 3, 4, 5, 6, 7]	all7
64	0.1402	25.3425	CD	[]	ABB spike
65	0.1975	25.3425	CD	[]	ABB spike
66	0.1671	25.3425	CD	[]	ABB spike
67	0.1653	25.3425	CD	[]	ABB spike
68	0.2087	25.3425	CD	[]	ABB spike
69	-0.0372	25.3425	blank	[]	ABB spike
70	-0.0298	25.3425	blank	[]	ABB spike
71	-0.0228	25.3425	blank	[]	ABB spike
72	0.5642	25.3425	CD	[]	ABB
73	0.5598	25.3425	CD	[]	ABB
74	0.5257	25.3425	CD	[]	ABB
75	0.5304	25.3425	CD	[]	ABB
76	0.0154	25.3425	blank	[]	ABB
77	0.0158	25.3425	blank	[]	ABB
78	0.0211	25.3425	blank	[]	ABB
79	0.0151	25.3425	blank	[]	ABB
80	-0.0433	25.3425	blank	[]	none
81	-0.0461	25.3425	blank	[]	none
82	-0.0436	25.3425	blank	[]	none
83	-0.0502	25.3425	blank	[]	none
84	-0.0529	25.3425	blank	[]	none
85	-0.0503	25.3425	blank	[]	none
86	-0.0477	25.3425	blank	[]	none
87	-0.0444	25.3425	blank	[]	none
88	-0.05	25.3425	blank	[]	none
89	0.0216	25.3425	blank	[1]	Cmpd1
90	0.0185	25.3425	blank	[2]	Cmpd2
91	0.0244	25.3425	blank	[3]	Cmpd3
92	0.0241	25.3425	blank	[4]	Cmpd4
93	0.019	25.3425	blank	[5]	Cmpd5
94	0.0115	25.3425	blank	[6]	Cmpd6
95	0.0142	25.3425	blank	[7]	Cmpd7
0	0.1215	27.37305556	CD	[]	none
1	0.0132	27.37305556	CD	[1]	Cmpd1
2	0.1621	27.37305556	CD	[2]	Cmpd2
3	0.0705	27.37305556	CD	[3]	Cmpd3
4	0.0377	27.37305556	CD	[4]	Cmpd4
5	0.1176	27.37305556	CD	[5]	Cmpd5
6	0.1501	27.37305556	CD	[6]	Cmpd6
7	0.1432	27.37305556	CD	[7]	Cmpd7
8	0.1041	27.37305556	CD	[]	none
9	0.0949	27.37305556	CD	[1]	Cmpd1
10	0.2254	27.37305556	CD	[2]	Cmpd2
11	0.0237	27.37305556	CD	[3]	Cmpd3
12	0.1419	27.37305556	CD	[4]	Cmpd4
13	0.1648	27.37305556	CD	[5]	Cmpd5
14	0.1894	27.37305556	CD	[6]	Cmpd6
15	0.1888	27.37305556	CD	[7]	Cmpd7
16	0.097	27.37305556	CD	[]	none
17	0.4015	27.37305556	CD	[1]	Cmpd1
18	0.2143	27.37305556	CD	[2]	Cmpd2
19	0.0983	27.37305556	CD	[3]	Cmpd3
20	0.138	27.37305556	CD	[4]	Cmpd4
21	0.1874	27.37305556	CD	[5]	Cmpd5
22	0.246	27.37305556	CD	[6]	Cmpd6
23	0.1933	27.37305556	CD	[7]	Cmpd7
24	0.1062	27.37305556	CD	[]	none
25	0.4274	27.37305556	CD	[1]	Cmpd1
26	0.1559	27.37305556	CD	[2]	Cmpd2
27	0.0004	27.37305556	CD	[3]	Cmpd3
28	0.0426	27.37305556	CD	[4]	Cmpd4
29	0.0927	27.37305556	CD	[5]	Cmpd5
30	0.1975	27.37305556	CD	[6]	Cmpd6
31	0.1989	27.37305556	CD	[7]	Cmpd7
32	0.1987	27.37305556	CD	[]	none
33	0.1796	27.37305556	CD	[1]	Cmpd1
34	0.2466	27.37305556	CD	[2]	Cmpd2
35	0.172	27.37305556	CD	[3]	Cmpd3
36	0.0755	27.37305556	CD	[4]	Cmpd4
37	0.1324	27.37305556	CD	[5]	Cmpd5
38	0.1059	27.37305556	CD	[6]	Cmpd6
39	0.1705	27.37305556	CD	[7]	Cmpd7
40	0.2414	27.37305556	CD	[2, 3, 4, 5, 6, 7]	L1O1
41	0.2564	27.37305556	CD	[1, 3, 4, 5, 6, 7]	L1O2
42	0.1834	27.37305556	CD	[1, 2, 4, 5, 6, 7]	L1O3
43	0.1259	27.37305556	CD	[1, 2, 3, 5, 6, 7]	L1O4
44	0.019	27.37305556	CD	[1, 2, 3, 4, 6, 7]	L1O5
45	0.2298	27.37305556	CD	[1, 2, 3, 4, 5, 7]	L1O6
46	0.2774	27.37305556	CD	[1, 2, 3, 4, 5, 6]	L1O7
47	0.2316	27.37305556	CD	[1, 2, 3, 4, 5, 6, 7]	all7
48	0.2583	27.37305556	CD	[2, 3, 4, 5, 6, 7]	L1O1
49	0.2637	27.37305556	CD	[1, 3, 4, 5, 6, 7]	L1O2
50	0.2499	27.37305556	CD	[1, 2, 4, 5, 6, 7]	L1O3
51	0.2063	27.37305556	CD	[1, 2, 3, 5, 6, 7]	L1O4
52	0.2403	27.37305556	CD	[1, 2, 3, 4, 6, 7]	L1O5
53	0.1995	27.37305556	CD	[1, 2, 3, 4, 5, 7]	L1O6
54	0.2507	27.37305556	CD	[1, 2, 3, 4, 5, 6]	L1O7
55	0.189	27.37305556	CD	[1, 2, 3, 4, 5, 6, 7]	all7
56	0.2049	27.37305556	CD	[2, 3, 4, 5, 6, 7]	L1O1
57	0.0189	27.37305556	CD	[1, 3, 4, 5, 6, 7]	L1O2
58	0.2567	27.37305556	CD	[1, 2, 4, 5, 6, 7]	L1O3
59	0.2498	27.37305556	CD	[1, 2, 3, 5, 6, 7]	L1O4
60	0.2702	27.37305556	CD	[1, 2, 3, 4, 6, 7]	L1O5
61	0.1161	27.37305556	CD	[1, 2, 3, 4, 5, 7]	L1O6
62	0.2276	27.37305556	CD	[1, 2, 3, 4, 5, 6]	L1O7
63	0.2336	27.37305556	CD	[1, 2, 3, 4, 5, 6, 7]	all7
64	0.1814	27.37305556	CD	[]	ABB spike
65	0.2168	27.37305556	CD	[]	ABB spike
66	0.1829	27.37305556	CD	[]	ABB spike
67	0.1872	27.37305556	CD	[]	ABB spike
68	0.2089	27.37305556	CD	[]	ABB spike
69	-0.0379	27.37305556	blank	[]	ABB spike
70	-0.0324	27.37305556	blank	[]	ABB spike
71	-0.0293	27.37305556	blank	[]	ABB spike
72	0.5646	27.37305556	CD	[]	ABB
73	0.5588	27.37305556	CD	[]	ABB
74	0.5391	27.37305556	CD	[]	ABB
75	0.4994	27.37305556	CD	[]	ABB
76	0.012	27.37305556	blank	[]	ABB
77	0.0127	27.37305556	blank	[]	ABB
78	0.0168	27.37305556	blank	[]	ABB
79	0.0101	27.37305556	blank	[]	ABB
80	-0.0586	27.37305556	blank	[]	none
81	-0.0549	27.37305556	blank	[]	none
82	-0.0569	27.37305556	blank	[]	none
83	-0.0587	27.37305556	blank	[]	none
84	-0.0616	27.37305556	blank	[]	none
85	-0.059	27.37305556	blank	[]	none
86	-0.0564	27.37305556	blank	[]	none
87	-0.0518	27.37305556	blank	[]	none
88	-0.0593	27.37305556	blank	[]	none
89	0.0229	27.37305556	blank	[1]	Cmpd1
90	0.022	27.37305556	blank	[2]	Cmpd2
91	0.0327	27.37305556	blank	[3]	Cmpd3
92	0.0311	27.37305556	blank	[4]	Cmpd4
93	0.0318	27.37305556	blank	[5]	Cmpd5
94	0.019	27.37305556	blank	[6]	Cmpd6
95	0.017	27.37305556	blank	[7]	Cmpd7
0	0.1631	29.40361111	CD	[]	none
1	0.0519	29.40361111	CD	[1]	Cmpd1
2	0.1831	29.40361111	CD	[2]	Cmpd2
3	0.1127	29.40361111	CD	[3]	Cmpd3
4	0.0628	29.40361111	CD	[4]	Cmpd4
5	0.1551	29.40361111	CD	[5]	Cmpd5
6	0.183	29.40361111	CD	[6]	Cmpd6
7	0.178	29.40361111	CD	[7]	Cmpd7
8	0.1229	29.40361111	CD	[]	none
9	0.1081	29.40361111	CD	[1]	Cmpd1
10	0.2337	29.40361111	CD	[2]	Cmpd2
11	0.0021	29.40361111	CD	[3]	Cmpd3
12	0.1954	29.40361111	CD	[4]	Cmpd4
13	0.2023	29.40361111	CD	[5]	Cmpd5
14	0.2179	29.40361111	CD	[6]	Cmpd6
15	0.2071	29.40361111	CD	[7]	Cmpd7
16	0.0853	29.40361111	CD	[]	none
17	0.4689	29.40361111	CD	[1]	Cmpd1
18	0.2297	29.40361111	CD	[2]	Cmpd2
19	0.0948	29.40361111	CD	[3]	Cmpd3
20	0.1878	29.40361111	CD	[4]	Cmpd4
21	0.2196	29.40361111	CD	[5]	Cmpd5
22	0.2574	29.40361111	CD	[6]	Cmpd6
23	0.2309	29.40361111	CD	[7]	Cmpd7
24	0.1652	29.40361111	CD	[]	none
25	0.4742	29.40361111	CD	[1]	Cmpd1
26	0.1276	29.40361111	CD	[2]	Cmpd2
27	0.0032	29.40361111	CD	[3]	Cmpd3
28	0.03	29.40361111	CD	[4]	Cmpd4
29	0.1	29.40361111	CD	[5]	Cmpd5
30	0.2212	29.40361111	CD	[6]	Cmpd6
31	0.2237	29.40361111	CD	[7]	Cmpd7
32	0.2271	29.40361111	CD	[]	none
33	0.2166	29.40361111	CD	[1]	Cmpd1
34	0.2598	29.40361111	CD	[2]	Cmpd2
35	0.2143	29.40361111	CD	[3]	Cmpd3
36	0.0943	29.40361111	CD	[4]	Cmpd4
37	0.1587	29.40361111	CD	[5]	Cmpd5
38	0.1281	29.40361111	CD	[6]	Cmpd6
39	0.224	29.40361111	CD	[7]	Cmpd7
40	0.2775	29.40361111	CD	[2, 3, 4, 5, 6, 7]	L1O1
41	0.2774	29.40361111	CD	[1, 3, 4, 5, 6, 7]	L1O2
42	0.1773	29.40361111	CD	[1, 2, 4, 5, 6, 7]	L1O3
43	0.0689	29.40361111	CD	[1, 2, 3, 5, 6, 7]	L1O4
44	-0.0114	29.40361111	CD	[1, 2, 3, 4, 6, 7]	L1O5
45	0.2534	29.40361111	CD	[1, 2, 3, 4, 5, 7]	L1O6
46	0.3033	29.40361111	CD	[1, 2, 3, 4, 5, 6]	L1O7
47	0.2459	29.40361111	CD	[1, 2, 3, 4, 5, 6, 7]	all7
48	0.2951	29.40361111	CD	[2, 3, 4, 5, 6, 7]	L1O1
49	0.2535	29.40361111	CD	[1, 3, 4, 5, 6, 7]	L1O2
50	0.2276	29.40361111	CD	[1, 2, 4, 5, 6, 7]	L1O3
51	0.1977	29.40361111	CD	[1, 2, 3, 5, 6, 7]	L1O4
52	0.2852	29.40361111	CD	[1, 2, 3, 4, 6, 7]	L1O5
53	0.2113	29.40361111	CD	[1, 2, 3, 4, 5, 7]	L1O6
54	0.2635	29.40361111	CD	[1, 2, 3, 4, 5, 6]	L1O7
55	0.1937	29.40361111	CD	[1, 2, 3, 4, 5, 6, 7]	all7
56	0.2344	29.40361111	CD	[2, 3, 4, 5, 6, 7]	L1O1
57	0.0204	29.40361111	CD	[1, 3, 4, 5, 6, 7]	L1O2
58	0.2982	29.40361111	CD	[1, 2, 4, 5, 6, 7]	L1O3
59	0.2559	29.40361111	CD	[1, 2, 3, 5, 6, 7]	L1O4
60	0.2682	29.40361111	CD	[1, 2, 3, 4, 6, 7]	L1O5
61	0.0551	29.40361111	CD	[1, 2, 3, 4, 5, 7]	L1O6
62	0.2364	29.40361111	CD	[1, 2, 3, 4, 5, 6]	L1O7
63	0.2438	29.40361111	CD	[1, 2, 3, 4, 5, 6, 7]	all7
64	0.2028	29.40361111	CD	[]	ABB spike
65	0.2462	29.40361111	CD	[]	ABB spike
66	0.206	29.40361111	CD	[]	ABB spike
67	0.2142	29.40361111	CD	[]	ABB spike
68	0.2328	29.40361111	CD	[]	ABB spike
69	-0.051	29.40361111	blank	[]	ABB spike
70	-0.0501	29.40361111	blank	[]	ABB spike
71	-0.0467	29.40361111	blank	[]	ABB spike
72	0.5497	29.40361111	CD	[]	ABB
73	0.5457	29.40361111	CD	[]	ABB
74	0.5311	29.40361111	CD	[]	ABB
75	0.4838	29.40361111	CD	[]	ABB
76	0.0118	29.40361111	blank	[]	ABB
77	0.0121	29.40361111	blank	[]	ABB
78	0.0164	29.40361111	blank	[]	ABB
79	0.0097	29.40361111	blank	[]	ABB
80	-0.0578	29.40361111	blank	[]	none
81	-0.0632	29.40361111	blank	[]	none
82	-0.065	29.40361111	blank	[]	none
83	-0.0671	29.40361111	blank	[]	none
84	-0.0699	29.40361111	blank	[]	none
85	-0.067	29.40361111	blank	[]	none
86	-0.0649	29.40361111	blank	[]	none
87	-0.0595	29.40361111	blank	[]	none
88	-0.068	29.40361111	blank	[]	none
89	0.0264	29.40361111	blank	[1]	Cmpd1
90	0.022	29.40361111	blank	[2]	Cmpd2
91	0.0317	29.40361111	blank	[3]	Cmpd3
92	0.0291	29.40361111	blank	[4]	Cmpd4
93	0.0242	29.40361111	blank	[5]	Cmpd5
94	0.0203	29.40361111	blank	[6]	Cmpd6
95	0.0141	29.40361111	blank	[7]	Cmpd7
0	0.1684	31.43416667	CD	[]	none
1	0.0875	31.43416667	CD	[1]	Cmpd1
2	0.2002	31.43416667	CD	[2]	Cmpd2
3	0.1235	31.43416667	CD	[3]	Cmpd3
4	0.07	31.43416667	CD	[4]	Cmpd4
5	0.159	31.43416667	CD	[5]	Cmpd5
6	0.1823	31.43416667	CD	[6]	Cmpd6
7	0.1897	31.43416667	CD	[7]	Cmpd7
8	0.1124	31.43416667	CD	[]	none
9	0.1306	31.43416667	CD	[1]	Cmpd1
10	0.2322	31.43416667	CD	[2]	Cmpd2
11	-0.0106	31.43416667	CD	[3]	Cmpd3
12	0.1741	31.43416667	CD	[4]	Cmpd4
13	0.2062	31.43416667	CD	[5]	Cmpd5
14	0.2141	31.43416667	CD	[6]	Cmpd6
15	0.2117	31.43416667	CD	[7]	Cmpd7
16	0.0673	31.43416667	CD	[]	none
17	0.4842	31.43416667	CD	[1]	Cmpd1
18	0.2864	31.43416667	CD	[2]	Cmpd2
19	0.1022	31.43416667	CD	[3]	Cmpd3
20	0.2073	31.43416667	CD	[4]	Cmpd4
21	0.2171	31.43416667	CD	[5]	Cmpd5
22	0.2493	31.43416667	CD	[6]	Cmpd6
23	0.2337	31.43416667	CD	[7]	Cmpd7
24	0.1513	31.43416667	CD	[]	none
25	0.4735	31.43416667	CD	[1]	Cmpd1
26	0.1472	31.43416667	CD	[2]	Cmpd2
27	0.0006	31.43416667	CD	[3]	Cmpd3
28	0.0074	31.43416667	CD	[4]	Cmpd4
29	0.0914	31.43416667	CD	[5]	Cmpd5
30	0.2204	31.43416667	CD	[6]	Cmpd6
31	0.2216	31.43416667	CD	[7]	Cmpd7
32	0.2068	31.43416667	CD	[]	none
33	0.2204	31.43416667	CD	[1]	Cmpd1
34	0.2594	31.43416667	CD	[2]	Cmpd2
35	0.2241	31.43416667	CD	[3]	Cmpd3
36	0.1119	31.43416667	CD	[4]	Cmpd4
37	0.1665	31.43416667	CD	[5]	Cmpd5
38	0.1368	31.43416667	CD	[6]	Cmpd6
39	0.2394	31.43416667	CD	[7]	Cmpd7
40	0.2997	31.43416667	CD	[2, 3, 4, 5, 6, 7]	L1O1
41	0.2828	31.43416667	CD	[1, 3, 4, 5, 6, 7]	L1O2
42	0.1772	31.43416667	CD	[1, 2, 4, 5, 6, 7]	L1O3
43	0.0532	31.43416667	CD	[1, 2, 3, 5, 6, 7]	L1O4
44	-0.0184	31.43416667	CD	[1, 2, 3, 4, 6, 7]	L1O5
45	0.2999	31.43416667	CD	[1, 2, 3, 4, 5, 7]	L1O6
46	0.3079	31.43416667	CD	[1, 2, 3, 4, 5, 6]	L1O7
47	0.2664	31.43416667	CD	[1, 2, 3, 4, 5, 6, 7]	all7
48	0.2932	31.43416667	CD	[2, 3, 4, 5, 6, 7]	L1O1
49	0.2439	31.43416667	CD	[1, 3, 4, 5, 6, 7]	L1O2
50	0.2366	31.43416667	CD	[1, 2, 4, 5, 6, 7]	L1O3
51	0.2112	31.43416667	CD	[1, 2, 3, 5, 6, 7]	L1O4
52	0.3005	31.43416667	CD	[1, 2, 3, 4, 6, 7]	L1O5
53	0.3009	31.43416667	CD	[1, 2, 3, 4, 5, 7]	L1O6
54	0.2889	31.43416667	CD	[1, 2, 3, 4, 5, 6]	L1O7
55	0.219	31.43416667	CD	[1, 2, 3, 4, 5, 6, 7]	all7
56	0.2599	31.43416667	CD	[2, 3, 4, 5, 6, 7]	L1O1
57	0.1337	31.43416667	CD	[1, 3, 4, 5, 6, 7]	L1O2
58	0.2899	31.43416667	CD	[1, 2, 4, 5, 6, 7]	L1O3
59	0.2562	31.43416667	CD	[1, 2, 3, 5, 6, 7]	L1O4
60	0.2762	31.43416667	CD	[1, 2, 3, 4, 6, 7]	L1O5
61	0.0333	31.43416667	CD	[1, 2, 3, 4, 5, 7]	L1O6
62	0.2602	31.43416667	CD	[1, 2, 3, 4, 5, 6]	L1O7
63	0.2699	31.43416667	CD	[1, 2, 3, 4, 5, 6, 7]	all7
64	0.2156	31.43416667	CD	[]	ABB spike
65	0.2497	31.43416667	CD	[]	ABB spike
66	0.2206	31.43416667	CD	[]	ABB spike
67	0.2347	31.43416667	CD	[]	ABB spike
68	0.2425	31.43416667	CD	[]	ABB spike
69	-0.0479	31.43416667	blank	[]	ABB spike
70	-0.0602	31.43416667	blank	[]	ABB spike
71	-0.0611	31.43416667	blank	[]	ABB spike
72	0.5649	31.43416667	CD	[]	ABB
73	0.5552	31.43416667	CD	[]	ABB
74	0.5439	31.43416667	CD	[]	ABB
75	0.4906	31.43416667	CD	[]	ABB
76	0.0103	31.43416667	blank	[]	ABB
77	0.0115	31.43416667	blank	[]	ABB
78	0.016	31.43416667	blank	[]	ABB
79	0.0096	31.43416667	blank	[]	ABB
80	-0.0742	31.43416667	blank	[]	none
81	-0.0712	31.43416667	blank	[]	none
82	-0.0733	31.43416667	blank	[]	none
83	-0.0754	31.43416667	blank	[]	none
84	-0.0779	31.43416667	blank	[]	none
85	-0.0748	31.43416667	blank	[]	none
86	-0.0732	31.43416667	blank	[]	none
87	-0.0669	31.43416667	blank	[]	none
88	-0.076	31.43416667	blank	[]	none
89	0.0274	31.43416667	blank	[1]	Cmpd1
90	0.0272	31.43416667	blank	[2]	Cmpd2
91	0.0372	31.43416667	blank	[3]	Cmpd3
92	0.027	31.43416667	blank	[4]	Cmpd4
93	0.0325	31.43416667	blank	[5]	Cmpd5
94	0.0148	31.43416667	blank	[6]	Cmpd6
95	0.013	31.43416667	blank	[7]	Cmpd7
0	0.1884	33.46472222	CD	[]	none
1	0.1215	33.46472222	CD	[1]	Cmpd1
2	0.2202	33.46472222	CD	[2]	Cmpd2
3	0.1452	33.46472222	CD	[3]	Cmpd3
4	0.0882	33.46472222	CD	[4]	Cmpd4
5	0.1755	33.46472222	CD	[5]	Cmpd5
6	0.1889	33.46472222	CD	[6]	Cmpd6
7	0.1918	33.46472222	CD	[7]	Cmpd7
8	0.1217	33.46472222	CD	[]	none
9	0.1789	33.46472222	CD	[1]	Cmpd1
10	0.2604	33.46472222	CD	[2]	Cmpd2
11	-0.0058	33.46472222	CD	[3]	Cmpd3
12	0.2015	33.46472222	CD	[4]	Cmpd4
13	0.2162	33.46472222	CD	[5]	Cmpd5
14	0.2243	33.46472222	CD	[6]	Cmpd6
15	0.2141	33.46472222	CD	[7]	Cmpd7
16	0.0693	33.46472222	CD	[]	none
17	0.4946	33.46472222	CD	[1]	Cmpd1
18	0.3077	33.46472222	CD	[2]	Cmpd2
19	0.1304	33.46472222	CD	[3]	Cmpd3
20	0.2098	33.46472222	CD	[4]	Cmpd4
21	0.2239	33.46472222	CD	[5]	Cmpd5
22	0.2581	33.46472222	CD	[6]	Cmpd6
23	0.2228	33.46472222	CD	[7]	Cmpd7
24	0.2009	33.46472222	CD	[]	none
25	0.4801	33.46472222	CD	[1]	Cmpd1
26	0.2473	33.46472222	CD	[2]	Cmpd2
27	-0.0064	33.46472222	CD	[3]	Cmpd3
28	0.0041	33.46472222	CD	[4]	Cmpd4
29	0.0868	33.46472222	CD	[5]	Cmpd5
30	0.233	33.46472222	CD	[6]	Cmpd6
31	0.224	33.46472222	CD	[7]	Cmpd7
32	0.2125	33.46472222	CD	[]	none
33	0.2146	33.46472222	CD	[1]	Cmpd1
34	0.2547	33.46472222	CD	[2]	Cmpd2
35	0.2226	33.46472222	CD	[3]	Cmpd3
36	0.1246	33.46472222	CD	[4]	Cmpd4
37	0.1729	33.46472222	CD	[5]	Cmpd5
38	0.166	33.46472222	CD	[6]	Cmpd6
39	0.2491	33.46472222	CD	[7]	Cmpd7
40	0.3162	33.46472222	CD	[2, 3, 4, 5, 6, 7]	L1O1
41	0.27	33.46472222	CD	[1, 3, 4, 5, 6, 7]	L1O2
42	0.2148	33.46472222	CD	[1, 2, 4, 5, 6, 7]	L1O3
43	0.0849	33.46472222	CD	[1, 2, 3, 5, 6, 7]	L1O4
44	0.0288	33.46472222	CD	[1, 2, 3, 4, 6, 7]	L1O5
45	0.3273	33.46472222	CD	[1, 2, 3, 4, 5, 7]	L1O6
46	0.3279	33.46472222	CD	[1, 2, 3, 4, 5, 6]	L1O7
47	0.3014	33.46472222	CD	[1, 2, 3, 4, 5, 6, 7]	all7
48	0.3035	33.46472222	CD	[2, 3, 4, 5, 6, 7]	L1O1
49	0.2594	33.46472222	CD	[1, 3, 4, 5, 6, 7]	L1O2
50	0.2557	33.46472222	CD	[1, 2, 4, 5, 6, 7]	L1O3
51	0.2614	33.46472222	CD	[1, 2, 3, 5, 6, 7]	L1O4
52	0.3061	33.46472222	CD	[1, 2, 3, 4, 6, 7]	L1O5
53	0.3318	33.46472222	CD	[1, 2, 3, 4, 5, 7]	L1O6
54	0.3381	33.46472222	CD	[1, 2, 3, 4, 5, 6]	L1O7
55	0.2566	33.46472222	CD	[1, 2, 3, 4, 5, 6, 7]	all7
56	0.2919	33.46472222	CD	[2, 3, 4, 5, 6, 7]	L1O1
57	0.2012	33.46472222	CD	[1, 3, 4, 5, 6, 7]	L1O2
58	0.3058	33.46472222	CD	[1, 2, 4, 5, 6, 7]	L1O3
59	0.266	33.46472222	CD	[1, 2, 3, 5, 6, 7]	L1O4
60	0.2844	33.46472222	CD	[1, 2, 3, 4, 6, 7]	L1O5
61	0.0614	33.46472222	CD	[1, 2, 3, 4, 5, 7]	L1O6
62	0.2889	33.46472222	CD	[1, 2, 3, 4, 5, 6]	L1O7
63	0.2919	33.46472222	CD	[1, 2, 3, 4, 5, 6, 7]	all7
64	0.2269	33.46472222	CD	[]	ABB spike
65	0.2496	33.46472222	CD	[]	ABB spike
66	0.235	33.46472222	CD	[]	ABB spike
67	0.2577	33.46472222	CD	[]	ABB spike
68	0.2488	33.46472222	CD	[]	ABB spike
69	-0.0376	33.46472222	blank	[]	ABB spike
70	-0.0641	33.46472222	blank	[]	ABB spike
71	-0.0666	33.46472222	blank	[]	ABB spike
72	0.5887	33.46472222	CD	[]	ABB
73	0.5672	33.46472222	CD	[]	ABB
74	0.5622	33.46472222	CD	[]	ABB
75	0.5105	33.46472222	CD	[]	ABB
76	0.0103	33.46472222	blank	[]	ABB
77	0.0112	33.46472222	blank	[]	ABB
78	0.0157	33.46472222	blank	[]	ABB
79	0.0093	33.46472222	blank	[]	ABB
80	-0.079	33.46472222	blank	[]	none
81	-0.0786	33.46472222	blank	[]	none
82	-0.0784	33.46472222	blank	[]	none
83	-0.0825	33.46472222	blank	[]	none
84	-0.0848	33.46472222	blank	[]	none
85	-0.0817	33.46472222	blank	[]	none
86	-0.0802	33.46472222	blank	[]	none
87	-0.074	33.46472222	blank	[]	none
88	-0.083	33.46472222	blank	[]	none
89	0.0211	33.46472222	blank	[1]	Cmpd1
90	0.0195	33.46472222	blank	[2]	Cmpd2
91	0.0284	33.46472222	blank	[3]	Cmpd3
92	0.0306	33.46472222	blank	[4]	Cmpd4
93	0.0275	33.46472222	blank	[5]	Cmpd5
94	0.0141	33.46472222	blank	[6]	Cmpd6
95	0.0139	33.46472222	blank	[7]	Cmpd7
0	0.2091	35.49527778	CD	[]	none
1	0.1468	35.49527778	CD	[1]	Cmpd1
2	0.2398	35.49527778	CD	[2]	Cmpd2
3	0.1678	35.49527778	CD	[3]	Cmpd3
4	0.1117	35.49527778	CD	[4]	Cmpd4
5	0.1852	35.49527778	CD	[5]	Cmpd5
6	0.2073	35.49527778	CD	[6]	Cmpd6
7	0.1974	35.49527778	CD	[7]	Cmpd7
8	0.1387	35.49527778	CD	[]	none
9	0.203	35.49527778	CD	[1]	Cmpd1
10	0.2801	35.49527778	CD	[2]	Cmpd2
11	0.0094	35.49527778	CD	[3]	Cmpd3
12	0.2117	35.49527778	CD	[4]	Cmpd4
13	0.2209	35.49527778	CD	[5]	Cmpd5
14	0.2385	35.49527778	CD	[6]	Cmpd6
15	0.2232	35.49527778	CD	[7]	Cmpd7
16	0.105	35.49527778	CD	[]	none
17	0.5018	35.49527778	CD	[1]	Cmpd1
18	0.3283	35.49527778	CD	[2]	Cmpd2
19	0.1683	35.49527778	CD	[3]	Cmpd3
20	0.216	35.49527778	CD	[4]	Cmpd4
21	0.2342	35.49527778	CD	[5]	Cmpd5
22	0.2695	35.49527778	CD	[6]	Cmpd6
23	0.2201	35.49527778	CD	[7]	Cmpd7
24	0.2254	35.49527778	CD	[]	none
25	0.4869	35.49527778	CD	[1]	Cmpd1
26	0.2875	35.49527778	CD	[2]	Cmpd2
27	-0.0125	35.49527778	CD	[3]	Cmpd3
28	0.0198	35.49527778	CD	[4]	Cmpd4
29	0.1015	35.49527778	CD	[5]	Cmpd5
30	0.2441	35.49527778	CD	[6]	Cmpd6
31	0.222	35.49527778	CD	[7]	Cmpd7
32	0.2276	35.49527778	CD	[]	none
33	0.2057	35.49527778	CD	[1]	Cmpd1
34	0.2744	35.49527778	CD	[2]	Cmpd2
35	0.2304	35.49527778	CD	[3]	Cmpd3
36	0.1348	35.49527778	CD	[4]	Cmpd4
37	0.1767	35.49527778	CD	[5]	Cmpd5
38	0.1916	35.49527778	CD	[6]	Cmpd6
39	0.2565	35.49527778	CD	[7]	Cmpd7
40	0.2836	35.49527778	CD	[2, 3, 4, 5, 6, 7]	L1O1
41	0.2561	35.49527778	CD	[1, 3, 4, 5, 6, 7]	L1O2
42	0.2361	35.49527778	CD	[1, 2, 4, 5, 6, 7]	L1O3
43	0.2016	35.49527778	CD	[1, 2, 3, 5, 6, 7]	L1O4
44	0.1594	35.49527778	CD	[1, 2, 3, 4, 6, 7]	L1O5
45	0.3259	35.49527778	CD	[1, 2, 3, 4, 5, 7]	L1O6
46	0.3367	35.49527778	CD	[1, 2, 3, 4, 5, 6]	L1O7
47	0.3242	35.49527778	CD	[1, 2, 3, 4, 5, 6, 7]	all7
48	0.2777	35.49527778	CD	[2, 3, 4, 5, 6, 7]	L1O1
49	0.277	35.49527778	CD	[1, 3, 4, 5, 6, 7]	L1O2
50	0.2729	35.49527778	CD	[1, 2, 4, 5, 6, 7]	L1O3
51	0.2832	35.49527778	CD	[1, 2, 3, 5, 6, 7]	L1O4
52	0.3038	35.49527778	CD	[1, 2, 3, 4, 6, 7]	L1O5
53	0.3246	35.49527778	CD	[1, 2, 3, 4, 5, 7]	L1O6
54	0.3527	35.49527778	CD	[1, 2, 3, 4, 5, 6]	L1O7
55	0.3074	35.49527778	CD	[1, 2, 3, 4, 5, 6, 7]	all7
56	0.2968	35.49527778	CD	[2, 3, 4, 5, 6, 7]	L1O1
57	0.2214	35.49527778	CD	[1, 3, 4, 5, 6, 7]	L1O2
58	0.3155	35.49527778	CD	[1, 2, 4, 5, 6, 7]	L1O3
59	0.2798	35.49527778	CD	[1, 2, 3, 5, 6, 7]	L1O4
60	0.316	35.49527778	CD	[1, 2, 3, 4, 6, 7]	L1O5
61	0.2039	35.49527778	CD	[1, 2, 3, 4, 5, 7]	L1O6
62	0.3117	35.49527778	CD	[1, 2, 3, 4, 5, 6]	L1O7
63	0.3099	35.49527778	CD	[1, 2, 3, 4, 5, 6, 7]	all7
64	0.2416	35.49527778	CD	[]	ABB spike
65	0.2586	35.49527778	CD	[]	ABB spike
66	0.2477	35.49527778	CD	[]	ABB spike
67	0.2782	35.49527778	CD	[]	ABB spike
68	0.2617	35.49527778	CD	[]	ABB spike
69	-0.0459	35.49527778	blank	[]	ABB spike
70	-0.0647	35.49527778	blank	[]	ABB spike
71	-0.0689	35.49527778	blank	[]	ABB spike
72	0.6092	35.49527778	CD	[]	ABB
73	0.5812	35.49527778	CD	[]	ABB
74	0.5849	35.49527778	CD	[]	ABB
75	0.5213	35.49527778	CD	[]	ABB
76	0.0108	35.49527778	blank	[]	ABB
77	0.0109	35.49527778	blank	[]	ABB
78	0.0153	35.49527778	blank	[]	ABB
79	0.0098	35.49527778	blank	[]	ABB
80	-0.0838	35.49527778	blank	[]	none
81	-0.0853	35.49527778	blank	[]	none
82	-0.0846	35.49527778	blank	[]	none
83	-0.0885	35.49527778	blank	[]	none
84	-0.0909	35.49527778	blank	[]	none
85	-0.0875	35.49527778	blank	[]	none
86	-0.0873	35.49527778	blank	[]	none
87	-0.0808	35.49527778	blank	[]	none
88	-0.0888	35.49527778	blank	[]	none
89	0.0215	35.49527778	blank	[1]	Cmpd1
90	0.0176	35.49527778	blank	[2]	Cmpd2
91	0.0228	35.49527778	blank	[3]	Cmpd3
92	0.0201	35.49527778	blank	[4]	Cmpd4
93	0.0368	35.49527778	blank	[5]	Cmpd5
94	0.0139	35.49527778	blank	[6]	Cmpd6
95	0.0154	35.49527778	blank	[7]	Cmpd7
0	0.2233	37.52583333	CD	[]	none
1	0.161	37.52583333	CD	[1]	Cmpd1
2	0.253	37.52583333	CD	[2]	Cmpd2
3	0.1744	37.52583333	CD	[3]	Cmpd3
4	0.1193	37.52583333	CD	[4]	Cmpd4
5	0.1917	37.52583333	CD	[5]	Cmpd5
6	0.2115	37.52583333	CD	[6]	Cmpd6
7	0.1945	37.52583333	CD	[7]	Cmpd7
8	0.172	37.52583333	CD	[]	none
9	0.2122	37.52583333	CD	[1]	Cmpd1
10	0.2906	37.52583333	CD	[2]	Cmpd2
11	0.0247	37.52583333	CD	[3]	Cmpd3
12	0.2423	37.52583333	CD	[4]	Cmpd4
13	0.2194	37.52583333	CD	[5]	Cmpd5
14	0.257	37.52583333	CD	[6]	Cmpd6
15	0.2316	37.52583333	CD	[7]	Cmpd7
16	0.1401	37.52583333	CD	[]	none
17	0.513	37.52583333	CD	[1]	Cmpd1
18	0.3258	37.52583333	CD	[2]	Cmpd2
19	0.1898	37.52583333	CD	[3]	Cmpd3
20	0.2295	37.52583333	CD	[4]	Cmpd4
21	0.2436	37.52583333	CD	[5]	Cmpd5
22	0.2799	37.52583333	CD	[6]	Cmpd6
23	0.2258	37.52583333	CD	[7]	Cmpd7
24	0.2374	37.52583333	CD	[]	none
25	0.4945	37.52583333	CD	[1]	Cmpd1
26	0.2956	37.52583333	CD	[2]	Cmpd2
27	-0.0206	37.52583333	CD	[3]	Cmpd3
28	0.0498	37.52583333	CD	[4]	Cmpd4
29	0.1353	37.52583333	CD	[5]	Cmpd5
30	0.2646	37.52583333	CD	[6]	Cmpd6
31	0.2294	37.52583333	CD	[7]	Cmpd7
32	0.2399	37.52583333	CD	[]	none
33	0.2173	37.52583333	CD	[1]	Cmpd1
34	0.2838	37.52583333	CD	[2]	Cmpd2
35	0.238	37.52583333	CD	[3]	Cmpd3
36	0.1427	37.52583333	CD	[4]	Cmpd4
37	0.1864	37.52583333	CD	[5]	Cmpd5
38	0.2149	37.52583333	CD	[6]	Cmpd6
39	0.2636	37.52583333	CD	[7]	Cmpd7
40	0.2289	37.52583333	CD	[2, 3, 4, 5, 6, 7]	L1O1
41	0.2427	37.52583333	CD	[1, 3, 4, 5, 6, 7]	L1O2
42	0.211	37.52583333	CD	[1, 2, 4, 5, 6, 7]	L1O3
43	0.2634	37.52583333	CD	[1, 2, 3, 5, 6, 7]	L1O4
44	0.2008	37.52583333	CD	[1, 2, 3, 4, 6, 7]	L1O5
45	0.2805	37.52583333	CD	[1, 2, 3, 4, 5, 7]	L1O6
46	0.3132	37.52583333	CD	[1, 2, 3, 4, 5, 6]	L1O7
47	0.309	37.52583333	CD	[1, 2, 3, 4, 5, 6, 7]	all7
48	0.2546	37.52583333	CD	[2, 3, 4, 5, 6, 7]	L1O1
49	0.2857	37.52583333	CD	[1, 3, 4, 5, 6, 7]	L1O2
50	0.2489	37.52583333	CD	[1, 2, 4, 5, 6, 7]	L1O3
51	0.2979	37.52583333	CD	[1, 2, 3, 5, 6, 7]	L1O4
52	0.281	37.52583333	CD	[1, 2, 3, 4, 6, 7]	L1O5
53	0.2777	37.52583333	CD	[1, 2, 3, 4, 5, 7]	L1O6
54	0.3313	37.52583333	CD	[1, 2, 3, 4, 5, 6]	L1O7
55	0.2989	37.52583333	CD	[1, 2, 3, 4, 5, 6, 7]	all7
56	0.2726	37.52583333	CD	[2, 3, 4, 5, 6, 7]	L1O1
57	0.2292	37.52583333	CD	[1, 3, 4, 5, 6, 7]	L1O2
58	0.2843	37.52583333	CD	[1, 2, 4, 5, 6, 7]	L1O3
59	0.2892	37.52583333	CD	[1, 2, 3, 5, 6, 7]	L1O4
60	0.2962	37.52583333	CD	[1, 2, 3, 4, 6, 7]	L1O5
61	0.2338	37.52583333	CD	[1, 2, 3, 4, 5, 7]	L1O6
62	0.3129	37.52583333	CD	[1, 2, 3, 4, 5, 6]	L1O7
63	0.2948	37.52583333	CD	[1, 2, 3, 4, 5, 6, 7]	all7
64	0.2555	37.52583333	CD	[]	ABB spike
65	0.2662	37.52583333	CD	[]	ABB spike
66	0.2625	37.52583333	CD	[]	ABB spike
67	0.293	37.52583333	CD	[]	ABB spike
68	0.2638	37.52583333	CD	[]	ABB spike
69	-0.0596	37.52583333	blank	[]	ABB spike
70	-0.0633	37.52583333	blank	[]	ABB spike
71	-0.0682	37.52583333	blank	[]	ABB spike
72	0.6343	37.52583333	CD	[]	ABB
73	0.6023	37.52583333	CD	[]	ABB
74	0.609	37.52583333	CD	[]	ABB
75	0.5382	37.52583333	CD	[]	ABB
76	0.0103	37.52583333	blank	[]	ABB
77	0.0106	37.52583333	blank	[]	ABB
78	0.0154	37.52583333	blank	[]	ABB
[truncated: 881 more rows]
