# Supplementary material for: Negative interactions determine Clostridioides difficile growth in synthetic human gut communities
Source: Mol Syst Biol. 2021 Oct 25;17(10):e10355. doi: 10.15252/msb.202110355 (PMC8543057; doi:10.15252/msb.202110355)
Supplement: Supplementary file 6 — Dataset EV4 [file MSB-17-e10355-s006.zip › DatasetEV4/Fig4C.csv]

ODcurve	ODcurve_raw	condition	rep	species	time	value
[0.0, 0.00020000000000000573, 0.0010000000000000009, 0.0019000000000000128, 0.0029000000000000137, 0.00410000000000002, 0.004299999999999998, 0.006500000000000006, 0.008800000000000002, 0.011200000000000015, 0.013300000000000006, 0.015200000000000019, 0.01730000000000001, 0.0194, 0.021100000000000008, 0.022800000000000015, 0.024800000000000016, 0.026300000000000018, 0.027999999999999997, 0.029600…	[0.1344, 0.1346, 0.1354, 0.1363, 0.1373, 0.1385, 0.1387, 0.1409, 0.1432, 0.1456, 0.1477, 0.1496, 0.1517, 0.1538, 0.1555, 0.1572, 0.1592, 0.1607, 0.1624, 0.164, 0.1658, 0.1674, 0.169, 0.1704, 0.172, 0.1733, 0.1746, 0.1759, 0.1773, 0.1785, 0.1799, 0.1808, 0.1821, 0.1793, 0.1808, 0.1827]	pH	0	blank	[0.0, 0.9741666666666666, 1.975, 2.975, 3.9755555555555557, 4.975833333333333, 15.383888888888889, 16.38361111111111, 17.38388888888889, 18.384166666666665, 19.38361111111111, 20.38388888888889, 21.38361111111111, 22.38388888888889, 23.38388888888889, 24.38388888888889, 25.38361111111111, 26.38388888888889, 27.38388888888889, 28.384166666666665, 29.38388888888889, 30.38388888888889, 31.3841666666…	5
[0.0, 0.00040000000000001146, 0.0015999999999999903, 0.002700000000000008, 0.0040999999999999925, 0.006099999999999994, 0.005299999999999999, 0.007300000000000001, 0.009899999999999992, 0.0126, 0.014800000000000008, 0.017000000000000015, 0.019199999999999995, 0.021100000000000008, 0.02260000000000001, 0.02429999999999999, 0.025999999999999995, 0.027600000000000013, 0.029299999999999993, 0.0305999…	[0.1414, 0.1418, 0.143, 0.1441, 0.1455, 0.1475, 0.1467, 0.1487, 0.1513, 0.154, 0.1562, 0.1584, 0.1606, 0.1625, 0.164, 0.1657, 0.1674, 0.169, 0.1707, 0.172, 0.1734, 0.1748, 0.1762, 0.1775, 0.1791, 0.1804, 0.1818, 0.1833, 0.1849, 0.1873, 0.1894, 0.1909, 0.1929, 0.1905, 0.1922, 0.1984]	pH	0	blank	[0.0, 0.9741666666666666, 1.975, 2.975, 3.9755555555555557, 4.975833333333333, 15.383888888888889, 16.38361111111111, 17.38388888888889, 18.384166666666665, 19.38361111111111, 20.38388888888889, 21.38361111111111, 22.38388888888889, 23.38388888888889, 24.38388888888889, 25.38361111111111, 26.38388888888889, 27.38388888888889, 28.384166666666665, 29.38388888888889, 30.38388888888889, 31.3841666666…	5.4
[0.002599999999999991, 0.0020999999999999908, 0.002700000000000008, 0.002700000000000008, 0.0030000000000000027, 0.003500000000000003, 0.0, 0.0010999999999999899, 0.0022000000000000075, 0.003500000000000003, 0.004799999999999999, 0.005700000000000011, 0.0068999999999999895, 0.007800000000000001, 0.008899999999999991, 0.010000000000000009, 0.01100000000000001, 0.011800000000000005, 0.0125000000000…	[0.149, 0.1485, 0.1491, 0.1491, 0.1494, 0.1499, 0.1464, 0.1475, 0.1486, 0.1499, 0.1512, 0.1521, 0.1533, 0.1542, 0.1553, 0.1564, 0.1574, 0.1582, 0.1589, 0.1598, 0.1609, 0.1619, 0.1628, 0.1635, 0.1647, 0.1654, 0.1661, 0.1673, 0.1681, 0.1694, 0.1711, 0.1725, 0.1738, 0.171, 0.1728, 0.1751]	pH	0	blank	[0.0, 0.9741666666666666, 1.975, 2.975, 3.9755555555555557, 4.975833333333333, 15.383888888888889, 16.38361111111111, 17.38388888888889, 18.384166666666665, 19.38361111111111, 20.38388888888889, 21.38361111111111, 22.38388888888889, 23.38388888888889, 24.38388888888889, 25.38361111111111, 26.38388888888889, 27.38388888888889, 28.384166666666665, 29.38388888888889, 30.38388888888889, 31.3841666666…	6.2
[0.0010999999999999899, 0.0005999999999999894, 0.0012000000000000066, 0.0015999999999999903, 0.0019000000000000128, 0.002700000000000008, 0.0, 0.0014000000000000123, 0.0024000000000000132, 0.003799999999999998, 0.004599999999999993, 0.005599999999999994, 0.0068999999999999895, 0.00839999999999999, 0.008899999999999991, 0.010199999999999987, 0.011300000000000004, 0.012300000000000005, 0.0136000000…	[0.1382, 0.1377, 0.1383, 0.1387, 0.139, 0.1398, 0.1371, 0.1385, 0.1395, 0.1409, 0.1417, 0.1427, 0.144, 0.1455, 0.146, 0.1473, 0.1484, 0.1494, 0.1507, 0.1509, 0.1516, 0.1531, 0.1545, 0.1557, 0.1566, 0.1595, 0.1606, 0.1624, 0.1639, 0.1647, 0.1653, 0.1656, 0.166, 0.1624, 0.1659, 0.1706]	pH	0	blank	[0.0, 0.9741666666666666, 1.975, 2.975, 3.9755555555555557, 4.975833333333333, 15.383888888888889, 16.38361111111111, 17.38388888888889, 18.384166666666665, 19.38361111111111, 20.38388888888889, 21.38361111111111, 22.38388888888889, 23.38388888888889, 24.38388888888889, 25.38361111111111, 26.38388888888889, 27.38388888888889, 28.384166666666665, 29.38388888888889, 30.38388888888889, 31.3841666666…	6.33
[0.005099999999999993, 0.004799999999999999, 0.004399999999999987, 0.004200000000000009, 0.004200000000000009, 0.004299999999999998, 0.0, 0.0007999999999999952, 0.0010999999999999899, 0.0015999999999999903, 0.0020000000000000018, 0.0032000000000000084, 0.0032999999999999974, 0.002700000000000008, 0.0030999999999999917, 0.002899999999999986, 0.0032000000000000084, 0.002899999999999986, 0.003599999…	[0.1389, 0.1386, 0.1382, 0.138, 0.138, 0.1381, 0.1338, 0.1346, 0.1349, 0.1354, 0.1358, 0.137, 0.1371, 0.1365, 0.1369, 0.1367, 0.137, 0.1367, 0.1374, 0.1381, 0.138, 0.1381, 0.1394, 0.1413, 0.1424, 0.1443, 0.1453, 0.1474, 0.1484, 0.1491, 0.1497, 0.1505, 0.1509, 0.1489, 0.1525, 0.1546]	pH	0	blank	[0.0, 0.9741666666666666, 1.975, 2.975, 3.9755555555555557, 4.975833333333333, 15.383888888888889, 16.38361111111111, 17.38388888888889, 18.384166666666665, 19.38361111111111, 20.38388888888889, 21.38361111111111, 22.38388888888889, 23.38388888888889, 24.38388888888889, 25.38361111111111, 26.38388888888889, 27.38388888888889, 28.384166666666665, 29.38388888888889, 30.38388888888889, 31.3841666666…	6.7
[0.0, 0.006500000000000006, 0.015300000000000008, 0.02560000000000001, 0.038500000000000006, 0.055499999999999994, 0.1882, 0.2462, 0.2672, 0.28259999999999996, 0.29579999999999995, 0.2903, 0.2851, 0.2733, 0.2693, 0.262, 0.25870000000000004, 0.2501, 0.2472, 0.24100000000000002, 0.23679999999999998, 0.2326, 0.2301, 0.23190000000000002, 0.23040000000000002, 0.2301, 0.22890000000000002, 0.2301, 0.225…	[0.1732, 0.1797, 0.1885, 0.1988, 0.2117, 0.2287, 0.3614, 0.4194, 0.4404, 0.4558, 0.469, 0.4635, 0.4583, 0.4465, 0.4425, 0.4352, 0.4319, 0.4233, 0.4204, 0.4142, 0.41, 0.4058, 0.4033, 0.4051, 0.4036, 0.4033, 0.4021, 0.4033, 0.3988, 0.3968, 0.3911, 0.3868, 0.3861, 0.3757, 0.3858, 0.3952]	pH	1	CD	[0.0, 0.9741666666666666, 1.975, 2.975, 3.9755555555555557, 4.975833333333333, 15.383888888888889, 16.38361111111111, 17.38388888888889, 18.384166666666665, 19.38361111111111, 20.38388888888889, 21.38361111111111, 22.38388888888889, 23.38388888888889, 24.38388888888889, 25.38361111111111, 26.38388888888889, 27.38388888888889, 28.384166666666665, 29.38388888888889, 30.38388888888889, 31.3841666666…	5
[0.0, 0.010699999999999987, 0.025400000000000006, 0.045499999999999985, 0.07459999999999997, 0.10829999999999998, 0.3146, 0.34209999999999996, 0.3416, 0.3436, 0.3277, 0.32299999999999995, 0.3147, 0.3077, 0.3015, 0.28890000000000005, 0.28700000000000003, 0.28079999999999994, 0.28190000000000004, 0.2754, 0.27669999999999995, 0.2752, 0.27649999999999997, 0.2774, 0.2792, 0.27649999999999997, 0.278800…	[0.1761, 0.1868, 0.2015, 0.2216, 0.2507, 0.2844, 0.4907, 0.5182, 0.5177, 0.5197, 0.5038, 0.4991, 0.4908, 0.4838, 0.4776, 0.465, 0.4631, 0.4569, 0.458, 0.4515, 0.4528, 0.4513, 0.4526, 0.4535, 0.4553, 0.4526, 0.4549, 0.4553, 0.4551, 0.4512, 0.4491, 0.4497, 0.4502, 0.4425, 0.4526, 0.4582]	pH	1	CD	[0.0, 0.9741666666666666, 1.975, 2.975, 3.9755555555555557, 4.975833333333333, 15.383888888888889, 16.38361111111111, 17.38388888888889, 18.384166666666665, 19.38361111111111, 20.38388888888889, 21.38361111111111, 22.38388888888889, 23.38388888888889, 24.38388888888889, 25.38361111111111, 26.38388888888889, 27.38388888888889, 28.384166666666665, 29.38388888888889, 30.38388888888889, 31.3841666666…	5.4
[0.0, 0.012199999999999989, 0.03140000000000001, 0.06419999999999998, 0.10959999999999998, 0.15849999999999997, 0.2921, 0.2956, 0.293, 0.2894, 0.2794, 0.2728, 0.2673, 0.261, 0.253, 0.2539, 0.24520000000000003, 0.24520000000000003, 0.2424, 0.2399, 0.24059999999999998, 0.23199999999999998, 0.23809999999999998, 0.2388, 0.24280000000000002, 0.2449, 0.2475, 0.2507, 0.2465, 0.24669999999999997, 0.24480…	[0.186, 0.1982, 0.2174, 0.2502, 0.2956, 0.3445, 0.4781, 0.4816, 0.479, 0.4754, 0.4654, 0.4588, 0.4533, 0.447, 0.439, 0.4399, 0.4312, 0.4312, 0.4284, 0.4259, 0.4266, 0.418, 0.4241, 0.4248, 0.4288, 0.4309, 0.4335, 0.4367, 0.4325, 0.4327, 0.4308, 0.4272, 0.4246, 0.4401, 0.4409, 0.4406]	pH	1	CD	[0.0, 0.9741666666666666, 1.975, 2.975, 3.9755555555555557, 4.975833333333333, 15.383888888888889, 16.38361111111111, 17.38388888888889, 18.384166666666665, 19.38361111111111, 20.38388888888889, 21.38361111111111, 22.38388888888889, 23.38388888888889, 24.38388888888889, 25.38361111111111, 26.38388888888889, 27.38388888888889, 28.384166666666665, 29.38388888888889, 30.38388888888889, 31.3841666666…	5.8
[0.0, 0.013600000000000001, 0.0358, 0.07460000000000003, 0.1318, 0.18910000000000002, 0.34040000000000004, 0.32900000000000007, 0.32130000000000003, 0.31500000000000006, 0.30679999999999996, 0.29600000000000004, 0.28600000000000003, 0.27759999999999996, 0.272, 0.2691, 0.2621, 0.2561, 0.25560000000000005, 0.25329999999999997, 0.25139999999999996, 0.2498, 0.2561, 0.25760000000000005, 0.253700000000…	[0.1878, 0.2014, 0.2236, 0.2624, 0.3196, 0.3769, 0.5282, 0.5168, 0.5091, 0.5028, 0.4946, 0.4838, 0.4738, 0.4654, 0.4598, 0.4569, 0.4499, 0.4439, 0.4434, 0.4411, 0.4392, 0.4376, 0.4439, 0.4454, 0.4415, 0.4502, 0.4596, 0.4555, 0.4569, 0.4572, 0.4518, 0.4519, 0.4505, 0.4747, 0.4689, 0.4646]	pH	1	CD	[0.0, 0.9741666666666666, 1.975, 2.975, 3.9755555555555557, 4.975833333333333, 15.383888888888889, 16.38361111111111, 17.38388888888889, 18.384166666666665, 19.38361111111111, 20.38388888888889, 21.38361111111111, 22.38388888888889, 23.38388888888889, 24.38388888888889, 25.38361111111111, 26.38388888888889, 27.38388888888889, 28.384166666666665, 29.38388888888889, 30.38388888888889, 31.3841666666…	6.2
[0.0, 0.012200000000000016, 0.03609999999999999, 0.0801, 0.1421, 0.2002, 0.3507, 0.3578, 0.33840000000000003, 0.33199999999999996, 0.32410000000000005, 0.3133, 0.3048, 0.3, 0.2907, 0.2853, 0.28, 0.2817, 0.2747, 0.2743, 0.2717, 0.2749, 0.277, 0.2789, 0.2767, 0.28400000000000003, 0.2912, 0.29460000000000003, 0.294, 0.29510000000000003, 0.2918, 0.2926, 0.2918, 0.3254, 0.3227, 0.32089999999999996]	[0.1825, 0.1947, 0.2186, 0.2626, 0.3246, 0.3827, 0.5332, 0.5403, 0.5209, 0.5145, 0.5066, 0.4958, 0.4873, 0.4825, 0.4732, 0.4678, 0.4625, 0.4642, 0.4572, 0.4568, 0.4542, 0.4574, 0.4595, 0.4614, 0.4592, 0.4665, 0.4737, 0.4771, 0.4765, 0.4776, 0.4743, 0.4751, 0.4743, 0.5079, 0.5052, 0.5034]	pH	1	CD	[0.0, 0.9741666666666666, 1.975, 2.975, 3.9755555555555557, 4.975833333333333, 15.383888888888889, 16.38361111111111, 17.38388888888889, 18.384166666666665, 19.38361111111111, 20.38388888888889, 21.38361111111111, 22.38388888888889, 23.38388888888889, 24.38388888888889, 25.38361111111111, 26.38388888888889, 27.38388888888889, 28.384166666666665, 29.38388888888889, 30.38388888888889, 31.3841666666…	6.33
[0.0, 0.014300000000000007, 0.04249999999999998, 0.09409999999999999, 0.1702, 0.2381, 0.3435, 0.3375, 0.3297, 0.32309999999999994, 0.3146, 0.30779999999999996, 0.3033, 0.2982, 0.29510000000000003, 0.29169999999999996, 0.29169999999999996, 0.28659999999999997, 0.2922, 0.2965, 0.2956, 0.29900000000000004, 0.30720000000000003, 0.31689999999999996, 0.3228, 0.3306, 0.3337, 0.34230000000000005, 0.3466,…	[0.1736, 0.1879, 0.2161, 0.2677, 0.3438, 0.4117, 0.5171, 0.5111, 0.5033, 0.4967, 0.4882, 0.4814, 0.4769, 0.4718, 0.4687, 0.4653, 0.4653, 0.4602, 0.4658, 0.4701, 0.4692, 0.4726, 0.4808, 0.4905, 0.4964, 0.5042, 0.5073, 0.5159, 0.5202, 0.5216, 0.523, 0.5249, 0.526, 0.5412, 0.5327, 0.5306]	pH	1	CD	[0.0, 0.9741666666666666, 1.975, 2.975, 3.9755555555555557, 4.975833333333333, 15.383888888888889, 16.38361111111111, 17.38388888888889, 18.384166666666665, 19.38361111111111, 20.38388888888889, 21.38361111111111, 22.38388888888889, 23.38388888888889, 24.38388888888889, 25.38361111111111, 26.38388888888889, 27.38388888888889, 28.384166666666665, 29.38388888888889, 30.38388888888889, 31.3841666666…	6.7
[0.0, 0.015499999999999986, 0.04849999999999999, 0.11069999999999999, 0.19799999999999998, 0.2703, 0.3315, 0.3358, 0.34209999999999996, 0.34620000000000006, 0.3456, 0.348, 0.35519999999999996, 0.3629, 0.3638, 0.36340000000000006, 0.37029999999999996, 0.3759, 0.38880000000000003, 0.40360000000000007, 0.40449999999999997, 0.4194, 0.43220000000000003, 0.44120000000000004, 0.45100000000000007, 0.4639…	[0.1705, 0.186, 0.219, 0.2812, 0.3685, 0.4408, 0.502, 0.5063, 0.5126, 0.5167, 0.5161, 0.5185, 0.5257, 0.5334, 0.5343, 0.5339, 0.5408, 0.5464, 0.5593, 0.5741, 0.575, 0.5899, 0.6027, 0.6117, 0.6215, 0.6345, 0.6473, 0.6572, 0.6628, 0.6694, 0.671, 0.6713, 0.6742, 0.7122, 0.709, 0.71]	pH	1	CD	[0.0, 0.9741666666666666, 1.975, 2.975, 3.9755555555555557, 4.975833333333333, 15.383888888888889, 16.38361111111111, 17.38388888888889, 18.384166666666665, 19.38361111111111, 20.38388888888889, 21.38361111111111, 22.38388888888889, 23.38388888888889, 24.38388888888889, 25.38361111111111, 26.38388888888889, 27.38388888888889, 28.384166666666665, 29.38388888888889, 30.38388888888889, 31.3841666666…	7
[0.0, 0.01930000000000001, 0.05890000000000001, 0.1318, 0.21110000000000004, 0.27060000000000006, 0.3234, 0.32720000000000005, 0.3304, 0.3346, 0.3370000000000001, 0.3409000000000001, 0.3467, 0.3497, 0.35130000000000006, 0.358, 0.3651000000000001, 0.3698, 0.3762000000000001, 0.38280000000000003, 0.3942, 0.4042, 0.41500000000000004, 0.42900000000000005, 0.4404, 0.45420000000000005, 0.4607, 0.468000…	[0.1798, 0.1991, 0.2387, 0.3116, 0.3909, 0.4504, 0.5032, 0.507, 0.5102, 0.5144, 0.5168, 0.5207, 0.5265, 0.5295, 0.5311, 0.5378, 0.5449, 0.5496, 0.556, 0.5626, 0.574, 0.584, 0.5948, 0.6088, 0.6202, 0.634, 0.6405, 0.6478, 0.6508, 0.6507, 0.6547, 0.6536, 0.6566, 0.7117, 0.7101, 0.7116]	pH	1	CD	[0.0, 0.9741666666666666, 1.975, 2.975, 3.9755555555555557, 4.975833333333333, 15.383888888888889, 16.38361111111111, 17.38388888888889, 18.384166666666665, 19.38361111111111, 20.38388888888889, 21.38361111111111, 22.38388888888889, 23.38388888888889, 24.38388888888889, 25.38361111111111, 26.38388888888889, 27.38388888888889, 28.384166666666665, 29.38388888888889, 30.38388888888889, 31.3841666666…	7.5
[0.0, 0.005099999999999993, 0.012699999999999989, 0.021800000000000014, 0.03370000000000001, 0.049100000000000005, 0.15139999999999998, 0.1814, 0.19669999999999999, 0.2122, 0.21710000000000002, 0.21589999999999998, 0.21489999999999998, 0.20689999999999997, 0.20639999999999997, 0.2001, 0.19890000000000002, 0.19280000000000003, 0.18630000000000002, 0.18120000000000003, 0.17559999999999998, 0.170999…	[0.1749, 0.18, 0.1876, 0.1967, 0.2086, 0.224, 0.3263, 0.3563, 0.3716, 0.3871, 0.392, 0.3908, 0.3898, 0.3818, 0.3813, 0.375, 0.3738, 0.3677, 0.3612, 0.3561, 0.3505, 0.3459, 0.3439, 0.3443, 0.3454, 0.3369, 0.3325, 0.3327, 0.3315, 0.3257, 0.3186, 0.3146, 0.3139, 0.3105, 0.3189, 0.3279]	pH	2	CD	[0.0, 0.9741666666666666, 1.975, 2.975, 3.9755555555555557, 4.975833333333333, 15.383888888888889, 16.38361111111111, 17.38388888888889, 18.384166666666665, 19.38361111111111, 20.38388888888889, 21.38361111111111, 22.38388888888889, 23.38388888888889, 24.38388888888889, 25.38361111111111, 26.38388888888889, 27.38388888888889, 28.384166666666665, 29.38388888888889, 30.38388888888889, 31.3841666666…	5
[0.0, 0.009300000000000003, 0.02310000000000001, 0.04250000000000001, 0.07160000000000002, 0.10340000000000002, 0.29500000000000004, 0.3116, 0.31179999999999997, 0.30600000000000005, 0.2982, 0.29610000000000003, 0.277, 0.2669, 0.25839999999999996, 0.2458, 0.24900000000000003, 0.24000000000000002, 0.2387, 0.2315, 0.23040000000000002, 0.2275, 0.23, 0.23029999999999998, 0.22940000000000002, 0.2261, …	[0.1802, 0.1895, 0.2033, 0.2227, 0.2518, 0.2836, 0.4752, 0.4918, 0.492, 0.4862, 0.4784, 0.4763, 0.4572, 0.4471, 0.4386, 0.426, 0.4292, 0.4202, 0.4189, 0.4117, 0.4106, 0.4077, 0.4102, 0.4105, 0.4096, 0.4063, 0.4066, 0.4071, 0.4058, 0.4, 0.3969, 0.3973, 0.3943, 0.3761, 0.3842, 0.3876]	pH	2	CD	[0.0, 0.9741666666666666, 1.975, 2.975, 3.9755555555555557, 4.975833333333333, 15.383888888888889, 16.38361111111111, 17.38388888888889, 18.384166666666665, 19.38361111111111, 20.38388888888889, 21.38361111111111, 22.38388888888889, 23.38388888888889, 24.38388888888889, 25.38361111111111, 26.38388888888889, 27.38388888888889, 28.384166666666665, 29.38388888888889, 30.38388888888889, 31.3841666666…	5.4
[0.0, 0.012999999999999984, 0.030799999999999994, 0.06039999999999998, 0.10389999999999999, 0.1543, 0.3025, 0.308, 0.2952, 0.2875, 0.2892, 0.2706, 0.2626, 0.2529, 0.2439, 0.24159999999999998, 0.2343, 0.2289, 0.22309999999999997, 0.21949999999999997, 0.2173, 0.20789999999999997, 0.2111, 0.2103, 0.2111, 0.21149999999999997, 0.2112, 0.21299999999999997, 0.2106, 0.20829999999999999, 0.2087, 0.2045000…	[0.1844, 0.1974, 0.2152, 0.2448, 0.2883, 0.3387, 0.4869, 0.4924, 0.4796, 0.4719, 0.4736, 0.455, 0.447, 0.4373, 0.4283, 0.426, 0.4187, 0.4133, 0.4075, 0.4039, 0.4017, 0.3923, 0.3955, 0.3947, 0.3955, 0.3959, 0.3956, 0.3974, 0.395, 0.3927, 0.3931, 0.3889, 0.3849, 0.3944, 0.4014, 0.3994]	pH	2	CD	[0.0, 0.9741666666666666, 1.975, 2.975, 3.9755555555555557, 4.975833333333333, 15.383888888888889, 16.38361111111111, 17.38388888888889, 18.384166666666665, 19.38361111111111, 20.38388888888889, 21.38361111111111, 22.38388888888889, 23.38388888888889, 24.38388888888889, 25.38361111111111, 26.38388888888889, 27.38388888888889, 28.384166666666665, 29.38388888888889, 30.38388888888889, 31.3841666666…	5.8
[0.0, 0.012899999999999995, 0.03470000000000001, 0.07340000000000002, 0.1281, 0.18309999999999998, 0.3597, 0.34850000000000003, 0.3369, 0.32899999999999996, 0.32320000000000004, 0.3105, 0.3001, 0.2927, 0.2862, 0.28550000000000003, 0.2767, 0.2702, 0.2667, 0.2644, 0.2619, 0.2594, 0.262, 0.264, 0.2581, 0.265, 0.273, 0.2686, 0.2702, 0.269, 0.2653, 0.263, 0.2612, 0.2975, 0.2891, 0.2848]	[0.1815, 0.1944, 0.2162, 0.2549, 0.3096, 0.3646, 0.5412, 0.53, 0.5184, 0.5105, 0.5047, 0.492, 0.4816, 0.4742, 0.4677, 0.467, 0.4582, 0.4517, 0.4482, 0.4459, 0.4434, 0.4409, 0.4435, 0.4455, 0.4396, 0.4465, 0.4545, 0.4501, 0.4517, 0.4505, 0.4468, 0.4445, 0.4427, 0.479, 0.4706, 0.4663]	pH	2	CD	[0.0, 0.9741666666666666, 1.975, 2.975, 3.9755555555555557, 4.975833333333333, 15.383888888888889, 16.38361111111111, 17.38388888888889, 18.384166666666665, 19.38361111111111, 20.38388888888889, 21.38361111111111, 22.38388888888889, 23.38388888888889, 24.38388888888889, 25.38361111111111, 26.38388888888889, 27.38388888888889, 28.384166666666665, 29.38388888888889, 30.38388888888889, 31.3841666666…	6.2
[0.0, 0.01319999999999999, 0.0368, 0.0801, 0.1411, 0.1956, 0.3597, 0.35940000000000005, 0.345, 0.3346, 0.3272, 0.3135, 0.3031, 0.2968, 0.2873, 0.281, 0.2776, 0.276, 0.26890000000000003, 0.2665, 0.2627, 0.2652, 0.2655, 0.26890000000000003, 0.2664, 0.274, 0.2805, 0.2824, 0.2831, 0.2851, 0.2807, 0.2793, 0.2768, 0.3276, 0.3192, 0.3168]	[0.1714, 0.1846, 0.2082, 0.2515, 0.3125, 0.367, 0.5311, 0.5308, 0.5164, 0.506, 0.4986, 0.4849, 0.4745, 0.4682, 0.4587, 0.4524, 0.449, 0.4474, 0.4403, 0.4379, 0.4341, 0.4366, 0.4369, 0.4403, 0.4378, 0.4454, 0.4519, 0.4538, 0.4545, 0.4565, 0.4521, 0.4507, 0.4482, 0.499, 0.4906, 0.4882]	pH	2	CD	[0.0, 0.9741666666666666, 1.975, 2.975, 3.9755555555555557, 4.975833333333333, 15.383888888888889, 16.38361111111111, 17.38388888888889, 18.384166666666665, 19.38361111111111, 20.38388888888889, 21.38361111111111, 22.38388888888889, 23.38388888888889, 24.38388888888889, 25.38361111111111, 26.38388888888889, 27.38388888888889, 28.384166666666665, 29.38388888888889, 30.38388888888889, 31.3841666666…	6.33
[0.0, 0.014100000000000001, 0.0431, 0.0963, 0.16970000000000002, 0.2298, 0.3291, 0.31930000000000003, 0.31470000000000004, 0.3076, 0.2998, 0.2929, 0.2858, 0.28150000000000003, 0.2803, 0.2777, 0.2756, 0.2711, 0.2728, 0.2758, 0.2731, 0.2751, 0.2809, 0.2904, 0.2958, 0.3014, 0.3049, 0.3113, 0.3143, 0.31570000000000004, 0.3176, 0.3199, 0.3199, 0.40750000000000003, 0.3979, 0.39410000000000006]	[0.176, 0.1901, 0.2191, 0.2723, 0.3457, 0.4058, 0.5051, 0.4953, 0.4907, 0.4836, 0.4758, 0.4689, 0.4618, 0.4575, 0.4563, 0.4537, 0.4516, 0.4471, 0.4488, 0.4518, 0.4491, 0.4511, 0.4569, 0.4664, 0.4718, 0.4774, 0.4809, 0.4873, 0.4903, 0.4917, 0.4936, 0.4959, 0.4959, 0.5835, 0.5739, 0.5701]	pH	2	CD	[0.0, 0.9741666666666666, 1.975, 2.975, 3.9755555555555557, 4.975833333333333, 15.383888888888889, 16.38361111111111, 17.38388888888889, 18.384166666666665, 19.38361111111111, 20.38388888888889, 21.38361111111111, 22.38388888888889, 23.38388888888889, 24.38388888888889, 25.38361111111111, 26.38388888888889, 27.38388888888889, 28.384166666666665, 29.38388888888889, 30.38388888888889, 31.3841666666…	6.7
[0.0, 0.015499999999999986, 0.051199999999999996, 0.1139, 0.20189999999999997, 0.26389999999999997, 0.33649999999999997, 0.3382, 0.3441, 0.3455, 0.3442, 0.34669999999999995, 0.3495, 0.3532, 0.35459999999999997, 0.3545, 0.36000000000000004, 0.36300000000000004, 0.3743, 0.38409999999999994, 0.3836, 0.3966, 0.40709999999999996, 0.41519999999999996, 0.42419999999999997, 0.43949999999999995, 0.454, 0.…	[0.1708, 0.1863, 0.222, 0.2847, 0.3727, 0.4347, 0.5073, 0.509, 0.5149, 0.5163, 0.515, 0.5175, 0.5203, 0.524, 0.5254, 0.5253, 0.5308, 0.5338, 0.5451, 0.5549, 0.5544, 0.5674, 0.5779, 0.586, 0.595, 0.6103, 0.6248, 0.636, 0.6441, 0.6532, 0.656, 0.6566, 0.6573, 0.6917, 0.6877, 0.6858]	pH	2	CD	[0.0, 0.9741666666666666, 1.975, 2.975, 3.9755555555555557, 4.975833333333333, 15.383888888888889, 16.38361111111111, 17.38388888888889, 18.384166666666665, 19.38361111111111, 20.38388888888889, 21.38361111111111, 22.38388888888889, 23.38388888888889, 24.38388888888889, 25.38361111111111, 26.38388888888889, 27.38388888888889, 28.384166666666665, 29.38388888888889, 30.38388888888889, 31.3841666666…	7
[0.0, 0.019299999999999984, 0.06109999999999999, 0.1327, 0.21619999999999998, 0.267, 0.3083, 0.3116, 0.3157, 0.31809999999999994, 0.3215, 0.3257, 0.32789999999999997, 0.3317, 0.3333999999999999, 0.33909999999999996, 0.3433999999999999, 0.34829999999999994, 0.3525999999999999, 0.3579, 0.36849999999999994, 0.3782, 0.3923, 0.4110999999999999, 0.4251999999999999, 0.4385, 0.4438, 0.4478, 0.4486, 0.448…	[0.1781, 0.1974, 0.2392, 0.3108, 0.3943, 0.4451, 0.4864, 0.4897, 0.4938, 0.4962, 0.4996, 0.5038, 0.506, 0.5098, 0.5115, 0.5172, 0.5215, 0.5264, 0.5307, 0.536, 0.5466, 0.5563, 0.5704, 0.5892, 0.6033, 0.6166, 0.6219, 0.6259, 0.6267, 0.6267, 0.6292, 0.6277, 0.6289, 0.6773, 0.6722, 0.6699]	pH	2	CD	[0.0, 0.9741666666666666, 1.975, 2.975, 3.9755555555555557, 4.975833333333333, 15.383888888888889, 16.38361111111111, 17.38388888888889, 18.384166666666665, 19.38361111111111, 20.38388888888889, 21.38361111111111, 22.38388888888889, 23.38388888888889, 24.38388888888889, 25.38361111111111, 26.38388888888889, 27.38388888888889, 28.384166666666665, 29.38388888888889, 30.38388888888889, 31.3841666666…	7.5
