# Supplementary material for: Negative interactions determine Clostridioides difficile growth in synthetic human gut communities
Source: Mol Syst Biol. 2021 Oct 25;17(10):e10355. doi: 10.15252/msb.202110355 (PMC8543057; doi:10.15252/msb.202110355)
Supplement: Supplementary file 6 — Dataset EV4 [file MSB-17-e10355-s006.zip › DatasetEV4/Exp7_pH.csv]

	Condition	Time	Well	pH
0	CommA_LD	6hrs	0	6.361538879857671
1	CommA_LD	48hrs	0	6.494743187306136
2	CommA_LD	6hrs	1	6.3880736186924585
3	CommA_LD	48hrs	1	6.46425732488709
4	CommA_LD	6hrs	2	6.371633113584184
5	CommA_LD	48hrs	2	6.430096095786677
6	CommB_LD	6hrs	8	6.420638679415676
7	CommB_LD	48hrs	8	5.983028039381875
8	CommB_LD	6hrs	6	6.420638679415676
9	CommB_LD	48hrs	6	5.964903312991787
10	CommB_LD	6hrs	7	6.42606170330926
11	CommB_LD	48hrs	7	6.113320630757214
12	CommE_LD	6hrs	24	6.683809201843321
13	CommE_LD	48hrs	24	6.955620143350616
14	CommE_LD	6hrs	25	6.66912441844164
15	CommE_LD	48hrs	25	6.917978019558341
16	CommE_LD	6hrs	26	6.687536492242588
17	CommE_LD	48hrs	26	6.902556399636916
18	CommF_LD	6hrs	32	6.187280853578274
19	CommF_LD	48hrs	32	5.853663121019707
20	CommF_LD	6hrs	30	6.234957551786401
21	CommF_LD	48hrs	30	5.836423625967611
22	CommF_LD	6hrs	31	6.231649313863032
23	CommF_LD	48hrs	31	5.869454734490098
24	CommG_LD	6hrs	36	6.3880736186924585
25	CommG_LD	48hrs	36	6.375327266274832
26	CommG_LD	6hrs	37	6.389153184979952
27	CommG_LD	48hrs	37	6.43043103825028
28	CommG_LD	6hrs	38	6.389153184979952
29	CommG_LD	48hrs	38	6.4243724273924325
30	CommH_LD	6hrs	42	6.110971587813916
31	CommH_LD	48hrs	42	5.234626950322664
32	CommH_LD	6hrs	44	6.042113641115318
33	CommH_LD	48hrs	44	5.3077897033555645
34	CommH_LD	6hrs	43	6.0147710146540625
35	CommH_LD	48hrs	43	5.2130591875140215
36	CommI_LD	6hrs	49	5.866701287435255
37	CommI_LD	48hrs	49	5.269660685170896
38	CommI_LD	6hrs	48	5.8115274710517255
39	CommI_LD	48hrs	48	5.372024950582688
40	CommI_LD	6hrs	50	5.983770327623318
41	CommI_LD	48hrs	50	5.272477612737601
42	CommJ_LD	6hrs	56	6.384822766145873
43	CommJ_LD	48hrs	56	6.136840942010096
44	CommJ_LD	6hrs	54	6.3577548566164825
45	CommJ_LD	48hrs	54	6.19492394952518
46	CommJ_LD	6hrs	55	6.38446042849856
47	CommJ_LD	48hrs	55	6.139083095806143
48	CommK_LD	6hrs	60	6.0948491136159575
49	CommK_LD	48hrs	60	5.7419908928422085
50	CommK_LD	6hrs	62	6.086915387140362
51	CommK_LD	48hrs	62	5.736159388947044
52	CommK_LD	6hrs	61	6.097870452653509
53	CommK_LD	48hrs	61	5.738499606265516
54	CommL_LD	6hrs	67	6.381917679003028
55	CommL_LD	48hrs	67	6.284546682498821
56	CommL_LD	6hrs	66	6.369033039997705
57	CommL_LD	48hrs	66	6.251213299952659
58	CommL_LD	6hrs	68	6.360784065526334
59	CommL_LD	48hrs	68	6.336878490146182
60	CommM_LD	6hrs	73	6.332531007983297
61	CommM_LD	48hrs	73	6.42606170330926
62	CommM_LD	6hrs	72	6.323332557101876
63	CommM_LD	48hrs	72	6.467094873115593
64	CommM_LD	6hrs	74	6.349726324514261
65	CommM_LD	48hrs	74	6.37789915916877
66	CommO_LD	6hrs	85	6.323332557101876
67	CommO_LD	48hrs	85	6.755459075748758
68	CommO_LD	6hrs	86	6.334906456666145
69	CommO_LD	48hrs	86	6.693844169610909
70	CommA_HD	6hrs	4	6.386992032145509
71	CommA_HD	48hrs	4	6.453090210586415
72	CommA_HD	6hrs	3	6.36791511878355
73	CommA_HD	48hrs	3	6.3789978976893105
74	CommA_HD	6hrs	5	6.3862698481226845
75	CommA_HD	48hrs	5	6.486279445367326
76	CommB_HD	6hrs	9	6.427746095237154
77	CommB_HD	48hrs	9	5.9962372987778165
78	CommB_HD	6hrs	10	6.418933570296845
79	CommB_HD	48hrs	10	5.946949331611235
80	CommB_HD	6hrs	11	6.433436896452916
81	CommB_HD	48hrs	11	5.938954688290882
82	CommC_HD	6hrs	16	6.372003596403378
83	CommC_HD	48hrs	16	6.560592492237552
84	CommC_HD	6hrs	17	6.378631883994846
85	CommC_HD	48hrs	17	6.531967716672611
86	CommE_HD	6hrs	28	6.656617265421339
87	CommE_HD	48hrs	28	7.07190908408869
88	CommF_HD	6hrs	33	6.186253832342189
89	CommF_HD	48hrs	33	5.854604922809079
90	CommF_HD	6hrs	34	6.23354211719942
91	CommF_HD	48hrs	34	5.789687098630592
92	CommF_HD	6hrs	35	6.2162729178417475
93	CommF_HD	48hrs	35	5.821624321005185
94	CommG_HD	6hrs	39	6.391664361115957
95	CommG_HD	48hrs	39	6.36116159656951
96	CommG_HD	6hrs	40	6.381553513144233
97	CommG_HD	48hrs	40	6.479235224693886
98	CommG_HD	6hrs	41	6.353180881674449
99	CommG_HD	48hrs	41	6.41102501497612
100	CommH_HD	6hrs	45	6.0414464236085745
101	CommH_HD	48hrs	45	5.116675787678636
102	CommH_HD	6hrs	46	6.037426001895085
103	CommH_HD	48hrs	46	5.234626950322664
104	CommH_HD	6hrs	47	6.027928869862741
105	CommH_HD	48hrs	47	5.156673969549809
106	CommI_HD	6hrs	51	5.889229595897476
107	CommI_HD	48hrs	51	5.3156133084728125
108	CommI_HD	6hrs	52	5.927560982030269
109	CommI_HD	48hrs	52	5.275279555542379
110	CommI_HD	6hrs	53	5.915082332395895
111	CommI_HD	48hrs	53	5.197093629235619
112	CommJ_HD	6hrs	57	6.36040628638453
113	CommJ_HD	48hrs	57	6.098472742818908
114	CommJ_HD	6hrs	58	6.34895581227896
115	CommJ_HD	48hrs	58	6.115075894056075
116	CommJ_HD	6hrs	59	6.360784065526334
117	CommJ_HD	48hrs	59	6.1254922362331605
118	CommK_HD	6hrs	64	6.059828927540044
119	CommK_HD	48hrs	64	5.751191394501203
120	CommK_HD	6hrs	65	6.031339606770313
121	CommK_HD	48hrs	65	5.698514630797388
122	CommK_HD	6hrs	63	6.096663899141404
123	CommK_HD	48hrs	63	5.723102309857719
124	CommL_HD	6hrs	69	6.359649982427013
125	CommL_HD	48hrs	69	6.3213131383328465
126	CommL_HD	6hrs	70	6.373852445572862
127	CommL_HD	48hrs	70	6.2926886173104775
128	CommL_HD	6hrs	71	6.397363587498646
129	CommL_HD	48hrs	71	6.311930609495268
130	CommM_HD	6hrs	75	6.338451238735615
131	CommM_HD	48hrs	75	6.409638557307105
132	CommM_HD	6hrs	76	6.35279806728808
133	CommM_HD	48hrs	76	6.456942923131967
134	CommM_HD	6hrs	77	6.324942964519843
135	CommM_HD	48hrs	77	6.442690694300207
136	CommO_HD	6hrs	87	6.36116159656951
137	CommO_HD	48hrs	87	6.692327414393425
138	CommO_HD	6hrs	89	6.301134803971852
139	CommO_HD	48hrs	89	6.666190788992183
140	CommO_HD	6hrs	88	6.306973359840254
141	CommO_HD	48hrs	88	6.58560194605704
