# Supplementary material for: Negative interactions determine Clostridioides difficile growth in synthetic human gut communities
Source: Mol Syst Biol. 2021 Oct 25;17(10):e10355. doi: 10.15252/msb.202110355 (PMC8543057; doi:10.15252/msb.202110355)
Supplement: Supplementary file 6 — Dataset EV4 [file MSB-17-e10355-s006.zip › DatasetEV4/Exp4.csv]

	Condition	Time	Row	Column	Sample	CA	BT	BU	PC	CH	FP	Unclassified	Total	BO	Bacillus_cereus	ER	AC	DP	BV	CC	RI	BH	CS	EL	HB	BF	BL	CG	CD	BY	Escherichia_coli	BC	PJ	BA	EH	DL	DF	OD600
0	SEHE56_1	48	A	1	P05A01	0.0	5.0	4.0	4107.0	1.0	1.0	185.0	21524.0	15855.0	0.0	0.0	0.0	0.0	0.0	0.0	0.0	0.0	0.0	1366.0	0.0	0.0	0.0	0.0	0.0	0.0	0.0	0.0	0.0	0.0	0.0	0.0	0.0	0.9704000000000002
1	SEHE56_65	48	A	9	P05A09	0.0	15489.0	5498.0	2641.0	1.0	0.0	314.0	24063.0	5.0	1.0	111.0	0.0	0.0	0.0	0.0	0.0	0.0	1.0	1.0	0.0	0.0	0.0	0.0	0.0	0.0	1.0	0.0	0.0	0.0	0.0	0.0	0.0	0.5508
2	SEHE56_26	48	B	4	P05B04	0.0	23236.0	7.0	6071.0	0.0	0.0	99.0	31064.0	2.0	0.0	0.0	0.0	0.0	1643.0	0.0	0.0	1.0	2.0	0.0	0.0	0.0	0.0	0.0	0.0	0.0	3.0	0.0	0.0	0.0	0.0	0.0	0.0	0.6808000000000001
3	SEHE56_9	48	A	2	P05A02	0.0	5.0	5.0	25152.0	0.0	0.0	1.0	26970.0	5.0	1.0	52.0	0.0	0.0	2.0	0.0	0.0	0.0	1.0	1745.0	0.0	0.0	0.0	0.0	0.0	0.0	1.0	0.0	0.0	0.0	0.0	0.0	0.0	0.8800000000000001
4	SEHE56_10	48	B	2	P05B02	6756.0	20676.0	18.0	4.0	4333.0	0.0	23.0	31824.0	2.0	2.0	1.0	1.0	0.0	2.0	0.0	0.0	0.0	2.0	4.0	0.0	0.0	0.0	0.0	0.0	0.0	0.0	0.0	0.0	0.0	0.0	0.0	0.0	0.8320000000000001
5	SEHE56_17	48	A	3	P05A03	2.0	17751.0	7052.0	21.0	10.0	0.0	286.0	25437.0	4.0	2.0	299.0	0.0	2.0	1.0	0.0	0.0	3.0	0.0	3.0	0.0	1.0	0.0	0.0	0.0	0.0	0.0	0.0	0.0	0.0	0.0	0.0	0.0	0.5648
6	SEHE56_73	48	A	10	P05A10	3.0	2.0	11021.0	3.0	0.0	3318.0	102.0	24811.0	3.0	2.0	281.0	0.0	0.0	2142.0	0.0	0.0	0.0	7934.0	0.0	0.0	0.0	0.0	0.0	0.0	0.0	0.0	0.0	0.0	0.0	0.0	0.0	0.0	0.5496000000000001
7	SEHE56_50	48	B	7	P05B07	3.0	13.0	7.0	25949.0	2.0	0.0	82.0	36571.0	0.0	1.0	0.0	0.0	0.0	0.0	0.0	0.0	5180.0	4798.0	536.0	0.0	0.0	0.0	0.0	0.0	0.0	0.0	0.0	0.0	0.0	0.0	0.0	0.0	1.142
8	SEHE56_25	48	A	4	P05A04	2.0	2.0	10.0	3.0	1.0	0.0	2550.0	23456.0	14790.0	2.0	659.0	0.0	0.0	0.0	0.0	0.0	1.0	5435.0	1.0	0.0	0.0	0.0	0.0	0.0	0.0	0.0	0.0	0.0	0.0	0.0	0.0	0.0	0.6544000000000001
9	SEHE56_33	48	A	5	P05A05	5896.0	8.0	7400.0	1.0	0.0	2.0	568.0	25474.0	11592.0	0.0	2.0	0.0	0.0	0.0	0.0	0.0	0.0	4.0	1.0	0.0	0.0	0.0	0.0	0.0	0.0	0.0	0.0	0.0	0.0	0.0	0.0	0.0	0.8136000000000001
10	SEHE56_81	48	A	11	P05A11	0.0	19497.0	7.0	2881.0	1046.0	2.0	63.0	25790.0	2.0	1.0	0.0	0.0	0.0	0.0	0.0	0.0	0.0	1970.0	321.0	0.0	0.0	0.0	0.0	0.0	0.0	0.0	0.0	0.0	0.0	0.0	0.0	0.0	0.956
11	SEHE56_58	48	B	8	P05B08	6375.0	7.0	22406.0	2.0	1.0	3810.0	24.0	33025.0	5.0	2.0	0.0	0.0	390.0	1.0	0.0	1.0	0.0	0.0	0.0	0.0	0.0	0.0	0.0	0.0	0.0	1.0	0.0	0.0	0.0	0.0	0.0	0.0	0.934
12	SEHE56_41	48	A	6	P05A06	0.0	15491.0	2.0	1.0	1.0	367.0	6.0	16086.0	4.0	1.0	157.0	0.0	0.0	0.0	0.0	0.0	54.0	1.0	0.0	0.0	0.0	0.0	0.0	0.0	0.0	1.0	0.0	0.0	0.0	0.0	0.0	0.0	0.6248
13	SEHE56_89	48	A	12	P05A12	0.0	3.0	4810.0	2.0	4212.0	0.0	367.0	23230.0	10056.0	0.0	1893.0	0.0	0.0	1781.0	0.0	1.0	102.0	1.0	0.0	0.0	0.0	0.0	0.0	0.0	0.0	2.0	0.0	0.0	0.0	0.0	0.0	0.0	0.6956
14	SEHE56_49	48	A	7	P05A07	1013.0	8.0	22321.0	2.0	1.0	1.0	2.0	24323.0	2.0	1.0	0.0	0.0	140.0	2.0	1.0	0.0	0.0	0.0	829.0	0.0	0.0	0.0	0.0	0.0	0.0	0.0	0.0	0.0	0.0	0.0	0.0	0.0	1.1448
15	SEHE56_18	48	B	3	P05B03	5.0	26841.0	7.0	1.0	9.0	1.0	35.0	35624.0	4.0	1.0	742.0	0.0	2.0	0.0	0.0	0.0	6.0	7968.0	0.0	0.0	0.0	0.0	0.0	0.0	0.0	1.0	1.0	0.0	0.0	0.0	0.0	0.0	0.6576
16	SEHE56_66	48	B	9	P05B09	1.0	10.0	9179.0	4890.0	0.0	0.0	572.0	34550.0	14679.0	0.0	3.0	0.0	0.0	1.0	0.0	0.0	0.0	5214.0	0.0	0.0	0.0	0.0	0.0	0.0	0.0	1.0	0.0	0.0	0.0	0.0	0.0	0.0	0.6028
17	SEHE56_57	48	A	8	P05A08	2.0	11187.0	4829.0	0.0	4571.0	1.0	204.0	21332.0	2.0	0.0	536.0	0.0	0.0	0.0	0.0	0.0	0.0	0.0	0.0	0.0	0.0	0.0	0.0	0.0	0.0	0.0	0.0	0.0	0.0	0.0	0.0	0.0	0.8108
18	SEHE56_2	48	B	1	P05B01	1.0	18676.0	7587.0	3.0	0.0	0.0	536.0	29227.0	2.0	0.0	3.0	0.0	0.0	2416.0	0.0	0.0	1.0	2.0	0.0	0.0	0.0	0.0	0.0	0.0	0.0	0.0	0.0	0.0	0.0	0.0	0.0	0.0	0.6484000000000001
19	SEHE56_34	48	B	5	P05B05	2.0	32337.0	4.0	2.0	0.0	1.0	7.0	33054.0	3.0	0.0	1.0	0.0	522.0	0.0	1.0	0.0	173.0	1.0	0.0	0.0	0.0	0.0	0.0	0.0	0.0	0.0	0.0	0.0	0.0	0.0	0.0	0.0	0.6948000000000001
20	SEHE56_74	48	B	10	P05B10	7.0	3.0	34887.0	3.0	0.0	92.0	277.0	39946.0	1.0	0.0	239.0	0.0	0.0	3211.0	0.0	0.0	1.0	1.0	1224.0	0.0	0.0	0.0	0.0	0.0	0.0	0.0	0.0	0.0	0.0	0.0	0.0	0.0	0.9440000000000001
21	SEHE56_42	48	B	6	P05B06	1.0	9.0	3.0	5922.0	0.0	0.0	2469.0	27207.0	15168.0	0.0	0.0	0.0	0.0	0.0	0.0	1.0	60.0	3574.0	0.0	0.0	0.0	0.0	0.0	0.0	0.0	0.0	0.0	0.0	0.0	0.0	0.0	0.0	0.6479999999999999
22	SEHE56_59	48	C	8	P05C08	6.0	13865.0	2.0	3.0	1.0	2.0	229.0	29491.0	8.0	1.0	107.0	0.0	0.0	13855.0	0.0	0.0	1.0	1.0	1407.0	0.0	0.0	0.0	0.0	1.0	0.0	2.0	0.0	0.0	0.0	0.0	0.0	0.0	0.9512
23	SEHE56_82	48	B	11	P05B11	3439.0	20921.0	6228.0	1978.0	0.0	0.0	438.0	33367.0	3.0	0.0	356.0	0.0	0.0	1.0	0.0	0.0	0.0	3.0	0.0	0.0	0.0	0.0	0.0	0.0	0.0	0.0	0.0	0.0	0.0	0.0	0.0	0.0	0.5691999999999999
24	SEHE56_90	48	B	12	P05B12	7617.0	14072.0	5954.0	1.0	991.0	904.0	353.0	30447.0	1.0	0.0	1.0	0.0	0.0	0.0	0.0	0.0	553.0	0.0	0.0	0.0	0.0	0.0	0.0	0.0	0.0	0.0	0.0	0.0	0.0	0.0	0.0	0.0	0.9988
25	SEHE56_67	48	C	9	P05C09	5.0	21979.0	9.0	2.0	2.0	103.0	597.0	38204.0	13214.0	1.0	140.0	0.0	0.0	1.0	0.0	0.0	0.0	4.0	2146.0	0.0	0.0	0.0	0.0	0.0	0.0	1.0	0.0	0.0	0.0	0.0	0.0	0.0	0.8344
26	SEHE56_3	48	C	1	P05C01	7585.0	24032.0	5.0	1.0	2.0	0.0	7.0	31773.0	8.0	0.0	8.0	0.0	0.0	0.0	0.0	0.0	119.0	1.0	3.0	0.0	0.0	0.0	0.0	0.0	0.0	1.0	1.0	0.0	0.0	0.0	0.0	0.0	0.562
27	SEHE56_12	48	D	2	P05D02	0.0	5.0	23831.0	3.0	1.0	0.0	89.0	28926.0	3.0	1.0	2.0	0.0	0.0	4512.0	0.0	0.0	476.0	0.0	1.0	0.0	0.0	0.0	0.0	0.0	0.0	2.0	0.0	0.0	0.0	0.0	0.0	0.0	0.5211999999999999
28	SEHE56_68	48	D	9	P05D09	2.0	5.0	26996.0	1.0	0.0	1.0	217.0	33670.0	8.0	0.0	159.0	0.0	2.0	4840.0	1.0	0.0	556.0	4.0	877.0	0.0	0.0	0.0	0.0	0.0	0.0	0.0	0.0	1.0	0.0	0.0	0.0	0.0	0.972
29	SEHE56_11	48	C	2	P05C02	1.0	60.0	8.0	32921.0	7.0	879.0	9.0	35425.0	2.0	0.0	8.0	1.0	1.0	6.0	0.0	0.0	2.0	2.0	1517.0	0.0	0.0	0.0	0.0	0.0	0.0	1.0	0.0	0.0	0.0	0.0	0.0	0.0	0.8872
30	SEHE56_75	48	C	10	P05C10	20419.0	6.0	7.0	3.0	0.0	6.0	43.0	40223.0	4.0	0.0	1.0	0.0	6480.0	2.0	0.0	0.0	8491.0	2548.0	2212.0	0.0	1.0	0.0	0.0	0.0	0.0	0.0	0.0	0.0	0.0	0.0	0.0	0.0	0.6736
31	SEHE56_36	48	D	5	P05D05	2.0	4.0	9.0	0.0	0.0	9238.0	133.0	34713.0	7.0	1.0	1606.0	0.0	1.0	7370.0	0.0	0.0	0.0	16341.0	1.0	0.0	0.0	0.0	0.0	0.0	0.0	0.0	0.0	0.0	0.0	0.0	0.0	0.0	0.4928
32	SEHE56_19	48	C	3	P05C03	3.0	6.0	27560.0	1543.0	3261.0	2.0	30.0	32482.0	8.0	2.0	46.0	0.0	2.0	2.0	1.0	0.0	12.0	2.0	2.0	0.0	0.0	0.0	0.0	0.0	0.0	0.0	0.0	0.0	0.0	0.0	0.0	0.0	1.1908
33	SEHE56_20	48	D	3	P05D03	2.0	7.0	23.0	2.0	8.0	0.0	470.0	29057.0	20968.0	2.0	9.0	0.0	2.0	7206.0	0.0	1.0	350.0	0.0	2.0	0.0	0.0	0.0	0.0	1.0	1.0	2.0	1.0	0.0	0.0	0.0	0.0	0.0	0.8396000000000001
34	SEHE56_84	48	D	11	P05D11	950.0	12916.0	9.0	3.0	2.0	1.0	1378.0	28173.0	6110.0	2.0	2.0	0.0	235.0	6559.0	0.0	0.0	1.0	3.0	0.0	0.0	1.0	0.0	0.0	1.0	0.0	0.0	0.0	0.0	0.0	0.0	0.0	0.0	0.6572
35	SEHE56_27	48	C	4	P05C04	29129.0	6.0	5.0	7.0	0.0	0.0	23.0	40209.0	4.0	0.0	0.0	0.0	0.0	3.0	0.0	0.0	3.0	7342.0	3687.0	0.0	0.0	0.0	0.0	0.0	0.0	0.0	0.0	0.0	0.0	0.0	0.0	0.0	0.4852
36	SEHE56_83	48	C	11	P05C11	8251.0	10.0	20648.0	1.0	633.0	0.0	41.0	32846.0	0.0	2.0	0.0	0.0	974.0	2.0	0.0	0.0	0.0	2281.0	1.0	0.0	0.0	0.0	0.0	0.0	0.0	2.0	0.0	0.0	0.0	0.0	0.0	0.0	1.2952
37	SEHE56_44	48	D	6	P05D06	1.0	14189.0	1.0	3072.0	1.0	1.0	126.0	24041.0	6.0	0.0	1.0	0.0	0.0	2086.0	1.0	0.0	0.0	4555.0	0.0	0.0	0.0	0.0	0.0	0.0	0.0	1.0	0.0	0.0	0.0	0.0	0.0	0.0	0.5444
38	SEHE56_35	48	C	5	P05C05	4.0	13.0	6.0	4174.0	0.0	81.0	214.0	28317.0	22158.0	1.0	0.0	0.0	0.0	3.0	0.0	0.0	1.0	3.0	1658.0	0.0	0.0	0.0	0.0	0.0	0.0	1.0	0.0	0.0	0.0	0.0	0.0	0.0	0.8112000000000001
39	SEHE56_91	48	C	12	P05C12	416.0	11512.0	2.0	2.0	2.0	43.0	184.0	25954.0	3.0	0.0	1.0	0.0	1.0	7951.0	0.0	0.0	91.0	2.0	5743.0	0.0	0.0	0.0	0.0	0.0	0.0	0.0	1.0	0.0	0.0	0.0	0.0	0.0	1.0272
40	SEHE56_43	48	C	6	P05C06	5.0	13771.0	0.0	1.0	1.0	0.0	400.0	27155.0	9168.0	0.0	0.0	0.0	0.0	3.0	0.0	0.0	83.0	3719.0	2.0	0.0	0.0	0.0	0.0	0.0	0.0	2.0	0.0	0.0	0.0	0.0	0.0	0.0	0.7516
41	SEHE56_60	48	D	8	P05D08	3.0	10302.0	4992.0	2.0	0.0	1.0	854.0	27656.0	6974.0	0.0	1.0	0.0	2.0	4524.0	1.0	0.0	0.0	0.0	0.0	0.0	0.0	0.0	0.0	0.0	0.0	0.0	0.0	0.0	0.0	0.0	0.0	0.0	0.6072
43	SEHE56_4	48	D	1	P05D01	2.0	8.0	4.0	1.0	0.0	0.0	31.0	35308.0	4.0	0.0	28548.0	0.0	6140.0	1.0	0.0	0.0	565.0	2.0	0.0	0.0	0.0	0.0	0.0	0.0	0.0	2.0	0.0	0.0	0.0	0.0	0.0	0.0	0.188
44	SEHE56_52	48	D	7	P05D07	15788.0	3.0	13338.0	2.0	0.0	2.0	134.0	31164.0	2.0	0.0	4.0	0.0	444.0	1445.0	0.0	0.0	1.0	1.0	0.0	0.0	0.0	0.0	0.0	0.0	0.0	0.0	0.0	0.0	0.0	0.0	0.0	0.0	0.408
45	SEHE56_92	48	D	12	P05D12	2.0	10.0	3.0	3197.0	6393.0	0.0	502.0	28533.0	13144.0	1.0	2059.0	1.0	277.0	2943.0	0.0	0.0	0.0	0.0	0.0	0.0	0.0	0.0	0.0	0.0	0.0	0.0	1.0	0.0	0.0	0.0	0.0	0.0	0.6452
46	SEHE56_28	48	D	4	P05D04	12899.0	2.0	5.0	20515.0	0.0	2.0	25.0	36395.0	10.0	1.0	2.0	0.0	0.0	1.0	0.0	0.0	2931.0	2.0	0.0	0.0	0.0	0.0	0.0	0.0	0.0	0.0	0.0	0.0	0.0	0.0	0.0	0.0	0.8448
47	SEHE56_76	48	D	10	P05D10	5.0	6.0	10082.0	1.0	3.0	1046.0	434.0	31469.0	14048.0	0.0	860.0	2.0	1.0	3.0	0.0	0.0	1.0	4975.0	0.0	0.0	0.0	0.0	0.0	0.0	0.0	1.0	1.0	0.0	0.0	0.0	0.0	0.0	0.6295999999999999
48	SEHE56_77	48	E	10	P05E10	27350.0	27.0	32.0	4124.0	1.0	0.0	20.0	36970.0	37.0	2.0	6.0	0.0	562.0	4500.0	0.0	0.0	278.0	28.0	0.0	0.0	0.0	0.0	0.0	0.0	0.0	3.0	0.0	0.0	0.0	0.0	0.0	0.0	0.8436000000000001
49	SEHE56_5	48	E	1	P05E01	2028.0	17946.0	25.0	0.0	24.0	0.0	374.0	30844.0	10429.0	1.0	6.0	0.0	0.0	3.0	0.0	1.0	3.0	0.0	3.0	0.0	0.0	0.0	0.0	1.0	0.0	0.0	0.0	0.0	0.0	0.0	0.0	0.0	0.6368
50	SEHE56_13	48	E	2	P05E02	1.0	39.0	7.0	4.0	25.0	1.0	14.0	30894.0	3.0	0.0	633.0	0.0	0.0	24436.0	0.0	0.0	0.0	59.0	5669.0	0.0	0.0	0.0	0.0	0.0	0.0	3.0	0.0	0.0	0.0	0.0	0.0	0.0	0.8104
51	SEHE56_85	48	E	11	P05E11	35.0	17710.0	59.0	4938.0	2.0	2524.0	550.0	39669.0	10366.0	0.0	3.0	0.0	1.0	3.0	0.0	0.0	71.0	3401.0	3.0	0.0	0.0	0.0	0.0	0.0	0.0	1.0	2.0	0.0	0.0	0.0	0.0	0.0	0.8980000000000001
52	SEHE56_21	48	E	3	P05E03	2.0	4.0	6.0	2.0	27321.0	20.0	39.0	37266.0	3.0	1.0	159.0	0.0	3698.0	27.0	0.0	0.0	4.0	5970.0	9.0	0.0	0.0	0.0	0.0	0.0	0.0	1.0	0.0	0.0	0.0	0.0	0.0	0.0	0.30439999999999995
53	SEHE56_30	48	F	4	P05F04	4.0	6.0	16594.0	4.0	834.0	1.0	4.0	17742.0	6.0	0.0	1.0	0.0	0.0	5.0	0.0	1.0	0.0	5.0	276.0	0.0	0.0	0.0	0.0	0.0	0.0	1.0	0.0	0.0	0.0	0.0	0.0	0.0	1.022
54	SEHE56_86	48	F	11	P05F11	2.0	15.0	6.0	2111.0	3.0	353.0	507.0	31678.0	16204.0	1.0	2.0	0.0	1.0	3545.0	0.0	0.0	0.0	7520.0	1408.0	0.0	0.0	0.0	0.0	0.0	0.0	0.0	0.0	0.0	0.0	0.0	0.0	0.0	0.8572
55	SEHE56_29	48	E	4	P05E04	34.0	3.0	21199.0	2.0	2.0	0.0	101.0	32864.0	69.0	0.0	1040.0	0.0	0.0	2.0	0.0	0.0	0.0	10411.0	1.0	0.0	0.0	0.0	0.0	0.0	0.0	0.0	0.0	0.0	0.0	0.0	0.0	0.0	0.4516
56	SEHE56_93	48	E	12	P05E12	8486.0	26.0	2.0	1376.0	3535.0	0.0	291.0	31020.0	11052.0	0.0	4376.0	0.0	0.0	1685.0	0.0	0.0	185.0	5.0	0.0	0.0	0.0	0.0	0.0	0.0	0.0	1.0	0.0	0.0	0.0	0.0	0.0	0.0	0.7776000000000001
58	SEHE56_37	48	E	5	P05E05	51.0	43.0	28109.0	2.0	0.0	3169.0	17.0	31745.0	3.0	0.0	224.0	1.0	1.0	6.0	0.0	0.0	116.0	1.0	0.0	0.0	0.0	0.0	0.0	1.0	0.0	1.0	0.0	0.0	0.0	0.0	0.0	0.0	0.4164
59	SEHE56_38	48	F	5	P05F05	0.0	30085.0	7.0	2.0	1.0	1.0	69.0	32832.0	5.0	0.0	93.0	0.0	1.0	2401.0	0.0	0.0	162.0	5.0	0.0	0.0	0.0	0.0	0.0	0.0	0.0	0.0	0.0	0.0	0.0	0.0	0.0	0.0	0.5231999999999999
60	SEHE56_7	48	G	1	P05G01	3.0	11.0	4.0	0.0	7485.0	0.0	312.0	35474.0	27163.0	1.0	1.0	0.0	0.0	5.0	0.0	0.0	486.0	2.0	0.0	0.0	0.0	0.0	0.0	0.0	0.0	1.0	0.0	0.0	0.0	0.0	0.0	0.0	0.7671999999999999
61	SEHE56_45	48	E	6	P05E06	1.0	14593.0	3.0	1.0	6.0	14.0	244.0	23063.0	7881.0	0.0	0.0	0.0	224.0	0.0	0.0	0.0	82.0	14.0	0.0	0.0	0.0	0.0	0.0	0.0	0.0	0.0	0.0	0.0	0.0	0.0	0.0	0.0	0.5724
62	SEHE56_6	48	F	1	P05F01	1.0	11.0	16322.0	0.0	3.0	1.0	531.0	31534.0	12452.0	4.0	3.0	2.0	0.0	1.0	0.0	0.0	0.0	0.0	2186.0	14.0	0.0	0.0	0.0	0.0	0.0	1.0	0.0	1.0	1.0	0.0	0.0	0.0	0.9372
63	SEHE56_62	48	F	8	P05F08	13631.0	12.0	8.0	13217.0	3689.0	0.0	37.0	32893.0	2.0	0.0	2.0	0.0	0.0	2.0	0.0	0.0	1.0	2292.0	0.0	0.0	0.0	0.0	0.0	0.0	0.0	0.0	0.0	0.0	0.0	0.0	0.0	0.0	0.7372000000000001
64	SEHE56_53	48	E	7	P05E07	4238.0	17909.0	5.0	18.0	11.0	22.0	48.0	24750.0	1.0	0.0	1.0	1.0	0.0	2467.0	0.0	0.0	0.0	26.0	0.0	0.0	0.0	0.0	0.0	0.0	0.0	3.0	0.0	0.0	0.0	0.0	0.0	0.0	0.4712
65	SEHE56_14	48	F	2	P05F02	994.0	22838.0	10.0	3.0	6.0	1059.0	4.0	24925.0	0.0	1.0	0.0	0.0	0.0	7.0	0.0	0.0	0.0	1.0	1.0	0.0	1.0	0.0	0.0	0.0	0.0	0.0	0.0	0.0	0.0	0.0	0.0	0.0	0.5511999999999999
67	SEHE56_78	48	F	10	P05F10	8844.0	14118.0	7130.0	2.0	1111.0	2.0	238.0	32165.0	0.0	0.0	0.0	0.0	0.0	1.0	0.0	0.0	718.0	1.0	0.0	0.0	0.0	0.0	0.0	0.0	0.0	0.0	0.0	0.0	0.0	0.0	0.0	0.0	1.1968
68	SEHE56_69	48	E	9	P05E09	0.0	96.0	3.0	2658.0	8715.0	11.0	312.0	33984.0	18042.0	0.0	3968.0	0.0	0.0	21.0	0.0	0.0	149.0	8.0	0.0	0.0	0.0	0.0	0.0	0.0	0.0	0.0	1.0	0.0	0.0	0.0	0.0	0.0	0.6719999999999999
69	SEHE56_22	48	F	3	P05F03	4.0	33.0	11.0	3.0	20057.0	1.0	82.0	39195.0	3.0	1.0	15805.0	0.0	1.0	0.0	0.0	0.0	4.0	3189.0	0.0	0.0	0.0	0.0	0.0	0.0	0.0	0.0	0.0	1.0	0.0	0.0	0.0	0.0	0.34800000000000003
70	SEHE56_70	48	F	9	P05F09	0.0	23222.0	4.0	2.0	2884.0	4376.0	24.0	33398.0	11.0	1.0	3.0	0.0	0.0	1.0	0.0	0.0	81.0	2789.0	0.0	0.0	0.0	0.0	0.0	0.0	0.0	0.0	0.0	0.0	0.0	0.0	0.0	0.0	0.4784
71	SEHE56_15	48	G	2	P05G02	1.0	10.0	8.0	1.0	11345.0	1.0	170.0	46839.0	6.0	0.0	3.0	0.0	1.0	13590.0	0.0	0.0	0.0	21698.0	3.0	0.0	0.0	0.0	0.0	0.0	0.0	2.0	0.0	0.0	0.0	0.0	0.0	0.0	0.6952
72	SEHE56_46	48	F	6	P05F06	1.0	17920.0	2.0	3.0	3097.0	3458.0	15.0	26614.0	4.0	0.0	0.0	0.0	1.0	0.0	0.0	0.0	2.0	2111.0	0.0	0.0	0.0	0.0	0.0	0.0	0.0	0.0	0.0	0.0	0.0	0.0	0.0	0.0	0.7032
73	SEHE56_94	48	F	12	P05F12	4325.0	19427.0	4.0	2.0	3.0	63.0	276.0	33517.0	5.0	3.0	190.0	0.0	2.0	5279.0	0.0	0.0	56.0	3880.0	1.0	0.0	0.0	0.0	0.0	0.0	0.0	1.0	0.0	0.0	0.0	0.0	0.0	0.0	0.5764
74	SEHE56_23	48	G	3	P05G03	3.0	3.0	10.0	0.0	32.0	5643.0	36.0	43326.0	11.0	1.0	31309.0	0.0	6225.0	15.0	0.0	0.0	7.0	28.0	0.0	0.0	0.0	0.0	0.0	0.0	0.0	3.0	0.0	0.0	0.0	0.0	0.0	0.0	0.306
75	SEHE56_31	48	G	4	P05G04	12692.0	4.0	16.0	1.0	1.0	0.0	300.0	37776.0	18910.0	0.0	3.0	0.0	0.0	0.0	0.0	0.0	0.0	5848.0	0.0	0.0	0.0	0.0	0.0	0.0	0.0	0.0	1.0	0.0	0.0	0.0	0.0	0.0	0.8088
76	SEHE56_8	48	H	1	P05H01	1.0	1.0	12.0	0.0	13559.0	0.0	93.0	36483.0	8.0	0.0	14888.0	0.0	0.0	1.0	0.0	0.0	7918.0	0.0	1.0	0.0	0.0	0.0	0.0	0.0	0.0	1.0	0.0	0.0	0.0	0.0	0.0	0.0	0.402
77	SEHE56_39	48	G	5	P05G05	17496.0	4.0	23649.0	1.0	0.0	3.0	51.0	43049.0	3.0	0.0	1278.0	2.0	369.0	190.0	0.0	0.0	0.0	2.0	0.0	0.0	0.0	0.0	0.0	1.0	0.0	0.0	0.0	0.0	0.0	0.0	0.0	0.0	0.6339999999999999
78	SEHE56_48	48	H	6	P05H06	0.0	6.0	3.0	0.0	3991.0	3.0	29.0	21628.0	7.0	0.0	1.0	0.0	3824.0	0.0	0.0	0.0	9340.0	0.0	4424.0	0.0	0.0	0.0	0.0	0.0	0.0	0.0	0.0	0.0	0.0	0.0	0.0	0.0	0.4712
79	SEHE56_47	48	G	6	P05G06	1.0	21473.0	2.0	0.0	1.0	4186.0	34.0	29519.0	8.0	1.0	2.0	0.0	0.0	1.0	0.0	0.0	0.0	3810.0	0.0	0.0	0.0	0.0	0.0	0.0	0.0	0.0	0.0	0.0	0.0	0.0	0.0	0.0	0.5479999999999999
80	SEHE56_16	48	H	2	P05H02	1.0	24826.0	8.0	5.0	1.0	0.0	17.0	29536.0	1.0	0.0	125.0	0.0	0.0	5.0	0.0	0.0	1.0	1.0	4544.0	0.0	0.0	0.0	0.0	0.0	0.0	1.0	0.0	0.0	0.0	0.0	0.0	0.0	0.9604
81	SEHE56_72	48	H	9	P05H09	0.0	16.0	22068.0	1603.0	1.0	1.0	825.0	36770.0	10560.0	1.0	0.0	0.0	143.0	0.0	0.0	0.0	0.0	0.0	1549.0	0.0	0.0	0.0	0.0	0.0	0.0	0.0	3.0	0.0	0.0	0.0	0.0	0.0	0.7844
82	SEHE56_55	48	G	7	P05G07	3.0	20298.0	9.0	3.0	2153.0	1.0	92.0	33795.0	7.0	0.0	1.0	0.0	2.0	3208.0	0.0	0.0	0.0	8016.0	1.0	0.0	0.0	0.0	0.0	1.0	0.0	0.0	0.0	0.0	0.0	0.0	0.0	0.0	0.7312000000000001
83	SEHE56_56	48	H	7	P05H07	4491.0	4.0	23917.0	10.0	1.0	1.0	87.0	33728.0	0.0	0.0	0.0	0.0	2.0	3122.0	0.0	0.0	2.0	2.0	2088.0	0.0	0.0	0.0	0.0	0.0	0.0	1.0	0.0	0.0	0.0	0.0	0.0	0.0	0.9592
84	SEHE56_63	48	G	8	P05G08	10.0	20.0	3.0	0.0	1.0	2.0	804.0	30448.0	15609.0	1.0	2430.0	0.0	560.0	11004.0	0.0	1.0	0.0	3.0	0.0	0.0	0.0	0.0	0.0	0.0	0.0	0.0	0.0	0.0	0.0	0.0	0.0	0.0	0.6224000000000001
85	SEHE56_24	48	H	3	P05H03	1.0	28.0	31882.0	2.0	11.0	1.0	64.0	37794.0	4.0	0.0	5063.0	0.0	717.0	0.0	0.0	0.0	13.0	1.0	5.0	0.0	0.0	0.0	0.0	0.0	0.0	2.0	0.0	0.0	0.0	0.0	0.0	0.0	0.446
86	SEHE56_80	48	H	10	P05H10	18941.0	7.0	9.0	1.0	7892.0	2522.0	115.0	43744.0	2.0	0.0	8208.0	0.0	1.0	4.0	0.0	0.0	6035.0	4.0	2.0	0.0	0.0	0.0	0.0	1.0	0.0	0.0	0.0	0.0	0.0	0.0	0.0	0.0	0.7240000000000001
87	SEHE56_71	48	G	9	P05G09	1.0	18065.0	6.0	2.0	6.0	4039.0	1152.0	40287.0	12131.0	0.0	4.0	0.0	0.0	4661.0	0.0	0.0	216.0	4.0	0.0	0.0	0.0	0.0	0.0	0.0	0.0	0.0	0.0	0.0	0.0	0.0	0.0	0.0	0.73
88	SEHE56_32	48	H	4	P05H04	4.0	3.0	10944.0	5424.0	0.0	0.0	552.0	32577.0	15640.0	0.0	1.0	0.0	0.0	0.0	0.0	0.0	1.0	3.0	1.0	0.0	0.0	0.0	0.0	1.0	0.0	1.0	2.0	0.0	0.0	0.0	0.0	0.0	0.6668000000000001
90	SEHE56_87	48	G	11	P05G11	12164.0	14.0	18084.0	2538.0	1.0	1.0	101.0	38146.0	8.0	0.0	2.0	0.0	93.0	1.0	0.0	0.0	239.0	4900.0	0.0	0.0	0.0	0.0	0.0	0.0	0.0	0.0	0.0	0.0	0.0	0.0	0.0	0.0	1.3076
91	SEHE56_40	48	H	5	P05H05	1.0	13.0	8.0	6915.0	2.0	0.0	660.0	35317.0	21670.0	1.0	3.0	0.0	1.0	5787.0	0.0	0.0	253.0	1.0	0.0	0.0	0.0	0.0	0.0	0.0	0.0	1.0	0.0	1.0	0.0	0.0	0.0	0.0	0.8220000000000001
92	SEHE56_88	48	H	11	P05H11	3.0	19958.0	6306.0	0.0	3.0	1.0	394.0	33051.0	7.0	0.0	477.0	0.0	121.0	4.0	0.0	1.0	35.0	5741.0	0.0	0.0	0.0	0.0	0.0	0.0	0.0	0.0	0.0	0.0	0.0	0.0	0.0	0.0	0.5596000000000001
93	SEHE56_64	48	H	8	P05H08	7.0	17595.0	9242.0	7.0	1565.0	4.0	473.0	29194.0	0.0	0.0	1.0	0.0	295.0	3.0	0.0	0.0	0.0	1.0	0.0	0.0	0.0	0.0	0.0	0.0	0.0	1.0	0.0	0.0	0.0	0.0	0.0	0.0	0.6659999999999999
94	SEHE56_25	48	A	4	P09A04	4.0	12.0	17.0	4.0	0.0	1.0	213.0	24739.0	18587.0	0.0	536.0	0.0	0.0	1.0	0.0	0.0	0.0	5363.0	0.0	0.0	0.0	0.0	0.0	0.0	0.0	1.0	0.0	0.0	0.0	0.0	0.0	0.0	0.8752
95	SEHE56_89	48	A	12	P09A12	0.0	10.0	5646.0	3.0	6582.0	0.0	550.0	27371.0	10442.0	0.0	1729.0	0.0	0.0	2338.0	0.0	0.0	70.0	0.0	1.0	0.0	0.0	0.0	0.0	0.0	0.0	0.0	0.0	0.0	0.0	0.0	0.0	0.0	0.6656
96	SEHE56_1	48	A	1	P09A01	1.0	9.0	6.0	4726.0	5.0	0.0	316.0	22011.0	15864.0	0.0	3.0	0.0	1.0	2.0	0.0	0.0	1.0	1.0	1074.0	0.0	0.0	0.0	0.0	0.0	0.0	0.0	2.0	0.0	0.0	0.0	0.0	0.0	1.0236
97	SEHE56_41	48	A	6	P09A06	0.0	17341.0	3.0	2.0	2.0	1748.0	17.0	19328.0	5.0	0.0	125.0	2.0	2.0	1.0	0.0	0.0	75.0	3.0	1.0	0.0	0.0	0.0	0.0	0.0	0.0	0.0	0.0	0.0	1.0	0.0	0.0	0.0	0.6312
98	SEHE56_33	48	A	5	P09A05	8490.0	14.0	7597.0	4.0	2.0	1.0	402.0	28069.0	11544.0	2.0	3.0	1.0	1.0	4.0	0.0	0.0	0.0	2.0	1.0	0.0	0.0	0.0	0.0	0.0	0.0	1.0	0.0	0.0	0.0	0.0	0.0	0.0	0.5811999999999999
99	SEHE56_17	48	A	3	P09A03	2.0	15760.0	6140.0	19.0	11.0	2.0	406.0	22582.0	11.0	7.0	213.0	1.0	1.0	3.0	0.0	0.0	1.0	2.0	2.0	0.0	0.0	0.0	0.0	0.0	0.0	0.0	0.0	0.0	0.0	1.0	0.0	0.0	0.5307999999999999
100	SEHE56_9	48	A	2	P09A02	3.0	17.0	8.0	25525.0	2.0	2.0	6.0	27053.0	2.0	0.0	93.0	1.0	0.0	7.0	0.0	0.0	0.0	1.0	1384.0	0.0	0.0	0.0	0.0	0.0	0.0	2.0	0.0	0.0	0.0	0.0	0.0	0.0	0.8108
101	SEHE56_81	48	A	11	P09A11	2.0	21685.0	10.0	1386.0	3760.0	1.0	66.0	29496.0	7.0	1.0	0.0	0.0	1.0	0.0	0.0	0.0	0.0	2272.0	304.0	0.0	0.0	0.0	0.0	0.0	0.0	1.0	0.0	0.0	0.0	0.0	0.0	0.0	0.9200000000000002
102	SEHE56_2	48	B	1	P09B01	3.0	15049.0	6620.0	1.0	9.0	0.0	445.0	25436.0	12.0	2.0	11.0	0.0	1.0	3276.0	1.0	0.0	3.0	1.0	0.0	0.0	0.0	0.0	0.0	0.0	0.0	2.0	0.0	0.0	0.0	0.0	0.0	0.0	0.5579999999999999
103	SEHE56_49	48	A	7	P09A07	1068.0	6.0	24565.0	3.0	2.0	3.0	3.0	26477.0	7.0	2.0	0.0	0.0	246.0	2.0	0.0	0.0	0.0	4.0	564.0	0.0	0.0	0.0	0.0	0.0	0.0	1.0	1.0	0.0	0.0	0.0	0.0	0.0	1.0872
104	SEHE56_57	48	A	8	P09A08	1.0	12698.0	4316.0	5.0	9004.0	2.0	237.0	26540.0	10.0	0.0	260.0	0.0	0.0	3.0	0.0	0.0	1.0	1.0	1.0	0.0	0.0	0.0	0.0	0.0	0.0	1.0	0.0	0.0	0.0	0.0	0.0	0.0	0.5256000000000001
105	SEHE56_73	48	A	10	P09A10	3.0	3.0	8478.0	6.0	2.0	9261.0	131.0	25059.0	7.0	1.0	203.0	0.0	1.0	1529.0	0.0	0.0	0.0	5430.0	1.0	0.0	0.0	0.0	0.0	0.0	0.0	2.0	0.0	0.0	1.0	0.0	0.0	0.0	0.5644
106	SEHE56_65	48	A	9	P09A09	0.0	18048.0	6601.0	3218.0	1.0	1.0	309.0	28393.0	13.0	1.0	196.0	1.0	0.0	2.0	0.0	0.0	1.0	0.0	1.0	0.0	0.0	0.0	0.0	0.0	0.0	0.0	0.0	0.0	0.0	0.0	0.0	0.0	0.5476000000000001
107	SEHE56_10	48	B	2	P09B02	3944.0	18425.0	12.0	10.0	6063.0	0.0	30.0	28504.0	3.0	0.0	2.0	0.0	0.0	4.0	0.0	0.0	1.0	4.0	5.0	0.0	0.0	0.0	0.0	0.0	0.0	0.0	1.0	0.0	0.0	0.0	0.0	0.0	1.0756
108	SEHE56_18	48	B	3	P09B03	10.0	23867.0	28.0	5.0	23.0	0.0	22.0	29060.0	10.0	3.0	228.0	1.0	1.0	0.0	0.0	0.0	9.0	4851.0	1.0	0.0	0.0	0.0	0.0	0.0	0.0	1.0	0.0	0.0	0.0	0.0	0.0	0.0	0.6948000000000001
109	SEHE56_26	48	B	4	P09B04	5.0	21007.0	14.0	4652.0	0.0	0.0	88.0	27308.0	21.0	1.0	0.0	0.0	0.0	1516.0	0.0	0.0	1.0	2.0	1.0	0.0	0.0	0.0	0.0	0.0	0.0	0.0	0.0	0.0	0.0	0.0	0.0	0.0	0.732
110	SEHE56_59	48	C	8	P09C08	8.0	13468.0	11.0	4.0	5.0	0.0	200.0	26229.0	5.0	2.0	94.0	0.0	2.0	11795.0	0.0	0.0	1.0	3.0	631.0	0.0	0.0	0.0	0.0	0.0	0.0	0.0	0.0	0.0	0.0	0.0	0.0	0.0	0.9200000000000002
111	SEHE56_20	48	D	3	P09D03	3.0	7.0	33.0	5.0	14.0	1.0	671.0	26956.0	21156.0	1.0	19.0	0.0	1.0	4765.0	0.0	0.0	274.0	4.0	0.0	0.0	0.0	0.0	0.0	0.0	0.0	1.0	1.0	0.0	0.0	0.0	0.0	0.0	0.8496000000000001
112	SEHE56_34	48	B	5	P09B05	1.0	29891.0	11.0	2.0	2.0	0.0	5.0	30772.0	25.0	1.0	2.0	0.0	646.0	6.0	0.0	0.0	177.0	2.0	1.0	0.0	0.0	0.0	0.0	0.0	0.0	0.0	0.0	0.0	0.0	0.0	0.0	0.0	0.7851999999999999
113	SEHE56_42	48	B	6	P09B06	1.0	16.0	2.0	5082.0	2.0	0.0	211.0	22179.0	14227.0	1.0	0.0	1.0	3.0	0.0	0.0	0.0	68.0	2564.0	1.0	0.0	0.0	0.0	0.0	0.0	0.0	0.0	0.0	0.0	0.0	0.0	0.0	0.0	0.7120000000000001
114	SEHE56_19	48	C	3	P09C03	7.0	17.0	23718.0	2230.0	4814.0	3.0	54.0	30888.0	7.0	1.0	6.0	1.0	4.0	7.0	0.0	0.0	7.0	8.0	3.0	0.0	0.0	0.0	0.0	0.0	0.0	1.0	0.0	0.0	0.0	0.0	0.0	0.0	0.8380000000000001
115	SEHE56_75	48	C	10	P09C10	14167.0	6.0	10.0	3.0	1.0	3.0	36.0	32554.0	8.0	1.0	1.0	2.0	5575.0	4.0	0.0	0.0	8587.0	2711.0	1439.0	0.0	0.0	0.0	0.0	0.0	0.0	0.0	0.0	0.0	0.0	0.0	0.0	0.0	0.5751999999999999
116	SEHE56_50	48	B	7	P09B07	5.0	12.0	14.0	22518.0	1.0	3.0	86.0	33272.0	2.0	1.0	0.0	1.0	0.0	2.0	3.0	0.0	5556.0	4628.0	440.0	0.0	0.0	0.0	0.0	0.0	0.0	0.0	0.0	0.0	0.0	0.0	0.0	0.0	1.04
118	SEHE56_58	48	B	8	P09B08	3063.0	35.0	20130.0	1.0	2.0	4275.0	34.0	28981.0	3.0	2.0	0.0	1.0	1433.0	1.0	0.0	0.0	1.0	0.0	0.0	0.0	0.0	0.0	0.0	0.0	0.0	0.0	0.0	0.0	0.0	0.0	0.0	0.0	0.9124
120	SEHE56_66	48	B	9	P09B09	1.0	17.0	7749.0	4587.0	0.0	0.0	521.0	30633.0	13716.0	1.0	1.0	1.0	0.0	2.0	3.0	0.0	1.0	4030.0	2.0	0.0	0.0	0.0	0.0	0.0	0.0	1.0	0.0	0.0	0.0	0.0	0.0	0.0	0.5900000000000001
121	SEHE56_35	48	C	5	P09C05	8.0	15.0	23.0	6287.0	0.0	135.0	279.0	30305.0	22430.0	1.0	1.0	1.0	0.0	2.0	0.0	0.0	0.0	4.0	1117.0	0.0	0.0	0.0	0.0	2.0	0.0	0.0	0.0	0.0	0.0	0.0	0.0	0.0	0.97
122	SEHE56_83	48	C	11	P09C11	8856.0	42.0	16764.0	5.0	3070.0	1.0	53.0	31678.0	10.0	0.0	0.0	0.0	1068.0	4.0	0.0	0.0	0.0	1804.0	1.0	0.0	0.0	0.0	0.0	0.0	0.0	0.0	0.0	0.0	0.0	0.0	0.0	0.0	1.492
123	SEHE56_28	48	D	4	P09D04	9535.0	6.0	10.0	18652.0	0.0	0.0	32.0	31038.0	21.0	1.0	3.0	0.0	0.0	0.0	0.0	0.0	2772.0	6.0	0.0	0.0	0.0	0.0	0.0	0.0	0.0	0.0	0.0	0.0	0.0	0.0	0.0	0.0	0.6559999999999999
124	SEHE56_74	48	B	10	P09B10	12.0	11.0	23307.0	2.0	8.0	401.0	135.0	28542.0	1.0	0.0	279.0	0.0	2.0	3712.0	0.0	0.0	2.0	1.0	666.0	0.0	0.0	0.0	0.0	0.0	1.0	2.0	0.0	0.0	0.0	0.0	0.0	0.0	0.93
125	SEHE56_67	48	C	9	P09C09	0.0	17431.0	11.0	12.0	3.0	80.0	526.0	30033.0	10170.0	0.0	130.0	1.0	0.0	4.0	0.0	0.0	1.0	0.0	1662.0	0.0	0.0	0.0	0.0	0.0	0.0	2.0	0.0	0.0	0.0	0.0	0.0	0.0	0.8336000000000001
126	SEHE56_12	48	D	2	P09D02	2.0	12.0	21497.0	5.0	4.0	1.0	166.0	26423.0	5.0	2.0	9.0	0.0	0.0	4378.0	0.0	0.0	336.0	3.0	1.0	0.0	0.0	0.0	0.0	0.0	0.0	2.0	0.0	0.0	0.0	0.0	0.0	0.0	0.5191999999999999
127	SEHE56_82	48	B	11	P09B11	6388.0	14212.0	5159.0	2076.0	1.0	0.0	213.0	28264.0	4.0	2.0	199.0	0.0	0.0	1.0	0.0	0.0	2.0	5.0	1.0	0.0	0.0	0.0	0.0	0.0	0.0	0.0	1.0	0.0	0.0	0.0	0.0	0.0	0.5764
128	SEHE56_43	48	C	6	P09C06	4.0	11233.0	1.0	4.0	2.0	1.0	313.0	21723.0	7658.0	0.0	0.0	0.0	0.0	5.0	0.0	0.0	77.0	2423.0	0.0	0.0	0.0	0.0	0.0	1.0	0.0	1.0	0.0	0.0	0.0	0.0	0.0	0.0	0.7816000000000001
129	SEHE56_90	48	B	12	P09B12	4156.0	13184.0	4082.0	6.0	775.0	2302.0	292.0	27043.0	9.0	2.0	3.0	0.0	1.0	3.0	0.0	0.0	2226.0	0.0	0.0	0.0	0.0	0.0	0.0	0.0	1.0	0.0	1.0	0.0	0.0	0.0	0.0	0.0	1.0456
130	SEHE56_3	48	C	1	P09C01	6204.0	21238.0	6.0	5.0	3.0	0.0	23.0	27687.0	20.0	1.0	3.0	2.0	2.0	2.0	0.0	0.0	172.0	2.0	4.0	0.0	0.0	0.0	0.0	0.0	0.0	0.0	0.0	0.0	0.0	0.0	0.0	0.0	0.5888
131	SEHE56_11	48	C	2	P09C02	32.0	17.0	18.0	28916.0	1.0	666.0	3.0	30500.0	5.0	1.0	3.0	0.0	0.0	29.0	0.0	0.0	1.0	1.0	806.0	0.0	0.0	0.0	0.0	1.0	0.0	0.0	0.0	0.0	0.0	0.0	0.0	0.0	0.7572000000000001
133	SEHE56_91	48	C	12	P09C12	635.0	15081.0	9.0	1.0	8.0	90.0	553.0	36292.0	21.0	0.0	2.0	0.0	0.0	15838.0	0.0	0.0	139.0	0.0	3915.0	0.0	0.0	0.0	0.0	0.0	0.0	0.0	0.0	0.0	0.0	0.0	0.0	0.0	1.0584
134	SEHE56_36	48	D	5	P09D05	10.0	10.0	17.0	1.0	0.0	13460.0	41.0	29474.0	11.0	1.0	806.0	2.0	0.0	3821.0	0.0	0.0	0.0	11294.0	0.0	0.0	0.0	0.0	0.0	0.0	0.0	0.0	0.0	0.0	0.0	0.0	0.0	0.0	0.4552
135	SEHE56_77	48	E	10	P09E10	15454.0	8.0	11.0	2171.0	2.0	2.0	15.0	21491.0	6.0	0.0	0.0	0.0	301.0	2088.0	0.0	1.0	1428.0	3.0	0.0	0.0	0.0	0.0	0.0	0.0	0.0	1.0	0.0	0.0	0.0	0.0	0.0	0.0	0.6472
136	SEHE56_38	48	F	5	P09F05	2.0	26537.0	14.0	3.0	1.0	3.0	66.0	29001.0	11.0	0.0	149.0	0.0	0.0	2018.0	0.0	0.0	192.0	4.0	0.0	0.0	0.0	0.0	0.0	0.0	0.0	1.0	0.0	0.0	0.0	0.0	0.0	0.0	0.5167999999999999
137	SEHE56_44	48	D	6	P09D06	4.0	11954.0	1.0	2585.0	0.0	0.0	70.0	19343.0	3.0	2.0	0.0	0.0	0.0	1830.0	0.0	0.0	0.0	2892.0	0.0	0.0	0.0	0.0	0.0	1.0	0.0	1.0	0.0	0.0	0.0	0.0	0.0	0.0	0.6024
138	SEHE56_52	48	D	7	P09D07	16776.0	11.0	11229.0	4.0	0.0	1.0	93.0	30349.0	5.0	1.0	2.0	0.0	536.0	1687.0	0.0	0.0	1.0	3.0	0.0	0.0	0.0	0.0	0.0	0.0	0.0	0.0	0.0	0.0	0.0	0.0	0.0	0.0	0.4904
139	SEHE56_37	48	E	5	P09E05	6.0	9.0	24266.0	6.0	1.0	4859.0	18.0	29537.0	6.0	1.0	240.0	0.0	0.0	2.0	0.0	3.0	117.0	1.0	1.0	0.0	0.0	0.0	0.0	0.0	0.0	1.0	0.0	0.0	0.0	0.0	0.0	0.0	0.4212
140	SEHE56_60	48	D	8	P09D08	6.0	8765.0	4126.0	2.0	2.0	0.0	636.0	23998.0	6942.0	0.0	1.0	1.0	2.0	3512.0	0.0	0.0	0.0	2.0	0.0	0.0	0.0	0.0	0.0	0.0	0.0	0.0	1.0	0.0	0.0	0.0	0.0	0.0	0.5468
141	SEHE56_22	48	F	3	P09F03	4.0	28.0	12.0	3.0	16505.0	2.0	46.0	35115.0	5.0	0.0	14883.0	0.0	0.0	2.0	0.0	1.0	4.0	3619.0	1.0	0.0	0.0	0.0	0.0	0.0	0.0	0.0	0.0	0.0	0.0	0.0	0.0	0.0	0.274
142	SEHE56_68	48	D	9	P09D09	1.0	8.0	22820.0	2.0	1.0	3.0	88.0	28201.0	13.0	2.0	336.0	0.0	0.0	2139.0	0.0	0.0	2429.0	1.0	355.0	0.0	0.0	0.0	0.0	0.0	0.0	3.0	0.0	0.0	0.0	0.0	0.0	0.0	0.9568
143	SEHE56_45	48	E	6	P09E06	3.0	12867.0	4.0	1.0	1.0	1.0	326.0	20978.0	7421.0	0.0	0.0	0.0	261.0	0.0	0.0	0.0	88.0	4.0	0.0	0.0	0.0	0.0	0.0	0.0	0.0	1.0	0.0	0.0	0.0	0.0	0.0	0.0	0.5900000000000001
144	SEHE56_93	48	E	12	P09E12	12458.0	9.0	3.0	1408.0	1945.0	1.0	209.0	29256.0	9154.0	0.0	1912.0	0.0	1.0	1730.0	0.0	1.0	420.0	2.0	1.0	0.0	0.0	0.0	0.0	0.0	0.0	2.0	0.0	0.0	0.0	0.0	0.0	0.0	0.8236000000000001
145	SEHE56_76	48	D	10	P09D10	7.0	3.0	7516.0	1.0	0.0	2700.0	446.0	26187.0	11669.0	0.0	472.0	2.0	0.0	3.0	0.0	0.0	2.0	3366.0	0.0	0.0	0.0	0.0	0.0	0.0	0.0	0.0	0.0	0.0	0.0	0.0	0.0	0.0	0.534
146	SEHE56_85	48	E	11	P09E11	3.0	11353.0	10.0	2794.0	5.0	3132.0	1269.0	26214.0	6295.0	2.0	1.0	1.0	1.0	4.0	0.0	0.0	46.0	1298.0	0.0	0.0	0.0	0.0	0.0	0.0	0.0	0.0	0.0	0.0	0.0	0.0	0.0	0.0	0.6928000000000001
147	SEHE56_30	48	F	4	P09F04	3.0	12.0	28454.0	4.0	2135.0	2.0	19.0	31064.0	4.0	1.0	0.0	0.0	0.0	1.0	0.0	1.0	0.0	3.0	424.0	0.0	0.0	0.0	0.0	0.0	0.0	1.0	0.0	0.0	0.0	0.0	0.0	0.0	1.0628
148	SEHE56_84	48	D	11	P09D11	1613.0	12421.0	8.0	2.0	1.0	0.0	1331.0	25682.0	5555.0	1.0	1.0	0.0	348.0	4397.0	0.0	0.0	0.0	4.0	0.0	0.0	0.0	0.0	0.0	0.0	0.0	0.0	0.0	0.0	0.0	0.0	0.0	0.0	0.7596
149	SEHE56_53	48	E	7	P09E07	2052.0	19992.0	8.0	8.0	3.0	1.0	94.0	25281.0	2.0	1.0	0.0	0.0	1.0	3114.0	0.0	0.0	0.0	3.0	0.0	0.0	0.0	0.0	0.0	1.0	0.0	1.0	0.0	0.0	0.0	0.0	0.0	0.0	0.4308
150	SEHE56_6	48	F	1	P09F01	0.0	13.0	19619.0	0.0	3.0	1.0	1200.0	38660.0	16546.0	1.0	5.0	1.0	0.0	1.0	0.0	0.0	3.0	0.0	1266.0	0.0	0.0	0.0	0.0	0.0	0.0	0.0	1.0	0.0	0.0	0.0	0.0	0.0	1.0524
151	SEHE56_46	48	F	6	P09F06	0.0	16078.0	8.0	1.0	2183.0	3116.0	10.0	23030.0	5.0	0.0	0.0	0.0	0.0	2.0	0.0	0.0	3.0	1623.0	1.0	0.0	0.0	0.0	0.0	0.0	0.0	0.0	0.0	0.0	0.0	0.0	0.0	0.0	0.6339999999999999
152	SEHE56_92	48	D	12	P09D12	3.0	12.0	5.0	4574.0	6541.0	0.0	480.0	31676.0	11797.0	0.0	2111.0	0.0	260.0	5889.0	0.0	0.0	2.0	1.0	0.0	0.0	0.0	0.0	0.0	0.0	0.0	0.0	1.0	0.0	0.0	0.0	0.0	0.0	0.6279999999999999
153	SEHE56_61	48	E	8	P09E08	5275.0	16855.0	5.0	1.0	1.0	2016.0	23.0	26273.0	8.0	0.0	0.0	0.0	0.0	6.0	0.0	0.0	0.0	2080.0	0.0	0.0	0.0	0.0	0.0	1.0	0.0	2.0	0.0	0.0	0.0	0.0	0.0	0.0	0.706
154	SEHE56_5	48	E	1	P09E01	1644.0	15949.0	8.0	0.0	4.0	0.0	469.0	27932.0	9848.0	0.0	1.0	2.0	0.0	3.0	0.0	0.0	0.0	2.0	1.0	0.0	0.0	0.0	0.0	0.0	0.0	1.0	0.0	0.0	0.0	0.0	0.0	0.0	0.6132
155	SEHE56_13	48	E	2	P09E02	3.0	20.0	12.0	11.0	7.0	1.0	10.0	26570.0	3.0	1.0	722.0	0.0	0.0	22802.0	0.0	0.0	0.0	5.0	2971.0	0.0	0.0	0.0	0.0	0.0	0.0	2.0	0.0	0.0	0.0	0.0	0.0	0.0	0.8824000000000001
156	SEHE56_21	48	E	3	P09E03	3.0	11.0	16.0	0.0	22029.0	2.0	36.0	32546.0	8.0	0.0	9.0	1.0	4616.0	26.0	0.0	1.0	6.0	5779.0	2.0	0.0	0.0	0.0	0.0	0.0	0.0	1.0	0.0	0.0	0.0	0.0	0.0	0.0	0.3584
157	SEHE56_29	48	E	4	P09E04	15.0	8.0	19792.0	4.0	3.0	0.0	65.0	29077.0	11.0	0.0	677.0	0.0	1.0	3.0	0.0	0.0	2.0	8495.0	1.0	0.0	0.0	0.0	0.0	0.0	0.0	0.0	0.0	0.0	0.0	0.0	0.0	0.0	0.4472
158	SEHE56_69	48	E	9	P09E09	1.0	12.0	14.0	2505.0	6948.0	4.0	201.0	28439.0	15899.0	1.0	2743.0	1.0	0.0	8.0	0.0	0.0	98.0	3.0	1.0	0.0	0.0	0.0	0.0	0.0	0.0	0.0	0.0	0.0	0.0	0.0	0.0	0.0	0.6803999999999999
159	SEHE56_14	48	F	2	P09F02	3049.0	22890.0	14.0	4.0	5.0	2699.0	21.0	28694.0	3.0	1.0	2.0	0.0	0.0	4.0	0.0	0.0	0.0	0.0	1.0	0.0	1.0	0.0	0.0	0.0	0.0	0.0	0.0	0.0	0.0	0.0	0.0	0.0	0.5176000000000001
160	SEHE56_54	48	F	7	P09F07	4.0	11.0	9.0	2236.0	1986.0	12656.0	44.0	31283.0	1.0	1.0	1.0	0.0	0.0	14324.0	0.0	0.0	6.0	3.0	1.0	0.0	0.0	0.0	0.0	0.0	0.0	0.0	0.0	0.0	0.0	0.0	0.0	0.0	0.8148
161	SEHE56_56	48	H	7	P09H07	2933.0	7.0	22201.0	3.0	3.0	1.0	85.0	27769.0	1.0	1.0	1.0	0.0	0.0	1864.0	0.0	0.0	2.0	3.0	664.0	0.0	0.0	0.0	0.0	0.0	0.0	0.0	0.0	0.0	0.0	0.0	0.0	0.0	0.9240000000000002
162	SEHE56_62	48	F	8	P09F08	10580.0	14.0	10.0	15862.0	3238.0	3.0	23.0	31664.0	1.0	0.0	0.0	1.0	0.0	2.0	0.0	0.0	0.0	1930.0	0.0	0.0	0.0	0.0	0.0	0.0	0.0	0.0	0.0	0.0	0.0	0.0	0.0	0.0	0.6803999999999999
163	SEHE56_70	48	F	9	P09F09	1.0	24187.0	14.0	8.0	2267.0	4590.0	33.0	33206.0	12.0	0.0	3.0	0.0	0.0	0.0	0.0	0.0	64.0	2026.0	0.0	0.0	0.0	0.0	0.0	0.0	0.0	1.0	0.0	0.0	0.0	0.0	0.0	0.0	0.5604
164	SEHE56_55	48	G	7	P09G07	4.0	15784.0	10.0	4.0	1591.0	0.0	68.0	24964.0	5.0	0.0	2.0	0.0	0.0	1847.0	0.0	0.0	0.0	5648.0	0.0	0.0	0.0	0.0	0.0	0.0	0.0	1.0	0.0	0.0	0.0	0.0	0.0	0.0	0.764
165	SEHE56_78	48	F	10	P09F10	7613.0	14482.0	5520.0	0.0	875.0	2.0	232.0	29607.0	4.0	1.0	1.0	1.0	0.0	2.0	0.0	0.0	869.0	5.0	0.0	0.0	0.0	0.0	0.0	0.0	0.0	0.0	0.0	0.0	0.0	0.0	0.0	0.0	1.0756
166	SEHE56_40	48	H	5	P09H05	9.0	8.0	16.0	3999.0	1.0	5.0	502.0	26754.0	17043.0	0.0	3.0	1.0	1.0	4995.0	0.0	0.0	165.0	2.0	1.0	0.0	0.0	0.0	0.0	0.0	0.0	3.0	0.0	0.0	0.0	0.0	0.0	0.0	0.7292000000000001
167	SEHE56_86	48	F	11	P09F11	5.0	18.0	8.0	2321.0	2.0	472.0	380.0	27919.0	13204.0	0.0	2.0	1.0	0.0	4583.0	0.0	0.0	0.0	6373.0	549.0	0.0	0.0	0.0	0.0	0.0	0.0	0.0	0.0	0.0	0.0	0.0	1.0	0.0	1.0176
168	SEHE56_63	48	G	8	P09G08	2.0	5.0	8.0	1.0	1.0	0.0	505.0	23350.0	11933.0	0.0	839.0	0.0	450.0	9600.0	0.0	0.0	0.0	0.0	1.0	0.0	0.0	0.0	0.0	0.0	0.0	3.0	2.0	0.0	0.0	0.0	0.0	0.0	0.5811999999999999
169	SEHE56_16	48	H	2	P09H02	0.0	38853.0	16.0	13.0	4.0	1.0	41.0	40948.0	3.0	1.0	380.0	0.0	0.0	3.0	0.0	0.0	5.0	1.0	1624.0	0.0	2.0	0.0	0.0	0.0	0.0	1.0	0.0	0.0	0.0	0.0	0.0	0.0	0.9212
170	SEHE56_94	48	F	12	P09F12	2659.0	7053.0	3.0	3.0	4.0	124.0	73.0	12391.0	3.0	0.0	159.0	1.0	1.0	1092.0	0.0	0.0	39.0	1177.0	0.0	0.0	0.0	0.0	0.0	0.0	0.0	0.0	0.0	0.0	0.0	0.0	0.0	0.0	0.6856
171	SEHE56_8	48	H	1	P09H01	3.0	10.0	7.0	3.0	11325.0	0.0	55.0	30194.0	14.0	0.0	13878.0	1.0	1.0	0.0	0.0	0.0	4896.0	0.0	1.0	0.0	0.0	0.0	0.0	0.0	0.0	0.0	0.0	0.0	0.0	0.0	0.0	0.0	0.3872
172	SEHE56_48	48	H	6	P09H06	2.0	21.0	4.0	2.0	5623.0	1.0	18.0	22604.0	7.0	0.0	2.0	1.0	3715.0	0.0	0.0	0.0	11083.0	1.0	2121.0	0.0	1.0	0.0	0.0	0.0	0.0	2.0	0.0	0.0	0.0	0.0	0.0	0.0	0.4968
173	SEHE56_7	48	G	1	P09G01	5.0	18.0	4.0	0.0	4444.0	1.0	418.0	24370.0	19273.0	0.0	5.0	1.0	1.0	6.0	0.0	0.0	194.0	0.0	0.0	0.0	0.0	0.0	0.0	0.0	0.0	0.0	0.0	0.0	0.0	0.0	0.0	0.0	0.7971999999999999
174	SEHE56_71	48	G	9	P09G09	2.0	11339.0	11.0	3.0	1.0	1740.0	478.0	26815.0	7916.0	1.0	1.0	2.0	0.0	5213.0	0.0	0.0	104.0	3.0	0.0	0.0	0.0	0.0	0.0	0.0	0.0	0.0	1.0	0.0	0.0	0.0	0.0	0.0	0.6372
175	SEHE56_24	48	H	3	P09H03	4.0	47.0	23484.0	3.0	10.0	1.0	26.0	27681.0	9.0	2.0	3531.0	0.0	539.0	7.0	0.0	0.0	14.0	1.0	1.0	0.0	0.0	0.0	0.0	0.0	0.0	2.0	0.0	0.0	0.0	0.0	0.0	0.0	0.4068
176	SEHE56_64	48	H	8	P09H08	2.0	15381.0	6294.0	1.0	1732.0	0.0	221.0	23889.0	4.0	1.0	0.0	0.0	244.0	4.0	0.0	0.0	4.0	1.0	0.0	0.0	0.0	0.0	0.0	0.0	0.0	0.0	0.0	0.0	0.0	0.0	0.0	0.0	0.6576
177	SEHE56_15	48	G	2	P09G02	2.0	16.0	8.0	3.0	7502.0	1.0	52.0	29837.0	4.0	1.0	4.0	1.0	0.0	10717.0	0.0	0.0	0.0	11522.0	3.0	0.0	0.0	0.0	0.0	0.0	0.0	1.0	0.0	0.0	0.0	0.0	0.0	0.0	0.8876
178	SEHE56_79	48	G	10	P09G10	3.0	4.0	6896.0	1.0	2.0	2.0	449.0	26357.0	9574.0	0.0	1280.0	0.0	0.0	2653.0	0.0	1.0	1.0	5489.0	1.0	0.0	0.0	0.0	0.0	0.0	0.0	1.0	0.0	0.0	0.0	0.0	0.0	0.0	0.5788
179	SEHE56_23	48	G	3	P09G03	3.0	6.0	8.0	0.0	14.0	8305.0	28.0	30546.0	14.0	1.0	18021.0	0.0	4121.0	9.0	0.0	1.0	8.0	5.0	1.0	0.0	0.0	0.0	0.0	0.0	0.0	1.0	0.0	0.0	0.0	0.0	0.0	0.0	0.1968
180	SEHE56_31	48	G	4	P09G04	8543.0	5.0	5.0	3.0	2.0	0.0	213.0	29289.0	16675.0	0.0	2.0	0.0	1.0	2.0	0.0	0.0	0.0	3836.0	1.0	0.0	0.0	0.0	0.0	0.0	0.0	1.0	0.0	0.0	0.0	0.0	0.0	0.0	0.5855999999999999
181	SEHE56_39	48	G	5	P09G05	11662.0	5.0	17439.0	0.0	0.0	4.0	24.0	30434.0	5.0	1.0	1024.0	0.0	261.0	4.0	0.0	0.0	1.0	3.0	0.0	0.0	0.0	0.0	0.0	0.0	0.0	1.0	0.0	0.0	0.0	0.0	0.0	0.0	0.5744
182	SEHE56_47	48	G	6	P09G06	1.0	14989.0	3.0	2.0	1.0	3058.0	12.0	20755.0	9.0	2.0	0.0	1.0	0.0	3.0	0.0	0.0	1.0	2673.0	0.0	0.0	0.0	0.0	0.0	0.0	0.0	0.0	0.0	0.0	0.0	0.0	0.0	0.0	0.6112
183	SEHE56_87	48	G	11	P09G11	8435.0	7.0	13992.0	2165.0	0.0	3.0	61.0	28659.0	7.0	0.0	1.0	2.0	91.0	1.0	0.0	0.0	225.0	3669.0	0.0	0.0	0.0	0.0	0.0	0.0	0.0	0.0	0.0	0.0	0.0	0.0	0.0	0.0	1.0964
184	SEHE56_32	48	H	4	P09H04	9.0	13.0	12570.0	6453.0	3.0	0.0	1635.0	39711.0	19019.0	0.0	2.0	0.0	1.0	0.0	0.0	0.0	1.0	2.0	1.0	0.0	0.0	0.0	0.0	0.0	0.0	1.0	1.0	0.0	0.0	0.0	0.0	0.0	0.6259999999999999
185	SEHE56_72	48	H	9	P09H09	0.0	23.0	15553.0	1418.0	3.0	0.0	1807.0	28281.0	8759.0	0.0	0.0	1.0	117.0	0.0	0.0	0.0	1.0	2.0	596.0	0.0	0.0	0.0	0.0	0.0	0.0	1.0	0.0	0.0	0.0	0.0	0.0	0.0	0.7487999999999999
186	SEHE56_80	48	H	10	P09H10	13700.0	3.0	18.0	0.0	6249.0	2341.0	50.0	30964.0	10.0	1.0	5192.0	2.0	3.0	1.0	0.0	0.0	3386.0	7.0	1.0	0.0	0.0	0.0	0.0	0.0	0.0	0.0	0.0	0.0	0.0	0.0	0.0	0.0	0.6128
187	SEHE56_88	48	H	11	P09H11	3.0	14968.0	4955.0	1.0	6.0	1.0	366.0	25323.0	5.0	1.0	459.0	0.0	116.0	2.0	0.0	0.0	29.0	4410.0	0.0	0.0	1.0	0.0	0.0	0.0	0.0	0.0	0.0	0.0	0.0	0.0	0.0	0.0	0.9064
188	SEHE56_10	48	B	2	P10B02	5076.0	10008.0	5.0	3.0	1357.0	0.0	10.0	16468.0	4.0	0.0	0.0	0.0	0.0	1.0	0.0	0.0	2.0	0.0	1.0	0.0	1.0	0.0	0.0	0.0	0.0	0.0	0.0	0.0	0.0	0.0	0.0	0.0	0.8308
189	SEHE56_66	48	B	9	P10B09	3.0	10.0	4545.0	1925.0	1.0	3.0	332.0	17116.0	8074.0	3.0	1.0	0.0	0.0	2.0	1.0	0.0	0.0	2212.0	1.0	0.0	0.0	0.0	0.0	3.0	0.0	0.0	0.0	0.0	0.0	0.0	0.0	0.0	0.5868
190	SEHE56_65	48	A	9	P10A09	0.0	11536.0	3864.0	1427.0	1.0	1.0	176.0	17195.0	8.0	1.0	176.0	0.0	0.0	3.0	0.0	0.0	0.0	0.0	1.0	0.0	0.0	0.0	0.0	1.0	0.0	0.0	0.0	0.0	0.0	0.0	0.0	0.0	0.5336000000000001
191	SEHE56_50	48	B	7	P10B07	2.0	7.0	3.0	18484.0	0.0	0.0	62.0	24985.0	0.0	0.0	0.0	0.0	0.0	2.0	0.0	0.0	3360.0	2871.0	194.0	0.0	0.0	0.0	0.0	0.0	0.0	0.0	0.0	0.0	0.0	0.0	0.0	0.0	1.0276
192	SEHE56_1	48	A	1	P10A01	0.0	8.0	4.0	2692.0	0.0	0.0	214.0	16556.0	12963.0	0.0	0.0	0.0	0.0	1.0	0.0	0.0	2.0	2.0	669.0	0.0	0.0	0.0	0.0	0.0	0.0	0.0	1.0	0.0	0.0	0.0	0.0	0.0	0.8516000000000001
193	SEHE56_73	48	A	10	P10A10	0.0	5.0	9581.0	6.0	2.0	1005.0	154.0	19508.0	4.0	0.0	164.0	1.0	1.0	2608.0	0.0	0.0	0.0	5976.0	0.0	0.0	0.0	0.0	0.0	0.0	0.0	0.0	0.0	0.0	0.0	0.0	1.0	0.0	0.5187999999999999
194	SEHE56_26	48	B	4	P10B04	2.0	12295.0	4.0	1846.0	0.0	0.0	73.0	15118.0	9.0	1.0	1.0	1.0	1.0	881.0	0.0	0.0	3.0	1.0	0.0	0.0	0.0	0.0	0.0	0.0	0.0	0.0	0.0	0.0	0.0	0.0	0.0	0.0	0.6564000000000001
195	SEHE56_9	48	A	2	P10A02	3.0	11.0	5.0	23759.0	1.0	0.0	4.0	25281.0	6.0	3.0	56.0	5.0	1.0	3.0	0.0	0.0	1.0	0.0	1416.0	0.0	0.0	0.0	0.0	0.0	0.0	6.0	0.0	0.0	1.0	0.0	0.0	0.0	0.7964
196	SEHE56_18	48	B	3	P10B03	0.0	15015.0	13.0	4.0	4.0	1.0	8.0	18105.0	10.0	0.0	88.0	0.0	0.0	1.0	0.0	0.0	4.0	2957.0	0.0	0.0	0.0	0.0	0.0	0.0	0.0	0.0	0.0	0.0	0.0	0.0	0.0	0.0	0.5980000000000001
197	SEHE56_58	48	B	8	P10B08	6807.0	6.0	10300.0	6.0	3.0	1536.0	17.0	18740.0	2.0	0.0	0.0	0.0	62.0	0.0	0.0	0.0	0.0	1.0	0.0	0.0	0.0	0.0	0.0	0.0	0.0	0.0	0.0	0.0	0.0	0.0	0.0	0.0	0.8184
198	SEHE56_17	48	A	3	P10A03	3.0	8615.0	3238.0	2.0	5.0	0.0	93.0	12038.0	7.0	1.0	71.0	1.0	0.0	0.0	0.0	0.0	0.0	1.0	0.0	0.0	0.0	0.0	0.0	0.0	0.0	1.0	0.0	0.0	0.0	0.0	0.0	0.0	0.5151999999999999
199	SEHE56_81	48	A	11	P10A11	2.0	17661.0	4.0	2657.0	1930.0	1.0	49.0	24451.0	5.0	4.0	0.0	0.0	1.0	0.0	0.0	0.0	1.0	1794.0	342.0	0.0	0.0	0.0	0.0	0.0	0.0	0.0	0.0	0.0	0.0	0.0	0.0	0.0	0.992
200	SEHE56_34	48	B	5	P10B05	4.0	19310.0	6.0	5.0	0.0	0.0	12.0	19668.0	10.0	3.0	0.0	0.0	232.0	1.0	0.0	0.0	83.0	1.0	0.0	0.0	0.0	0.0	0.0	0.0	0.0	0.0	1.0	0.0	0.0	0.0	0.0	0.0	0.6319999999999999
201	SEHE56_74	48	B	10	P10B10	7.0	3.0	15352.0	1.0	0.0	35.0	132.0	19944.0	6.0	1.0	80.0	0.0	0.0	3693.0	0.0	0.0	3.0	1.0	630.0	0.0	0.0	0.0	0.0	0.0	0.0	0.0	0.0	0.0	0.0	0.0	0.0	0.0	0.8492
202	SEHE56_25	48	A	4	P10A04	2.0	6.0	6.0	2.0	1.0	0.0	171.0	14049.0	10708.0	0.0	301.0	0.0	0.0	1.0	0.0	0.0	0.0	2851.0	0.0	0.0	0.0	0.0	0.0	0.0	0.0	0.0	0.0	0.0	0.0	0.0	0.0	0.0	0.6284000000000001
203	SEHE56_89	48	A	12	P10A12	2.0	7.0	4231.0	4.0	2991.0	0.0	321.0	17004.0	6751.0	1.0	1323.0	0.0	1.0	1314.0	0.0	0.0	56.0	0.0	2.0	0.0	0.0	0.0	0.0	0.0	0.0	0.0	0.0	0.0	0.0	0.0	0.0	0.0	0.6968000000000001
204	SEHE56_33	48	A	5	P10A05	5498.0	10.0	4726.0	3.0	0.0	3.0	351.0	18274.0	7678.0	0.0	0.0	1.0	0.0	1.0	0.0	0.0	0.0	2.0	1.0	0.0	0.0	0.0	0.0	0.0	0.0	0.0	0.0	0.0	0.0	0.0	0.0	0.0	0.6448
205	SEHE56_41	48	A	6	P10A06	0.0	16098.0	3.0	4.0	2.0	311.0	11.0	16624.0	13.0	0.0	116.0	0.0	1.0	2.0	0.0	0.0	57.0	1.0	2.0	0.0	1.0	0.0	0.0	0.0	0.0	1.0	1.0	0.0	0.0	0.0	0.0	0.0	0.5511999999999999
206	SEHE56_49	48	A	7	P10A07	1192.0	5.0	20040.0	5.0	0.0	1.0	12.0	22105.0	4.0	0.0	0.0	0.0	68.0	0.0	0.0	0.0	0.0	0.0	778.0	0.0	0.0	0.0	0.0	0.0	0.0	0.0	0.0	0.0	0.0	0.0	0.0	0.0	1.0588
207	SEHE56_57	48	A	8	P10A08	1.0	8638.0	3092.0	4.0	2570.0	1.0	210.0	14781.0	3.0	0.0	262.0	0.0	0.0	0.0	0.0	0.0	0.0	0.0	0.0	0.0	0.0	0.0	0.0	0.0	0.0	0.0	0.0	0.0	0.0	0.0	0.0	0.0	0.5948
208	SEHE56_2	48	B	1	P10B01	2.0	11572.0	4662.0	2.0	1.0	1.0	365.0	17429.0	12.0	0.0	1.0	0.0	1.0	805.0	0.0	0.0	0.0	3.0	1.0	0.0	0.0	0.0	0.0	0.0	0.0	1.0	0.0	0.0	0.0	0.0	0.0	0.0	0.5036
209	SEHE56_42	48	B	6	P10B06	3.0	21.0	2.0	3101.0	1.0	0.0	210.0	18707.0	13384.0	0.0	0.0	0.0	1.0	3.0	0.0	0.0	42.0	1938.0	0.0	0.0	0.0	0.0	0.0	0.0	0.0	0.0	1.0	0.0	0.0	0.0	0.0	0.0	0.6839999999999999
210	SEHE56_82	48	B	11	P10B11	1412.0	12388.0	4036.0	817.0	0.0	1.0	151.0	19044.0	6.0	3.0	221.0	0.0	1.0	0.0	0.0	2.0	1.0	2.0	2.0	0.0	0.0	0.0	0.0	0.0	0.0	0.0	1.0	0.0	0.0	0.0	0.0	0.0	0.5551999999999999
211	SEHE56_28	48	D	4	P10D04	9690.0	3.0	2.0	10472.0	0.0	0.0	22.0	21460.0	11.0	0.0	0.0	0.0	0.0	2.0	0.0	0.0	1254.0	2.0	2.0	0.0	0.0	0.0	0.0	0.0	0.0	0.0	0.0	0.0	0.0	0.0	0.0	0.0	0.8636000000000001
212	SEHE56_84	48	D	11	P10D11	1458.0	9010.0	7.0	4.0	1.0	2.0	351.0	18141.0	5287.0	1.0	2.0	2.0	112.0	1897.0	0.0	0.0	1.0	4.0	0.0	0.0	0.0	0.0	0.0	0.0	0.0	1.0	1.0	0.0	0.0	0.0	0.0	0.0	0.6748000000000001
213	SEHE56_90	48	B	12	P10B12	6534.0	8036.0	3703.0	2.0	543.0	400.0	167.0	19526.0	6.0	1.0	2.0	1.0	0.0	2.0	0.0	0.0	128.0	1.0	0.0	0.0	0.0	0.0	0.0	0.0	0.0	0.0	0.0	0.0	0.0	0.0	0.0	0.0	0.8280000000000001
214	SEHE56_3	48	C	1	P10C01	3219.0	14929.0	2.0	6.0	1.0	1.0	13.0	18263.0	17.0	2.0	5.0	0.0	0.0	0.0	0.0	0.0	63.0	2.0	2.0	0.0	0.0	0.0	0.0	0.0	0.0	1.0	0.0	0.0	0.0	0.0	0.0	0.0	1.1504
215	SEHE56_83	48	C	11	P10C11	6183.0	16.0	13304.0	5.0	289.0	0.0	24.0	21462.0	3.0	1.0	0.0	1.0	472.0	1.0	0.0	0.0	0.0	1161.0	2.0	0.0	0.0	0.0	0.0	0.0	0.0	0.0	0.0	0.0	0.0	0.0	0.0	0.0	1.1684
216	SEHE56_11	48	C	2	P10C02	1.0	5.0	2.0	17697.0	1.0	440.0	2.0	18441.0	3.0	0.0	0.0	0.0	3.0	2.0	0.0	0.0	2.0	2.0	280.0	0.0	0.0	0.0	0.0	0.0	0.0	1.0	0.0	0.0	0.0	0.0	0.0	0.0	0.8044
217	SEHE56_68	48	D	9	P10D09	1.0	3.0	12606.0	1.0	1.0	1.0	195.0	16547.0	12.0	1.0	48.0	0.0	0.0	3213.0	1.0	0.0	222.0	0.0	241.0	0.0	0.0	0.0	0.0	0.0	0.0	1.0	0.0	0.0	0.0	0.0	0.0	0.0	0.9356
218	SEHE56_19	48	C	3	P10C03	1.0	12.0	14718.0	618.0	1462.0	1.0	11.0	16833.0	8.0	0.0	0.0	0.0	0.0	1.0	0.0	0.0	1.0	0.0	0.0	0.0	0.0	0.0	0.0	0.0	0.0	0.0	0.0	0.0	0.0	0.0	0.0	0.0	1.0732000000000002
219	SEHE56_91	48	C	12	P10C12	120.0	9512.0	2.0	1.0	2.0	16.0	89.0	16523.0	6.0	1.0	0.0	0.0	0.0	2906.0	0.0	0.0	54.0	2.0	3812.0	0.0	0.0	0.0	0.0	0.0	0.0	0.0	0.0	0.0	0.0	0.0	0.0	0.0	0.9564
220	SEHE56_44	48	D	6	P10D06	1.0	12280.0	2.0	1812.0	1.0	0.0	72.0	18352.0	8.0	0.0	0.0	1.0	2.0	1077.0	0.0	0.0	3.0	3091.0	1.0	0.0	0.0	0.0	0.0	0.0	0.0	1.0	0.0	0.0	0.0	0.0	0.0	0.0	0.6576
221	SEHE56_27	48	C	4	P10C04	17649.0	4.0	5.0	2.0	1.0	0.0	8.0	22242.0	10.0	1.0	0.0	0.0	1.0	2.0	0.0	0.0	1.0	3845.0	713.0	0.0	0.0	0.0	0.0	0.0	0.0	0.0	0.0	0.0	0.0	0.0	0.0	0.0	0.508
222	SEHE56_36	48	D	5	P10D05	10.0	2.0	12.0	2.0	1.0	3356.0	21.0	15761.0	7.0	0.0	395.0	0.0	0.0	4052.0	0.0	0.0	1.0	7902.0	0.0	0.0	0.0	0.0	0.0	0.0	0.0	0.0	0.0	0.0	0.0	0.0	0.0	0.0	0.5256000000000001
223	SEHE56_76	48	D	10	P10D10	5.0	5.0	5695.0	2.0	2.0	365.0	317.0	18533.0	9360.0	1.0	234.0	2.0	1.0	3.0	0.0	0.0	1.0	2538.0	0.0	0.0	0.0	0.0	0.0	2.0	0.0	0.0	0.0	0.0	0.0	0.0	0.0	0.0	0.5388
224	SEHE56_35	48	C	5	P10C05	2.0	14.0	6.0	2331.0	0.0	39.0	229.0	17826.0	14885.0	0.0	0.0	0.0	1.0	2.0	0.0	0.0	1.0	1.0	315.0	0.0	0.0	0.0	0.0	0.0	0.0	0.0	0.0	0.0	0.0	0.0	0.0	0.0	0.8371999999999999
225	SEHE56_4	48	D	1	P10D01	3.0	4.0	13.0	2.0	1.0	3.0	23.0	20277.0	4.0	1.0	16905.0	1.0	2906.0	3.0	0.0	0.0	407.0	0.0	1.0	0.0	0.0	0.0	0.0	0.0	0.0	0.0	0.0	0.0	0.0	0.0	0.0	0.0	0.1568
226	SEHE56_52	48	D	7	P10D07	14753.0	4.0	7083.0	3.0	0.0	0.0	40.0	23060.0	4.0	0.0	1.0	0.0	163.0	1007.0	0.0	0.0	1.0	1.0	0.0	0.0	0.0	0.0	0.0	0.0	0.0	0.0	0.0	0.0	0.0	0.0	0.0	0.0	0.3776
227	SEHE56_92	48	D	12	P10D12	2.0	3.0	3.0	1530.0	2786.0	2.0	248.0	14497.0	8261.0	1.0	789.0	0.0	113.0	753.0	0.0	0.0	0.0	1.0	0.0	0.0	0.0	0.0	0.0	0.0	0.0	2.0	3.0	0.0	0.0	0.0	0.0	0.0	0.6155999999999999
228	SEHE56_43	48	C	6	P10C06	3.0	9476.0	0.0	2.0	0.0	1.0	223.0	18412.0	6612.0	0.0	0.0	0.0	1.0	1.0	0.0	0.0	69.0	2023.0	0.0	0.0	0.0	0.0	0.0	0.0	0.0	1.0	0.0	0.0	0.0	0.0	0.0	0.0	0.6799999999999999
229	SEHE56_12	48	D	2	P10D02	4.0	2.0	11944.0	4.0	0.0	1.0	120.0	14492.0	5.0	0.0	1.0	1.0	1.0	2196.0	0.0	0.0	211.0	2.0	0.0	0.0	0.0	0.0	0.0	0.0	0.0	0.0	0.0	0.0	0.0	0.0	0.0	0.0	0.5
231	SEHE56_59	48	C	8	P10C08	1.0	12010.0	3.0	4.0	2.0	0.0	125.0	17299.0	3.0	0.0	66.0	0.0	0.0	4436.0	0.0	0.0	1.0	2.0	646.0	0.0	0.0	0.0	0.0	0.0	0.0	0.0	0.0	0.0	0.0	0.0	0.0	0.0	1.1196000000000002
232	SEHE56_67	48	C	9	P10C09	1.0	10850.0	6.0	5.0	1.0	37.0	192.0	16771.0	5053.0	2.0	48.0	1.0	1.0	3.0	0.0	0.0	0.0	2.0	566.0	0.0	0.0	0.0	0.0	2.0	0.0	1.0	0.0	0.0	0.0	0.0	0.0	0.0	0.9272
233	SEHE56_75	48	C	10	P10C10	11853.0	2.0	6.0	2.0	0.0	0.0	26.0	21850.0	2.0	0.0	0.0	0.0	2840.0	1.0	0.0	0.0	4775.0	1595.0	747.0	0.0	0.0	0.0	0.0	0.0	0.0	1.0	0.0	0.0	0.0	0.0	0.0	0.0	0.6328
234	SEHE56_20	48	D	3	P10D03	2.0	3.0	6.0	0.0	7.0	0.0	429.0	15203.0	11934.0	1.0	6.0	0.0	2.0	2641.0	0.0	0.0	169.0	3.0	0.0	0.0	0.0	0.0	0.0	0.0	0.0	0.0	0.0	0.0	0.0	0.0	0.0	0.0	0.7028000000000001
235	SEHE56_60	48	D	8	P10D08	2.0	6235.0	2817.0	3.0	1.0	1.0	442.0	15188.0	4857.0	1.0	1.0	0.0	2.0	821.0	0.0	0.0	0.0	2.0	0.0	0.0	1.0	0.0	0.0	2.0	0.0	0.0	0.0	0.0	0.0	0.0	0.0	0.0	0.6388
236	SEHE56_5	48	E	1	P10E01	1045.0	10257.0	7.0	1.0	2.0	1.0	298.0	18275.0	6656.0	0.0	2.0	0.0	0.0	2.0	0.0	0.0	1.0	2.0	1.0	0.0	0.0	0.0	0.0	0.0	0.0	0.0	0.0	0.0	0.0	0.0	0.0	0.0	0.6568
237	SEHE56_46	48	F	6	P10F06	3.0	15196.0	6.0	2.0	2375.0	2756.0	22.0	21654.0	10.0	1.0	0.0	0.0	2.0	3.0	0.0	0.0	1.0	1277.0	0.0	0.0	0.0	0.0	0.0	0.0	0.0	0.0	0.0	0.0	0.0	0.0	0.0	0.0	0.6788000000000001
238	SEHE56_7	48	G	1	P10G01	1.0	12.0	4.0	0.0	2495.0	0.0	244.0	14930.0	12018.0	0.0	7.0	0.0	2.0	3.0	0.0	0.0	140.0	3.0	0.0	0.0	0.0	0.0	0.0	0.0	0.0	0.0	1.0	0.0	0.0	0.0	0.0	0.0	0.6712
239	SEHE56_13	48	E	2	P10E02	21.0	11.0	5.0	3.0	1.0	1.0	12.0	19021.0	4.0	1.0	401.0	0.0	1.0	17250.0	1.0	0.0	0.0	1.0	1307.0	0.0	0.0	0.0	0.0	0.0	0.0	1.0	0.0	0.0	0.0	0.0	0.0	0.0	0.8640000000000001
240	SEHE56_21	48	E	3	P10E03	1.0	12.0	3.0	1.0	20003.0	1.0	20.0	24549.0	6.0	1.0	2.0	1.0	2146.0	1.0	0.0	1.0	0.0	2350.0	0.0	0.0	0.0	0.0	0.0	0.0	0.0	0.0	0.0	0.0	0.0	0.0	0.0	0.0	0.2512
241	SEHE56_6	48	F	1	P10F01	5.0	14.0	10913.0	4.0	3.0	1.0	1552.0	20834.0	7909.0	1.0	4.0	0.0	1.0	0.0	0.0	0.0	0.0	1.0	425.0	0.0	0.0	0.0	0.0	0.0	0.0	1.0	0.0	0.0	0.0	0.0	0.0	0.0	0.7676000000000001
242	SEHE56_29	48	E	4	P10E04	6.0	11.0	12690.0	3.0	1.0	1.0	27.0	18606.0	4.0	1.0	371.0	0.0	0.0	4.0	0.0	0.0	0.0	5484.0	1.0	0.0	0.0	0.0	0.0	0.0	0.0	2.0	0.0	0.0	0.0	0.0	0.0	0.0	0.4484
243	SEHE56_86	48	F	11	P10F11	5.0	12.0	8.0	1244.0	2.0	267.0	205.0	20636.0	10674.0	0.0	0.0	2.0	0.0	2488.0	0.0	0.0	0.0	5331.0	396.0	0.0	0.0	0.0	0.0	2.0	0.0	0.0	0.0	0.0	0.0	0.0	0.0	0.0	0.926
244	SEHE56_37	48	E	5	P10E05	8.0	9.0	17701.0	2.0	0.0	2933.0	31.0	20932.0	13.0	0.0	159.0	0.0	0.0	7.0	0.0	0.0	65.0	4.0	0.0	0.0	0.0	0.0	0.0	0.0	0.0	0.0	0.0	0.0	0.0	0.0	0.0	0.0	0.428
245	SEHE56_14	48	F	2	P10F02	5136.0	12439.0	3.0	4.0	5.0	1663.0	17.0	19281.0	7.0	0.0	2.0	0.0	0.0	4.0	0.0	0.0	1.0	0.0	0.0	0.0	0.0	0.0	0.0	0.0	0.0	0.0	0.0	0.0	0.0	0.0	0.0	0.0	0.8176000000000001
246	SEHE56_62	48	F	8	P10F08	7826.0	6.0	6.0	14287.0	1409.0	2.0	22.0	24814.0	1.0	0.0	3.0	0.0	0.0	1.0	0.0	0.0	1.0	1248.0	0.0	0.0	0.0	0.0	0.0	2.0	0.0	0.0	0.0	0.0	0.0	0.0	0.0	0.0	0.8612
247	SEHE56_45	48	E	6	P10E06	2.0	11758.0	4.0	1.0	2.0	1.0	306.0	19625.0	7256.0	1.0	0.0	0.0	205.0	4.0	0.0	0.0	79.0	4.0	0.0	0.0	1.0	0.0	0.0	0.0	0.0	0.0	1.0	0.0	0.0	0.0	0.0	0.0	0.6388
248	SEHE56_54	48	F	7	P10F07	4.0	4.0	4.0	2854.0	2253.0	10098.0	39.0	23529.0	0.0	0.0	2.0	2.0	0.0	8265.0	0.0	0.0	3.0	1.0	0.0	0.0	0.0	0.0	0.0	0.0	0.0	0.0	0.0	0.0	0.0	0.0	0.0	0.0	0.9692
249	SEHE56_94	48	F	12	P10F12	3952.0	11530.0	3.0	0.0	1.0	54.0	54.0	18953.0	3.0	0.0	130.0	0.0	0.0	1318.0	0.0	0.0	29.0	1877.0	0.0	0.0	0.0	0.0	0.0	2.0	0.0	0.0	0.0	0.0	0.0	0.0	0.0	0.0	0.631
250	SEHE56_53	48	E	7	P10E07	8717.0	12801.0	4.0	4.0	3.0	0.0	91.0	23325.0	2.0	1.0	0.0	1.0	2.0	1694.0	0.0	0.0	2.0	2.0	0.0	0.0	0.0	0.0	0.0	0.0	0.0	1.0	0.0	0.0	0.0	0.0	0.0	0.0	0.451
251	SEHE56_22	48	F	3	P10F03	1.0	13.0	4.0	0.0	11692.0	5.0	78.0	23255.0	6.0	0.0	9240.0	1.0	0.0	0.0	0.0	0.0	1.0	2212.0	1.0	0.0	0.0	0.0	0.0	0.0	0.0	1.0	0.0	0.0	0.0	0.0	0.0	0.0	0.30360000000000004
252	SEHE56_70	48	F	9	P10F09	2.0	13615.0	6.0	5.0	1210.0	2407.0	14.0	18307.0	9.0	1.0	0.0	0.0	0.0	1.0	0.0	0.0	37.0	995.0	1.0	0.0	0.0	0.0	0.0	4.0	0.0	0.0	0.0	0.0	0.0	0.0	0.0	0.0	0.6676
253	SEHE56_15	48	G	2	P10G02	1.0	7.0	5.0	1.0	3328.0	0.0	14.0	14891.0	2.0	0.0	1.0	0.0	0.0	6134.0	0.0	0.0	0.0	5394.0	2.0	0.0	0.0	0.0	0.0	0.0	0.0	2.0	0.0	0.0	0.0	0.0	0.0	0.0	0.8472
254	SEHE56_61	48	E	8	P10E08	6454.0	10727.0	8.0	3.0	2.0	808.0	20.0	19011.0	4.0	1.0	2.0	0.0	1.0	3.0	0.0	0.0	1.0	977.0	0.0	0.0	0.0	0.0	0.0	0.0	0.0	0.0	0.0	0.0	0.0	0.0	0.0	0.0	0.6943999999999999
255	SEHE56_30	48	F	4	P10F04	1.0	6.0	22659.0	2.0	1085.0	2.0	27.0	24054.0	7.0	1.0	4.0	1.0	1.0	1.0	0.0	0.0	2.0	3.0	252.0	0.0	0.0	0.0	0.0	0.0	0.0	0.0	0.0	0.0	0.0	0.0	0.0	0.0	0.9632
256	SEHE56_69	48	E	9	P10E09	26.0	9.0	6.0	1458.0	5746.0	0.0	207.0	19615.0	10400.0	0.0	1671.0	0.0	6.0	3.0	0.0	0.0	74.0	5.0	3.0	0.0	0.0	0.0	0.0	1.0	0.0	0.0	0.0	0.0	0.0	0.0	0.0	0.0	0.6652
257	SEHE56_77	48	E	10	P10E10	25112.0	2.0	4.0	2427.0	2.0	1.0	8.0	30187.0	4.0	1.0	1.0	0.0	298.0	2132.0	0.0	0.0	192.0	1.0	0.0	0.0	0.0	0.0	0.0	1.0	0.0	1.0	0.0	0.0	0.0	0.0	0.0	0.0	0.6368
258	SEHE56_85	48	E	11	P10E11	4.0	8736.0	8.0	1488.0	4.0	1297.0	275.0	18799.0	5774.0	0.0	1.0	1.0	1.0	2.0	0.0	0.0	29.0	1176.0	0.0	0.0	0.0	0.0	0.0	3.0	0.0	0.0	0.0	0.0	0.0	0.0	0.0	0.0	0.7020000000000001
259	SEHE56_93	48	E	12	P10E12	8955.0	5.0	2.0	659.0	1592.0	2.0	935.0	20263.0	5896.0	0.0	1571.0	0.0	0.0	583.0	0.0	0.0	62.0	1.0	0.0	0.0	0.0	0.0	0.0	0.0	0.0	0.0	0.0	0.0	0.0	0.0	0.0	0.0	0.6703999999999999
260	SEHE56_38	48	F	5	P10F05	3.0	18416.0	3.0	1.0	0.0	4.0	43.0	19773.0	10.0	0.0	97.0	0.0	1.0	1068.0	0.0	1.0	122.0	4.0	0.0	0.0	0.0	0.0	0.0	0.0	0.0	0.0	0.0	0.0	0.0	0.0	0.0	0.0	0.5247999999999999
261	SEHE56_78	48	F	10	P10F10	7190.0	11173.0	4796.0	3.0	568.0	4.0	282.0	24619.0	4.0	0.0	1.0	1.0	0.0	2.0	0.0	0.0	592.0	0.0	0.0	0.0	0.0	0.0	0.0	3.0	0.0	0.0	0.0	0.0	0.0	0.0	0.0	0.0	1.4236
262	SEHE56_23	48	G	3	P10G03	2.0	4.0	3.0	0.0	4.0	2942.0	28.0	20715.0	9.0	0.0	14606.0	0.0	3105.0	5.0	0.0	0.0	0.0	6.0	1.0	0.0	0.0	0.0	0.0	0.0	0.0	0.0	0.0	0.0	0.0	0.0	0.0	0.0	0.2384
263	SEHE56_64	48	H	8	P10H08	0.0	11234.0	4323.0	2.0	811.0	0.0	225.0	16813.0	2.0	0.0	1.0	1.0	211.0	0.0	0.0	0.0	1.0	0.0	2.0	0.0	0.0	0.0	0.0	0.0	0.0	0.0	0.0	0.0	0.0	0.0	0.0	0.0	0.5851999999999999
264	SEHE56_31	48	G	4	P10G04	8563.0	3.0	4.0	0.0	0.0	0.0	93.0	20113.0	9370.0	1.0	1.0	1.0	1.0	1.0	0.0	0.0	0.0	2074.0	1.0	0.0	0.0	0.0	0.0	0.0	0.0	0.0	0.0	0.0	0.0	0.0	0.0	0.0	0.5780000000000001
265	SEHE56_39	48	G	5	P10G05	10288.0	4.0	11424.0	2.0	0.0	0.0	28.0	22748.0	7.0	2.0	715.0	1.0	273.0	1.0	0.0	0.0	1.0	2.0	0.0	0.0	0.0	0.0	0.0	0.0	0.0	0.0	0.0	0.0	0.0	0.0	0.0	0.0	0.5751999999999999
266	SEHE56_24	48	H	3	P10H03	2.0	6.0	13837.0	0.0	7.0	2.0	18.0	16818.0	9.0	1.0	2545.0	0.0	385.0	4.0	0.0	0.0	2.0	0.0	0.0	0.0	0.0	0.0	0.0	0.0	0.0	0.0	0.0	0.0	0.0	0.0	0.0	0.0	0.4472
267	SEHE56_47	48	G	6	P10G06	0.0	14506.0	6.0	1.0	1.0	3097.0	16.0	19798.0	7.0	1.0	1.0	1.0	1.0	1.0	0.0	0.0	1.0	2156.0	1.0	0.0	0.0	0.0	0.0	0.0	0.0	1.0	0.0	0.0	0.0	0.0	0.0	0.0	0.5671999999999999
269	SEHE56_32	48	H	4	P10H04	7.0	7.0	5944.0	2628.0	1.0	1.0	306.0	16894.0	7994.0	0.0	1.0	0.0	0.0	1.0	0.0	1.0	2.0	0.0	1.0	0.0	0.0	0.0	0.0	0.0	0.0	0.0	0.0	0.0	0.0	0.0	0.0	0.0	0.518
270	SEHE56_80	48	H	10	P10H10	8797.0	7.0	14.0	3.0	4013.0	2317.0	63.0	21528.0	6.0	2.0	3210.0	2.0	1.0	1.0	0.0	0.0	3089.0	3.0	0.0	0.0	0.0	0.0	0.0	0.0	0.0	0.0	0.0	0.0	0.0	0.0	0.0	0.0	0.6232
271	SEHE56_63	48	G	8	P10G08	3.0	1.0	4.0	0.0	1.0	1.0	291.0	14399.0	7378.0	0.0	624.0	2.0	292.0	5798.0	0.0	0.0	1.0	0.0	0.0	0.0	0.0	0.0	0.0	2.0	1.0	0.0	0.0	0.0	0.0	0.0	0.0	0.0	0.6004
272	SEHE56_72	48	H	9	P10H09	2.0	10.0	8823.0	1083.0	1.0	0.0	269.0	16506.0	5596.0	0.0	3.0	0.0	63.0	1.0	0.0	0.0	0.0	0.0	651.0	0.0	0.0	0.0	0.0	3.0	0.0	1.0	0.0	0.0	0.0	0.0	0.0	0.0	0.7751999999999999
273	SEHE56_71	48	G	9	P10G09	0.0	7066.0	7.0	2.0	0.0	1288.0	236.0	15347.0	4855.0	0.0	2.0	0.0	0.0	1830.0	0.0	0.0	58.0	2.0	0.0	0.0	0.0	0.0	0.0	0.0	0.0	1.0	0.0	0.0	0.0	0.0	0.0	0.0	0.7252000000000001
274	SEHE56_40	48	H	5	P10H05	1.0	5.0	10.0	3599.0	0.0	1.0	325.0	18826.0	12685.0	0.0	5.0	1.0	0.0	2062.0	0.0	0.0	128.0	1.0	1.0	0.0	0.0	0.0	0.0	0.0	0.0	1.0	1.0	0.0	0.0	0.0	0.0	0.0	0.7432000000000001
275	SEHE56_88	48	H	11	P10H11	3.0	12668.0	3590.0	6.0	2.0	1.0	151.0	19766.0	4.0	0.0	156.0	1.0	84.0	2.0	0.0	0.0	23.0	3072.0	0.0	0.0	0.0	0.0	0.0	2.0	0.0	1.0	0.0	0.0	0.0	0.0	0.0	0.0	0.5864
276	SEHE56_79	48	G	10	P10G10	92.0	3.0	5523.0	1.0	2.0	0.0	230.0	19589.0	8135.0	0.0	546.0	0.0	0.0	984.0	0.0	0.0	1.0	4072.0	0.0	0.0	0.0	0.0	0.0	0.0	0.0	0.0	0.0	0.0	0.0	0.0	0.0	0.0	0.6164000000000001
277	SEHE56_48	48	H	6	P10H06	0.0	19.0	6.0	2.0	5573.0	0.0	36.0	23815.0	5.0	0.0	3.0	0.0	4039.0	1.0	0.0	0.0	10919.0	4.0	3208.0	0.0	0.0	0.0	0.0	0.0	0.0	0.0	0.0	0.0	0.0	0.0	0.0	0.0	0.4584
278	SEHE56_87	48	G	11	P10G11	7279.0	10.0	10553.0	1319.0	0.0	1.0	36.0	21741.0	5.0	0.0	3.0	1.0	37.0	6.0	0.0	0.0	145.0	2345.0	1.0	0.0	0.0	0.0	0.0	0.0	0.0	0.0	0.0	0.0	0.0	0.0	0.0	0.0	0.9584
279	SEHE56_8	48	H	1	P10H01	2.0	2.0	3.0	2.0	7374.0	3.0	64.0	20901.0	9.0	1.0	8861.0	0.0	0.0	0.0	0.0	0.0	4577.0	0.0	2.0	0.0	0.0	0.0	0.0	1.0	0.0	0.0	0.0	0.0	0.0	0.0	0.0	0.0	0.3312
280	SEHE56_16	48	H	2	P10H02	1.0	15559.0	1.0	12.0	0.0	0.0	10.0	16583.0	2.0	1.0	63.0	0.0	0.0	2.0	0.0	0.0	4.0	1.0	926.0	0.0	0.0	0.0	0.0	0.0	0.0	1.0	0.0	0.0	0.0	0.0	0.0	0.0	0.9768
281	SEHE56_56	48	H	7	P10H07	4357.0	5.0	13247.0	4.0	1.0	0.0	176.0	21811.0	1.0	0.0	0.0	0.0	0.0	3158.0	0.0	0.0	1.0	0.0	861.0	0.0	0.0	0.0	0.0	0.0	0.0	0.0	0.0	0.0	0.0	0.0	0.0	0.0	0.8412
282	SEHE56_95	48	A	5	P18A05	0.0	1.0	3112.0	1.0	4566.0	6974.0	440.0	27287.0	7808.0	0.0	0.0	0.0	0.0	2058.0	0.0	0.0	76.0	2250.0	0.0	0.0	0.0	0.0	0.0	0.0	0.0	0.0	1.0	0.0	0.0	0.0	0.0	0.0	0.5675999999999999
283	SEHE56_95	48	A	1	P18A01	10.0	1.0	2542.0	1.0	4905.0	5783.0	363.0	23265.0	5981.0	0.0	0.0	0.0	1.0	1533.0	0.0	0.0	45.0	2012.0	87.0	0.0	0.0	0.0	0.0	0.0	0.0	1.0	0.0	0.0	0.0	0.0	0.0	0.0	0.6419999999999999
284	SEHE56_103	48	A	6	P18A06	747.0	6.0	1.0	1806.0	2781.0	2125.0	2002.0	28048.0	12710.0	0.0	0.0	0.0	851.0	0.0	0.0	0.0	3943.0	1.0	1075.0	0.0	0.0	0.0	0.0	0.0	0.0	0.0	0.0	0.0	0.0	0.0	0.0	0.0	0.759
285	SEHE56_104	48	B	2	P18B02	1807.0	4256.0	2.0	0.0	0.0	903.0	489.0	21779.0	4893.0	0.0	1.0	0.0	89.0	4680.0	0.0	0.0	80.0	2990.0	1589.0	0.0	0.0	0.0	0.0	0.0	0.0	0.0	0.0	0.0	0.0	0.0	0.0	0.0	0.8212000000000002
286	SEHE56_103	48	A	2	P18A02	1046.0	0.0	2.0	1308.0	1791.0	1303.0	1228.0	19571.0	8374.0	0.0	0.0	0.0	779.0	2.0	0.0	0.0	2342.0	0.0	1395.0	0.0	0.0	0.0	0.0	0.0	0.0	0.0	1.0	0.0	0.0	0.0	0.0	0.0	0.762
287	SEHE56_95	48	A	3	P18A03	0.0	1.0	2799.0	1.0	4440.0	6284.0	365.0	24234.0	6721.0	0.0	0.0	0.0	0.0	1873.0	0.0	0.0	66.0	1682.0	0.0	0.0	0.0	0.0	0.0	1.0	0.0	0.0	1.0	0.0	0.0	0.0	0.0	0.0	0.6155999999999999
288	SEHE56_103	48	A	4	P18A04	517.0	0.0	4.0	1208.0	2058.0	1488.0	231.0	19735.0	10081.0	0.0	0.0	0.0	770.0	3.0	0.0	0.0	2544.0	4.0	827.0	0.0	0.0	0.0	0.0	0.0	0.0	0.0	0.0	0.0	0.0	0.0	0.0	0.0	0.7559999999999999
289	SEHE56_96	48	B	3	P18B03	3712.0	0.0	15865.0	1048.0	1586.0	0.0	73.0	27750.0	1.0	0.0	0.0	0.0	871.0	1.0	0.0	0.0	4591.0	1.0	1.0	0.0	0.0	0.0	0.0	0.0	0.0	0.0	0.0	0.0	0.0	0.0	0.0	0.0	1.0732000000000002
290	SEHE56_96	48	B	1	P18B01	3617.0	2.0	15725.0	1042.0	1681.0	0.0	123.0	27527.0	1.0	0.0	0.0	0.0	796.0	1.0	0.0	0.0	4539.0	0.0	0.0	0.0	0.0	0.0	0.0	0.0	0.0	0.0	0.0	0.0	0.0	0.0	0.0	0.0	0.9948
291	SEHE56_97	48	C	1	P18C01	2042.0	14464.0	2342.0	3.0	1127.0	1556.0	303.0	24667.0	2.0	1.0	0.0	0.0	1221.0	0.0	0.0	0.0	1.0	1604.0	0.0	0.0	0.0	0.0	0.0	1.0	0.0	0.0	0.0	0.0	0.0	0.0	0.0	0.0	1.0004
292	SEHE56_104	48	B	4	P18B04	1621.0	3990.0	1.0	0.0	0.0	903.0	466.0	21643.0	4971.0	0.0	0.0	0.0	78.0	5409.0	0.0	0.0	84.0	2987.0	1132.0	0.0	0.0	0.0	0.0	0.0	0.0	1.0	0.0	0.0	0.0	0.0	0.0	0.0	0.9868
293	SEHE56_96	48	B	5	P18B05	4398.0	4.0	17141.0	1266.0	1921.0	0.0	114.0	31132.0	28.0	0.0	0.0	0.0	942.0	12.0	0.0	0.0	5292.0	10.0	4.0	0.0	0.0	0.0	0.0	0.0	0.0	0.0	0.0	0.0	0.0	0.0	0.0	0.0	1.0340000000000005
294	SEHE56_105	48	C	2	P18C02	856.0	11.0	2466.0	636.0	2240.0	4.0	347.0	22024.0	5834.0	0.0	2.0	0.0	1855.0	1099.0	0.0	0.0	3945.0	2017.0	708.0	0.0	0.0	0.0	0.0	4.0	0.0	0.0	0.0	0.0	0.0	0.0	0.0	0.0	1.126
295	SEHE56_104	48	B	6	P18B06	1755.0	6139.0	3.0	1.0	0.0	1159.0	651.0	27659.0	7074.0	0.0	0.0	0.0	123.0	5168.0	0.0	0.0	109.0	3792.0	1685.0	0.0	0.0	0.0	0.0	0.0	0.0	0.0	0.0	0.0	0.0	0.0	0.0	0.0	0.8848
296	SEHE56_106	48	D	2	P18D02	1431.0	3056.0	2471.0	648.0	0.0	0.0	645.0	21708.0	3928.0	0.0	0.0	0.0	73.0	4961.0	0.0	0.0	46.0	3175.0	1273.0	0.0	0.0	0.0	0.0	0.0	0.0	1.0	0.0	0.0	0.0	0.0	0.0	0.0	0.9388
297	SEHE56_97	48	C	3	P18C03	2164.0	16127.0	3198.0	8.0	1120.0	1752.0	233.0	27241.0	2.0	0.0	2.0	0.0	1321.0	2.0	0.0	0.0	2.0	1308.0	0.0	0.0	0.0	0.0	0.0	0.0	0.0	2.0	0.0	0.0	0.0	0.0	0.0	0.0	0.9416
298	SEHE56_106	48	D	4	P18D04	1249.0	3535.0	3105.0	646.0	0.0	0.0	742.0	22145.0	3957.0	0.0	2.0	0.0	71.0	4551.0	0.0	0.0	53.0	3101.0	1133.0	0.0	0.0	0.0	0.0	0.0	0.0	0.0	0.0	0.0	0.0	0.0	0.0	0.0	1.1644
299	SEHE56_105	48	C	4	P18C04	1166.0	3.0	2469.0	602.0	1723.0	0.0	309.0	22512.0	6265.0	0.0	1.0	0.0	1731.0	1576.0	0.0	0.0	4013.0	2037.0	617.0	0.0	0.0	0.0	0.0	0.0	0.0	0.0	0.0	0.0	0.0	0.0	0.0	0.0	1.1396000000000002
300	SEHE56_97	48	C	5	P18C05	2714.0	17716.0	3096.0	0.0	973.0	1980.0	434.0	29779.0	2.0	0.0	1.0	0.0	1413.0	1.0	0.0	0.0	0.0	1449.0	0.0	0.0	0.0	0.0	0.0	0.0	0.0	0.0	0.0	0.0	0.0	0.0	0.0	0.0	1.0052
301	SEHE56_98	48	D	1	P18D01	0.0	6688.0	9071.0	2607.0	0.0	0.0	715.0	24878.0	3.0	0.0	2.0	0.0	164.0	0.0	0.0	0.0	0.0	3901.0	1726.0	0.0	0.0	0.0	0.0	0.0	0.0	1.0	0.0	0.0	0.0	0.0	0.0	0.0	1.0344
302	SEHE56_105	48	C	6	P18C06	1374.0	3.0	3500.0	914.0	2487.0	1.0	599.0	30782.0	8948.0	0.0	1.0	0.0	2333.0	1526.0	0.0	0.0	5743.0	2581.0	770.0	0.0	0.0	0.0	0.0	0.0	0.0	0.0	1.0	0.0	0.0	0.0	1.0	0.0	1.1532
303	SEHE56_98	48	D	5	P18D05	1.0	8708.0	11626.0	2846.0	0.0	0.0	508.0	29978.0	4.0	0.0	0.0	0.0	170.0	1.0	0.0	0.0	0.0	4583.0	1530.0	0.0	0.0	0.0	0.0	0.0	0.0	1.0	0.0	0.0	0.0	0.0	0.0	0.0	1.1104
304	SEHE56_98	48	D	3	P18D03	2.0	7597.0	10564.0	2573.0	0.0	0.0	405.0	26325.0	1.0	0.0	1.0	0.0	137.0	0.0	0.0	0.0	0.0	3561.0	1484.0	0.0	0.0	0.0	0.0	0.0	0.0	0.0	0.0	0.0	0.0	0.0	0.0	0.0	1.1864
305	SEHE56_99	48	E	3	P18E03	1080.0	2.0	10548.0	1869.0	0.0	2.0	598.0	25753.0	8200.0	0.0	0.0	0.0	2.0	1.0	0.0	0.0	1453.0	1.0	1995.0	0.0	0.0	0.0	0.0	1.0	0.0	1.0	0.0	0.0	0.0	0.0	0.0	0.0	0.8290000000000001
306	SEHE56_106	48	D	6	P18D06	1791.0	4271.0	3516.0	850.0	0.0	0.0	1358.0	28270.0	4532.0	0.0	0.0	0.0	96.0	6889.0	0.0	0.0	49.0	3659.0	1259.0	0.0	0.0	0.0	0.0	0.0	0.0	0.0	0.0	0.0	0.0	0.0	0.0	0.0	0.8820000000000001
308	SEHE56_108	48	F	4	P18F04	2.0	6837.0	2343.0	575.0	1437.0	0.0	560.0	22810.0	5194.0	0.0	670.0	0.0	1938.0	1177.0	0.0	0.0	0.0	1695.0	380.0	0.0	1.0	0.0	0.0	0.0	0.0	1.0	0.0	0.0	0.0	0.0	0.0	0.0	0.8704000000000001
309	SEHE56_99	48	E	5	P18E05	1408.0	2.0	12269.0	2095.0	0.0	1.0	595.0	30488.0	10054.0	0.0	0.0	0.0	0.0	0.0	0.0	0.0	1696.0	1.0	2367.0	0.0	0.0	0.0	0.0	0.0	0.0	0.0	0.0	0.0	0.0	0.0	0.0	0.0	0.8956
310	SEHE56_108	48	F	6	P18F06	3.0	9584.0	3532.0	899.0	1701.0	0.0	788.0	30231.0	6551.0	0.0	1011.0	0.0	2513.0	1430.0	0.0	0.0	1.0	1812.0	405.0	0.0	0.0	0.0	0.0	0.0	0.0	0.0	0.0	0.0	0.0	0.0	1.0	0.0	1.0576
312	SEHE56_100	48	F	1	P18F01	9729.0	3.0	1.0	1078.0	2785.0	0.0	270.0	27523.0	8693.0	0.0	1.0	0.0	745.0	1938.0	0.0	0.0	0.0	2277.0	2.0	0.0	0.0	0.0	0.0	0.0	0.0	1.0	0.0	0.0	0.0	0.0	0.0	0.0	0.6803999999999999
313	SEHE56_99	48	E	1	P18E01	685.0	3.0	11021.0	2009.0	0.0	0.0	529.0	27216.0	9390.0	0.0	2.0	0.0	1.0	1.0	0.0	0.0	1059.0	0.0	2515.0	0.0	0.0	0.0	0.0	0.0	0.0	1.0	0.0	0.0	0.0	0.0	0.0	0.0	0.7624
314	SEHE56_100	48	F	3	P18F03	8220.0	2.0	0.0	1297.0	2640.0	1.0	1364.0	27832.0	8305.0	0.0	2.0	0.0	663.0	3202.0	0.0	0.0	0.0	2136.0	0.0	0.0	0.0	0.0	0.0	0.0	0.0	0.0	0.0	0.0	0.0	0.0	0.0	0.0	0.7048000000000001
316	SEHE56_108	48	F	2	P18F02	1.0	6486.0	2271.0	536.0	1731.0	0.0	515.0	21853.0	4914.0	0.0	696.0	0.0	1788.0	755.0	0.0	0.0	0.0	1728.0	431.0	0.0	0.0	0.0	0.0	1.0	0.0	0.0	0.0	0.0	0.0	0.0	0.0	0.0	1.2244000000000002
317	SEHE56_100	48	F	5	P18F05	8347.0	4.0	2.0	1382.0	2472.0	0.0	1663.0	29696.0	9360.0	0.0	1.0	0.0	719.0	3184.0	0.0	0.0	0.0	2562.0	0.0	0.0	0.0	0.0	0.0	0.0	0.0	0.0	0.0	0.0	0.0	0.0	0.0	0.0	0.6275999999999999
318	SEHE56_101	48	G	5	P18G05	10251.0	8189.0	2838.0	3.0	881.0	1.0	1259.0	33110.0	5132.0	0.0	0.0	0.0	401.0	1491.0	0.0	0.0	0.0	2663.0	0.0	0.0	0.0	0.0	0.0	0.0	0.0	0.0	1.0	0.0	0.0	0.0	0.0	0.0	0.7816000000000001
320	SEHE56_110	48	H	6	P18H06	1201.0	8175.0	2208.0	697.0	1106.0	0.0	774.0	31468.0	5312.0	0.0	431.0	0.0	2375.0	1567.0	0.0	0.0	4609.0	2009.0	1001.0	0.0	0.0	0.0	0.0	1.0	0.0	0.0	2.0	0.0	0.0	0.0	0.0	0.0	1.3672
321	SEHE56_110	48	H	2	P18H02	728.0	5855.0	1679.0	497.0	897.0	1.0	486.0	23613.0	3355.0	0.0	476.0	0.0	2028.0	937.0	0.0	0.0	4029.0	1988.0	654.0	0.0	1.0	0.0	0.0	1.0	0.0	1.0	0.0	0.0	0.0	0.0	0.0	0.0	1.0892
322	SEHE56_101	48	G	1	P18G01	5274.0	6873.0	2459.0	3.0	864.0	0.0	645.0	27183.0	6147.0	0.0	0.0	0.0	488.0	1391.0	0.0	0.0	0.0	3038.0	0.0	0.0	0.0	0.0	0.0	0.0	0.0	1.0	0.0	0.0	0.0	0.0	0.0	0.0	0.6972
323	SEHE56_102	48	H	3	P18H03	1.0	2.0	0.0	1154.0	1493.0	3446.0	277.0	27519.0	17373.0	0.0	0.0	0.0	1.0	1.0	0.0	0.0	1830.0	1369.0	571.0	0.0	0.0	0.0	0.0	1.0	0.0	0.0	0.0	0.0	0.0	0.0	0.0	0.0	0.8196000000000001
325	SEHE56_101	48	G	3	P18G03	6509.0	7767.0	2661.0	2.0	871.0	0.0	534.0	28144.0	5754.0	0.0	0.0	0.0	372.0	1201.0	0.0	0.0	1.0	2472.0	0.0	0.0	0.0	0.0	0.0	0.0	0.0	0.0	0.0	0.0	0.0	0.0	0.0	0.0	0.72
326	SEHE56_102	48	H	5	P18H05	2.0	2.0	0.0	1391.0	1193.0	3842.0	304.0	31806.0	20554.0	0.0	0.0	0.0	0.0	0.0	0.0	0.0	2014.0	1671.0	831.0	0.0	0.0	0.0	0.0	0.0	0.0	0.0	1.0	0.0	0.0	0.0	1.0	0.0	0.8452
328	SEHE56_110	48	H	4	P18H04	1113.0	5966.0	1717.0	409.0	771.0	0.0	531.0	23619.0	3652.0	0.0	398.0	0.0	1969.0	1190.0	0.0	0.0	3423.0	1813.0	667.0	0.0	0.0	0.0	0.0	0.0	0.0	0.0	0.0	0.0	0.0	0.0	0.0	0.0	1.0972
329	SEHE56_102	48	H	1	P18H01	1.0	1.0	1.0	1080.0	2086.0	2688.0	1986.0	26669.0	14875.0	0.0	1.0	0.0	0.0	0.0	0.0	0.0	2004.0	1422.0	524.0	0.0	0.0	0.0	0.0	0.0	0.0	0.0	0.0	0.0	0.0	0.0	0.0	0.0	0.8944000000000001
