# Supplementary material for: Negative interactions determine Clostridioides difficile growth in synthetic human gut communities
Source: Mol Syst Biol. 2021 Oct 25;17(10):e10355. doi: 10.15252/msb.202110355 (PMC8543057; doi:10.15252/msb.202110355)
Supplement: Supplementary file 6 — Dataset EV4 [file MSB-17-e10355-s006.zip › DatasetEV4/Exp8.csv]

	Condition	CH abund	Time	Row	Col	Sample	BV	Unclassified	Total	DP	EL	AC	BH	BT	CA	Bacillus_cereus	CD	CH	BF	BO	PC	Escherichia_coli	FP	BP	BU	BA	CG	BY	ER	RI	BL	CC	PJ	DL	CS	OD600
0	CD-CH	0	48	A	10	P18A10	0	0	4174	0	0	0	2	0	1	8	4157	6	0	0	0	0	0	0	0	0	0	0	0	0	0	0	0	0	0	0.166
14	CD-CH	0	48	A	9	P18A09	0	2	4466	0	0	0	0	0	0	7	4451	5	0	1	0	0	0	0	0	0	0	0	0	0	0	0	0	0	0	0.1695
21	CD-CH	0.25	48	B	9	P18B09	0	15	4125	0	2	0	0	0	0	6	2196	1906	0	0	0	0	0	0	0	0	0	0	0	0	0	0	0	0	0	0.1835
34	CD-CH	0.429	48	C	9	P18C09	0	7	4058	0	0	0	0	0	1	0	1289	2760	0	0	0	1	0	0	0	0	0	0	0	0	0	0	0	0	0	0.222
32	CD-CH	0.563	48	D	9	P18D09	0	7	4022	0	0	0	0	0	0	5	1022	2988	0	0	0	0	0	0	0	0	0	0	0	0	0	0	0	0	0	0.229
43	CD-CH	0.563	48	D	10	P18D10	0	17	5600	1	3	0	0	0	1	61	1776	3741	0	0	0	0	0	0	0	0	0	0	0	0	0	0	0	0	0	0.248
49	CD-CH	0.667	48	E	9	P18E09	0	9	3827	0	0	0	0	0	1	0	828	2989	0	0	0	0	0	0	0	0	0	0	0	0	0	0	0	0	0	0.2235
75	CD-CH	0.875	48	G	11	P18G11	0	13	4967	1	0	0	2	0	3	2	922	4018	0	1	2	0	2	0	1	0	0	0	0	0	0	0	0	0	0	0.2775
93	CD-CH	0.964	48	H	9	P18H09	0	14	4017	0	0	0	1	0	0	0	874	3128	0	0	0	0	0	0	0	0	0	0	0	0	0	0	0	0	0	0.2495
6	CommE	0	7	A	1	P18A01	0	0	3474	509	2962	0	0	0	1	0	0	2	0	0	0	0	0	0	0	0	0	0	0	0	0	0	0	0	0	0.015666667
11	CommE	0	48	A	3	P18A03	0	2	4448	671	1323	0	1	0	2	0	2446	3	0	0	0	0	0	0	0	0	0	0	0	0	0	0	0	0	0	0.275
13	CommE	0	48	A	4	P18A04	0	6	3543	464	1078	0	0	0	0	2	1991	2	0	0	0	0	0	0	0	0	0	0	0	0	0	0	0	0	0	0.2535
16	CommE	0	48	A	5	P18A05	0	2	3651	719	994	0	0	0	0	1	1934	0	1	0	0	0	0	0	0	0	0	0	0	0	0	0	0	0	0	0.288
1	CommE	0.1	48	B	3	P18B03	0	2	4885	1119	2074	0	0	0	3	1	674	1012	0	0	0	0	0	0	0	0	0	0	0	0	0	0	0	0	0	0.26
5	CommE	0.1	48	B	5	P18B05	0	5	4159	1096	1812	0	0	0	0	6	481	759	0	0	0	0	0	0	0	0	0	0	0	0	0	0	0	0	0	0.2725
7	CommE	0.1	48	B	4	P18B04	0	2	3298	709	1462	0	1	0	0	0	529	595	0	0	0	0	0	0	0	0	0	0	0	0	0	0	0	0	0	0.259
10	CommE	0.1	7	B	1	P18B01	0	1	4298	492	3349	0	0	0	0	0	1	455	0	0	0	0	0	0	0	0	0	0	0	0	0	0	0	0	0	0.019733333
30	CommE	0.2	7	C	1	P18C01	1	1	4530	376	3255	0	0	0	2	1	0	894	0	0	0	0	0	0	0	0	0	0	0	0	0	0	0	0	0	0.020633333
36	CommE	0.2	48	C	3	P18C03	0	4	4557	879	1845	0	0	0	1	0	563	1264	0	0	0	0	0	0	1	0	0	0	0	0	0	0	0	0	0	0.282
38	CommE	0.2	48	C	4	P18C04	0	4	3665	740	1522	0	0	0	1	0	493	904	0	0	0	0	0	0	1	0	0	0	0	0	0	0	0	0	0	0.2985
40	CommE	0.2	48	C	5	P18C05	0	0	4142	923	1799	0	1	0	2	0	419	997	0	0	0	0	0	0	1	0	0	0	0	0	0	0	0	0	0	0.2875
29	CommE	0.3	48	D	3	P18D03	0	1	4977	764	1944	0	0	0	1	0	552	1714	0	0	0	0	0	1	0	0	0	0	0	0	0	0	0	0	0	0.302
31	CommE	0.3	7	D	1	P18D01	0	2	4164	305	2921	0	0	1	0	0	0	935	0	0	0	0	0	0	0	0	0	0	0	0	0	0	0	0	0	0.0239
35	CommE	0.3	48	D	4	P18D04	0	3	3821	660	1443	0	0	0	0	0	491	1224	0	0	0	0	0	0	0	0	0	0	0	0	0	0	0	0	0	0.32
42	CommE	0.3	48	D	5	P18D05	0	4	3905	811	1533	0	0	0	2	1	413	1141	0	0	0	0	0	0	0	0	0	0	0	0	0	0	0	0	0	0.3285
50	CommE	0.4	7	E	1	P18E01	0	2	4460	328	2730	0	0	0	0	0	0	1400	0	0	0	0	0	0	0	0	0	0	0	0	0	0	0	0	0	0.029233333
56	CommE	0.4	48	E	3	P18E03	0	9	4607	599	1608	0	0	0	0	0	569	1822	0	0	0	0	0	0	0	0	0	0	0	0	0	0	0	0	0	0.2875
59	CommE	0.4	48	E	4	P18E04	0	9	3644	587	1241	0	105	0	0	1	493	1208	0	0	0	0	0	0	0	0	0	0	0	0	0	0	0	0	0	0.2925
62	CommE	0.4	48	E	5	P18E05	0	3	3831	552	1330	0	0	0	1	0	435	1510	0	0	0	0	0	0	0	0	0	0	0	0	0	0	0	0	0	0.2865
55	CommE	0.5	48	F	5	P18F05	0	1	3280	445	1079	0	0	0	0	0	361	1393	0	1	0	0	0	0	0	0	0	0	0	0	0	0	0	0	0	0.3415
57	CommE	0.5	48	F	3	P18F03	0	5	4247	345	1143	0	1	0	0	2	455	2295	0	0	0	0	0	0	0	0	1	0	0	0	0	0	0	0	0	0.328
67	CommE	0.5	7	F	1	P18F01	0	1	3747	206	1798	0	0	0	2	0	1	1739	0	0	0	0	0	0	0	0	0	0	0	0	0	0	0	0	0	0.049266667
70	CommE	0.5	48	F	4	P18F04	0	2	3742	406	1091	0	0	0	0	0	452	1791	0	0	0	0	0	0	0	0	0	0	0	0	0	0	0	0	0	0.3515
73	CommE	0.7	7	G	1	P18G01	0	1	4181	187	1727	0	0	0	0	0	0	2266	0	0	0	0	0	0	0	0	0	0	0	0	0	0	0	0	0	0.101866667
79	CommE	0.7	48	G	4	P18G04	0	5	3341	335	964	0	0	0	1	0	317	1719	0	0	0	0	0	0	0	0	0	0	0	0	0	0	0	0	0	0.3485
82	CommE	0.7	48	G	5	P18G05	0	4	3713	399	1237	0	0	0	3	0	360	1710	0	0	0	0	0	0	0	0	0	0	0	0	0	0	0	0	0	0.359
77	CommE	0.9	48	H	4	P18H04	0	10	4161	417	1063	0	0	0	1	0	471	2199	0	0	0	0	0	0	0	0	0	0	0	0	0	0	0	0	0	0.3715
83	CommE	0.9	48	H	5	P18H05	0	5	4127	456	1042	0	1	0	0	0	347	2276	0	0	0	0	0	0	0	0	0	0	0	0	0	0	0	0	0	0.3675
85	CommE	0.9	7	H	1	P18H01	0	1	4846	75	922	0	0	0	0	0	1	3847	0	0	0	0	0	0	0	0	0	0	0	0	0	0	0	0	0	0.279166667
92	CommE	0.9	48	H	3	P18H03	0	8	5155	501	1445	0	0	0	1	1	482	2717	0	0	0	0	0	0	0	0	0	0	0	0	0	0	0	0	0	0.3645
3	CommO	0	48	A	7	P18A07	0	3	3910	1	1	0	718	0	1878	0	1307	2	0	0	0	0	0	0	0	0	0	0	0	0	0	0	0	0	0	0.4535
8	CommO	0	7	A	2	P18A02	0	1	3699	0	0	0	196	0	3497	2	0	3	0	0	0	0	0	0	0	0	0	0	0	0	0	0	0	0	0	-0.008
9	CommO	0	48	A	8	P18A08	0	3	3691	5	61	0	671	0	1766	0	1182	2	1	0	0	0	0	0	0	0	0	0	0	0	0	0	0	0	0	0.478
17	CommO	0	48	A	6	P18A06	0	3	4794	0	0	0	969	0	2343	0	1478	1	0	0	0	0	0	0	0	0	0	0	0	0	0	0	0	0	0	0.4375
2	CommO	0.1	48	B	8	P18B08	0	4	3773	0	57	0	742	0	2105	0	769	96	0	0	0	0	0	0	0	0	0	0	0	0	0	0	0	0	0	0.4355
15	CommO	0.1	48	B	6	P18B06	0	2	5547	0	0	0	1112	0	3107	0	1153	172	1	0	0	0	0	0	0	0	0	0	0	0	0	0	0	0	0	0.4365
18	CommO	0.1	7	B	2	P18B02	0	0	3057	0	1	0	88	0	1508	0	0	1460	0	0	0	0	0	0	0	0	0	0	0	0	0	0	0	0	0	0.008533333
19	CommO	0.1	48	B	7	P18B07	0	3	4354	0	1	0	926	0	2382	0	926	116	0	0	0	0	0	0	0	0	0	0	0	0	0	0	0	0	0	0.415
20	CommO	0.2	48	C	6	P18C06	0	6	5332	1	0	0	1019	1	2701	0	667	937	0	0	0	0	0	0	0	0	0	0	0	0	0	0	0	0	0	0.4365
23	CommO	0.2	48	C	7	P18C07	0	5	3942	1	0	0	725	0	2103	0	498	610	0	0	0	0	0	0	0	0	0	0	0	0	0	0	0	0	0	0.4215
28	CommO	0.2	48	C	8	P18C08	0	4	3651	6	74	0	614	0	1836	0	458	659	0	0	0	0	0	0	0	0	0	0	0	0	0	0	0	0	0	0.4325
33	CommO	0.2	7	C	2	P18C02	0	0	3787	0	0	0	128	0	1398	0	0	2261	0	0	0	0	0	0	0	0	0	0	0	0	0	0	0	0	0	0.034233333
26	CommO	0.3	48	D	7	P18D07	0	4	4234	0	0	0	752	0	2119	0	530	828	1	0	0	0	0	0	0	0	0	0	0	0	0	0	0	0	0	0.4255
39	CommO	0.3	48	D	6	P18D06	0	5	5253	1	1	0	928	0	2325	0	524	1469	0	0	0	0	0	0	0	0	0	0	0	0	0	0	0	0	0	0.423
44	CommO	0.3	7	D	2	P18D02	0	1	3612	0	2	0	116	1	1060	0	1	2431	0	0	0	0	0	0	0	0	0	0	0	0	0	0	0	0	0	0.053133333
45	CommO	0.3	48	D	8	P18D08	0	5	3758	0	0	0	638	0	1700	0	353	1062	0	0	0	0	0	0	0	0	0	0	0	0	0	0	0	0	0	0.449
46	CommO	0.4	48	E	8	P18E08	0	5	3397	0	0	0	501	0	1572	0	247	1072	0	0	0	0	0	0	0	0	0	0	0	0	0	0	0	0	0	0.404
53	CommO	0.4	7	E	2	P18E02	1	0	4286	2	2	0	129	0	852	0	0	3300	0	0	0	0	0	0	0	0	0	0	0	0	0	0	0	0	0	0.1043
64	CommO	0.4	48	E	6	P18E06	0	3	4878	0	1	0	674	0	2246	1	351	1602	0	0	0	0	0	0	0	0	0	0	0	0	0	0	0	0	0	0.4055
66	CommO	0.4	48	E	7	P18E07	0	3	3905	0	1	0	530	0	1719	1	298	1353	0	0	0	0	0	0	0	0	0	0	0	0	0	0	0	0	0	0.41
51	CommO	0.5	7	F	2	P18F02	0	1	3542	0	0	0	91	0	460	0	0	2990	0	0	0	0	0	0	0	0	0	0	0	0	0	0	0	0	0	0.185166667
61	CommO	0.5	48	F	6	P18F06	0	2	4254	1	0	0	700	0	1670	0	264	1616	1	0	0	0	0	0	0	0	0	0	0	0	0	0	0	0	0	0.4285
65	CommO	0.5	48	F	8	P18F08	0	3	2814	2	0	0	411	0	1319	0	194	885	0	0	0	0	0	0	0	0	0	0	0	0	0	0	0	0	0	0.449
68	CommO	0.5	48	F	7	P18F07	0	1	3829	0	0	0	565	0	1665	0	268	1330	0	0	0	0	0	0	0	0	0	0	0	0	0	0	0	0	0	0.4485
74	CommO	0.7	7	G	2	P18G02	0	1	3804	0	0	0	75	0	407	0	1	3320	0	0	0	0	0	0	0	0	0	0	0	0	0	0	0	0	0	0.271766667
84	CommO	0.7	48	G	6	P18G06	0	4	5185	0	0	0	645	0	2366	0	293	1876	1	0	0	0	0	0	0	0	0	0	0	0	0	0	0	0	0	0.438
87	CommO	0.7	48	G	7	P18G07	0	1	4109	1	0	0	558	0	1973	0	215	1361	0	0	0	0	0	0	0	0	0	0	0	0	0	0	0	0	0	0.462
89	CommO	0.7	48	G	8	P18G08	0	0	707	0	0	0	92	0	355	0	36	224	0	0	0	0	0	0	0	0	0	0	0	0	0	0	0	0	0	0.454
81	CommO	0.9	48	H	7	P18H07	0	2	3632	0	0	0	419	0	2098	0	276	837	0	0	0	0	0	0	0	0	0	0	0	0	0	0	0	0	0	0.4595
86	CommO	0.9	48	H	8	P18H08	0	3	3368	0	1	0	438	0	1838	0	284	804	0	0	0	0	0	0	0	0	0	0	0	0	0	0	0	0	0	0.479
88	CommO	0.9	7	H	2	P18H02	0	4	4248	0	0	0	147	0	446	0	0	3651	0	0	0	0	0	0	0	0	0	0	0	0	0	0	0	0	0	0.277933333
94	CommO	0.9	48	H	6	P18H06	0	7	5159	0	0	0	674	0	2613	0	371	1494	0	0	0	0	0	0	0	0	0	0	0	0	0	0	0	0	0	0.4405
