# Supplementary material for: Negative interactions determine Clostridioides difficile growth in synthetic human gut communities
Source: Mol Syst Biol. 2021 Oct 25;17(10):e10355. doi: 10.15252/msb.202110355 (PMC8543057; doi:10.15252/msb.202110355)
Supplement: Supplementary file 6 — Dataset EV4 [file MSB-17-e10355-s006.zip › DatasetEV4/Fig4EF.csv]

	OD	time	well	supernatant	treatment	pH	species
0	0.02339999999999999	0.0	0	CommB	none	6.39	CD
1	0.0188	1.0	0	CommB	none	6.39	CD
2	0.01949999999999999	2.0	0	CommB	none	6.39	CD
3	0.0233	3.0	0	CommB	none	6.39	CD
4	0.03469999999999998	4.0	0	CommB	none	6.39	CD
5	0.061899999999999976	5.0	0	CommB	none	6.39	CD
6	0.1092	6.0	0	CommB	none	6.39	CD
7	0.16399999999999998	7.0	0	CommB	none	6.39	CD
8	0.2273	8.0	0	CommB	none	6.39	CD
9	0.2913	9.0	0	CommB	none	6.39	CD
10	0.3528	10.0	0	CommB	none	6.39	CD
11	0.4133	11.0	0	CommB	none	6.39	CD
12	0.4513	12.0	0	CommB	none	6.39	CD
13	0.4932	13.0	0	CommB	none	6.39	CD
14	0.532	14.0	0	CommB	none	6.39	CD
15	0.5626	15.0	0	CommB	none	6.39	CD
16	0.5855	16.0	0	CommB	none	6.39	CD
17	0.6038	17.0	0	CommB	none	6.39	CD
18	0.6172	18.0	0	CommB	none	6.39	CD
19	0.6263	19.0	0	CommB	none	6.39	CD
20	0.6289	20.0	0	CommB	none	6.39	CD
21	0.01659999999999999	0.0	8	CommB	none	6.39	CD
22	0.011399999999999992	1.0	8	CommB	none	6.39	CD
23	0.011699999999999988	2.0	8	CommB	none	6.39	CD
24	0.014899999999999997	3.0	8	CommB	none	6.39	CD
25	0.0241	4.0	8	CommB	none	6.39	CD
26	0.0476	5.0	8	CommB	none	6.39	CD
27	0.0925	6.0	8	CommB	none	6.39	CD
28	0.15080000000000002	7.0	8	CommB	none	6.39	CD
29	0.2165	8.0	8	CommB	none	6.39	CD
30	0.28200000000000003	9.0	8	CommB	none	6.39	CD
31	0.3435	10.0	8	CommB	none	6.39	CD
32	0.4041	11.0	8	CommB	none	6.39	CD
33	0.4509	12.0	8	CommB	none	6.39	CD
34	0.4911	13.0	8	CommB	none	6.39	CD
35	0.5322	14.0	8	CommB	none	6.39	CD
36	0.5673	15.0	8	CommB	none	6.39	CD
37	0.5906	16.0	8	CommB	none	6.39	CD
38	0.6076	17.0	8	CommB	none	6.39	CD
39	0.618	18.0	8	CommB	none	6.39	CD
40	0.6273	19.0	8	CommB	none	6.39	CD
41	0.6289	20.0	8	CommB	none	6.39	CD
42	0.014899999999999997	0.0	16	CommB	none	6.39	CD
43	0.0111	1.0	16	CommB	none	6.39	CD
44	0.011799999999999993	2.0	16	CommB	none	6.39	CD
45	0.015299999999999994	3.0	16	CommB	none	6.39	CD
46	0.024799999999999992	4.0	16	CommB	none	6.39	CD
47	0.0489	5.0	16	CommB	none	6.39	CD
48	0.0935	6.0	16	CommB	none	6.39	CD
49	0.1498	7.0	16	CommB	none	6.39	CD
50	0.2126	8.0	16	CommB	none	6.39	CD
51	0.27580000000000005	9.0	16	CommB	none	6.39	CD
52	0.3381	10.0	16	CommB	none	6.39	CD
53	0.4011	11.0	16	CommB	none	6.39	CD
54	0.4401000000000001	12.0	16	CommB	none	6.39	CD
55	0.4836	13.0	16	CommB	none	6.39	CD
56	0.5217	14.0	16	CommB	none	6.39	CD
57	0.5579999999999999	15.0	16	CommB	none	6.39	CD
58	0.5806	16.0	16	CommB	none	6.39	CD
59	0.5971000000000001	17.0	16	CommB	none	6.39	CD
60	0.6087	18.0	16	CommB	none	6.39	CD
61	0.6184000000000001	19.0	16	CommB	none	6.39	CD
62	0.6173000000000001	20.0	16	CommB	none	6.39	CD
63	0.034099999999999984	0.0	24	CommB	pH adjusted	6.3	CD
64	0.020099999999999996	1.0	24	CommB	pH adjusted	6.3	CD
65	0.0202	2.0	24	CommB	pH adjusted	6.3	CD
66	0.023499999999999997	3.0	24	CommB	pH adjusted	6.3	CD
67	0.031899999999999984	4.0	24	CommB	pH adjusted	6.3	CD
68	0.05099999999999999	5.0	24	CommB	pH adjusted	6.3	CD
69	0.0875	6.0	24	CommB	pH adjusted	6.3	CD
70	0.13849999999999998	7.0	24	CommB	pH adjusted	6.3	CD
71	0.1976	8.0	24	CommB	pH adjusted	6.3	CD
72	0.2612	9.0	24	CommB	pH adjusted	6.3	CD
73	0.3226	10.0	24	CommB	pH adjusted	6.3	CD
74	0.3814	11.0	24	CommB	pH adjusted	6.3	CD
75	0.4088000000000001	12.0	24	CommB	pH adjusted	6.3	CD
76	0.4300000000000001	13.0	24	CommB	pH adjusted	6.3	CD
77	0.4519	14.0	24	CommB	pH adjusted	6.3	CD
78	0.4879	15.0	24	CommB	pH adjusted	6.3	CD
79	0.4998	16.0	24	CommB	pH adjusted	6.3	CD
80	0.5125000000000001	17.0	24	CommB	pH adjusted	6.3	CD
81	0.5088	18.0	24	CommB	pH adjusted	6.3	CD
82	0.5247	19.0	24	CommB	pH adjusted	6.3	CD
83	0.5179	20.0	24	CommB	pH adjusted	6.3	CD
84	0.01949999999999999	0.0	32	CommB	pH adjusted	6.3	CD
85	0.010599999999999998	1.0	32	CommB	pH adjusted	6.3	CD
86	0.011499999999999995	2.0	32	CommB	pH adjusted	6.3	CD
87	0.015099999999999987	3.0	32	CommB	pH adjusted	6.3	CD
88	0.023999999999999997	4.0	32	CommB	pH adjusted	6.3	CD
89	0.0434	5.0	32	CommB	pH adjusted	6.3	CD
90	0.0827	6.0	32	CommB	pH adjusted	6.3	CD
91	0.13649999999999998	7.0	32	CommB	pH adjusted	6.3	CD
92	0.1956	8.0	32	CommB	pH adjusted	6.3	CD
93	0.25959999999999994	9.0	32	CommB	pH adjusted	6.3	CD
94	0.3224	10.0	32	CommB	pH adjusted	6.3	CD
95	0.3639	11.0	32	CommB	pH adjusted	6.3	CD
96	0.389	12.0	32	CommB	pH adjusted	6.3	CD
97	0.4241	13.0	32	CommB	pH adjusted	6.3	CD
98	0.4494	14.0	32	CommB	pH adjusted	6.3	CD
99	0.47200000000000003	15.0	32	CommB	pH adjusted	6.3	CD
100	0.479	16.0	32	CommB	pH adjusted	6.3	CD
101	0.504	17.0	32	CommB	pH adjusted	6.3	CD
102	0.5175000000000001	18.0	32	CommB	pH adjusted	6.3	CD
103	0.5221	19.0	32	CommB	pH adjusted	6.3	CD
104	0.5289	20.0	32	CommB	pH adjusted	6.3	CD
105	0.02529999999999999	0.0	40	CommB	pH adjusted	6.3	CD
106	0.0165	1.0	40	CommB	pH adjusted	6.3	CD
107	0.017299999999999996	2.0	40	CommB	pH adjusted	6.3	CD
108	0.021099999999999997	3.0	40	CommB	pH adjusted	6.3	CD
109	0.0305	4.0	40	CommB	pH adjusted	6.3	CD
110	0.04979999999999998	5.0	40	CommB	pH adjusted	6.3	CD
111	0.08629999999999999	6.0	40	CommB	pH adjusted	6.3	CD
112	0.1369	7.0	40	CommB	pH adjusted	6.3	CD
113	0.195	8.0	40	CommB	pH adjusted	6.3	CD
114	0.25749999999999995	9.0	40	CommB	pH adjusted	6.3	CD
115	0.30799999999999994	10.0	40	CommB	pH adjusted	6.3	CD
116	0.34650000000000003	11.0	40	CommB	pH adjusted	6.3	CD
117	0.3808	12.0	40	CommB	pH adjusted	6.3	CD
118	0.3973	13.0	40	CommB	pH adjusted	6.3	CD
119	0.4274	14.0	40	CommB	pH adjusted	6.3	CD
120	0.4438	15.0	40	CommB	pH adjusted	6.3	CD
121	0.4560000000000001	16.0	40	CommB	pH adjusted	6.3	CD
122	0.4488	17.0	40	CommB	pH adjusted	6.3	CD
123	0.4622000000000001	18.0	40	CommB	pH adjusted	6.3	CD
124	0.4636	19.0	40	CommB	pH adjusted	6.3	CD
125	0.4685	20.0	40	CommB	pH adjusted	6.3	CD
126	0.0272	0.0	1	CommE	none	6.7	CD
127	0.01859999999999999	1.0	1	CommE	none	6.7	CD
128	0.0188	2.0	1	CommE	none	6.7	CD
129	0.021399999999999992	3.0	1	CommE	none	6.7	CD
130	0.0295	4.0	1	CommE	none	6.7	CD
131	0.04949999999999999	5.0	1	CommE	none	6.7	CD
132	0.0865	6.0	1	CommE	none	6.7	CD
133	0.1368	7.0	1	CommE	none	6.7	CD
134	0.1993	8.0	1	CommE	none	6.7	CD
135	0.27090000000000003	9.0	1	CommE	none	6.7	CD
136	0.35340000000000005	10.0	1	CommE	none	6.7	CD
137	0.4313	11.0	1	CommE	none	6.7	CD
138	0.4831	12.0	1	CommE	none	6.7	CD
139	0.5169	13.0	1	CommE	none	6.7	CD
140	0.5542	14.0	1	CommE	none	6.7	CD
141	0.5892000000000001	15.0	1	CommE	none	6.7	CD
142	0.611	16.0	1	CommE	none	6.7	CD
143	0.6178	17.0	1	CommE	none	6.7	CD
144	0.614	18.0	1	CommE	none	6.7	CD
145	0.607	19.0	1	CommE	none	6.7	CD
146	0.6006	20.0	1	CommE	none	6.7	CD
147	0.02779999999999999	0.0	9	CommE	none	6.7	CD
148	0.0193	1.0	9	CommE	none	6.7	CD
149	0.0188	2.0	9	CommE	none	6.7	CD
150	0.02099999999999999	3.0	9	CommE	none	6.7	CD
151	0.0295	4.0	9	CommE	none	6.7	CD
152	0.04929999999999998	5.0	9	CommE	none	6.7	CD
153	0.0822	6.0	9	CommE	none	6.7	CD
154	0.1286	7.0	9	CommE	none	6.7	CD
155	0.1843	8.0	9	CommE	none	6.7	CD
156	0.25260000000000005	9.0	9	CommE	none	6.7	CD
157	0.3304	10.0	9	CommE	none	6.7	CD
158	0.4092	11.0	9	CommE	none	6.7	CD
159	0.4675	12.0	9	CommE	none	6.7	CD
160	0.4983000000000001	13.0	9	CommE	none	6.7	CD
161	0.5347000000000001	14.0	9	CommE	none	6.7	CD
162	0.5704	15.0	9	CommE	none	6.7	CD
163	0.5957	16.0	9	CommE	none	6.7	CD
164	0.6057	17.0	9	CommE	none	6.7	CD
165	0.6051	18.0	9	CommE	none	6.7	CD
166	0.5987	19.0	9	CommE	none	6.7	CD
167	0.5894	20.0	9	CommE	none	6.7	CD
168	0.02579999999999999	0.0	17	CommE	none	6.7	CD
169	0.018199999999999997	1.0	17	CommE	none	6.7	CD
170	0.0183	2.0	17	CommE	none	6.7	CD
171	0.0213	3.0	17	CommE	none	6.7	CD
172	0.030299999999999994	4.0	17	CommE	none	6.7	CD
173	0.050799999999999984	5.0	17	CommE	none	6.7	CD
174	0.08609999999999997	6.0	17	CommE	none	6.7	CD
175	0.1326	7.0	17	CommE	none	6.7	CD
176	0.1884	8.0	17	CommE	none	6.7	CD
177	0.25770000000000004	9.0	17	CommE	none	6.7	CD
178	0.3337	10.0	17	CommE	none	6.7	CD
179	0.4133	11.0	17	CommE	none	6.7	CD
180	0.4715	12.0	17	CommE	none	6.7	CD
181	0.5049	13.0	17	CommE	none	6.7	CD
182	0.5381	14.0	17	CommE	none	6.7	CD
183	0.5735	15.0	17	CommE	none	6.7	CD
184	0.597	16.0	17	CommE	none	6.7	CD
185	0.6071	17.0	17	CommE	none	6.7	CD
186	0.6071	18.0	17	CommE	none	6.7	CD
187	0.6007	19.0	17	CommE	none	6.7	CD
188	0.5923	20.0	17	CommE	none	6.7	CD
189	0.02289999999999999	0.0	25	CommE	pH adjusted	6.3	CD
190	0.010499999999999995	1.0	25	CommE	pH adjusted	6.3	CD
191	0.0102	2.0	25	CommE	pH adjusted	6.3	CD
192	0.012499999999999995	3.0	25	CommE	pH adjusted	6.3	CD
193	0.015699999999999992	4.0	25	CommE	pH adjusted	6.3	CD
194	0.02640000000000001	5.0	25	CommE	pH adjusted	6.3	CD
195	0.04979999999999998	6.0	25	CommE	pH adjusted	6.3	CD
196	0.07680000000000001	7.0	25	CommE	pH adjusted	6.3	CD
197	0.1209	8.0	25	CommE	pH adjusted	6.3	CD
198	0.16	9.0	25	CommE	pH adjusted	6.3	CD
199	0.2053	10.0	25	CommE	pH adjusted	6.3	CD
200	0.254	11.0	25	CommE	pH adjusted	6.3	CD
201	0.3074	12.0	25	CommE	pH adjusted	6.3	CD
202	0.3581	13.0	25	CommE	pH adjusted	6.3	CD
203	0.3967	14.0	25	CommE	pH adjusted	6.3	CD
204	0.4451000000000001	15.0	25	CommE	pH adjusted	6.3	CD
205	0.4758	16.0	25	CommE	pH adjusted	6.3	CD
206	0.5044000000000001	17.0	25	CommE	pH adjusted	6.3	CD
207	0.519	18.0	25	CommE	pH adjusted	6.3	CD
208	0.5355	19.0	25	CommE	pH adjusted	6.3	CD
209	0.5344	20.0	25	CommE	pH adjusted	6.3	CD
210	0.0338	0.0	41	CommE	pH adjusted	6.3	CD
211	0.02049999999999999	1.0	41	CommE	pH adjusted	6.3	CD
212	0.01949999999999999	2.0	41	CommE	pH adjusted	6.3	CD
213	0.022099999999999998	3.0	41	CommE	pH adjusted	6.3	CD
214	0.0277	4.0	41	CommE	pH adjusted	6.3	CD
215	0.0393	5.0	41	CommE	pH adjusted	6.3	CD
216	0.054499999999999986	6.0	41	CommE	pH adjusted	6.3	CD
217	0.06989999999999999	7.0	41	CommE	pH adjusted	6.3	CD
218	0.1022	8.0	41	CommE	pH adjusted	6.3	CD
219	0.13899999999999998	9.0	41	CommE	pH adjusted	6.3	CD
220	0.1859	10.0	41	CommE	pH adjusted	6.3	CD
221	0.2369	11.0	41	CommE	pH adjusted	6.3	CD
222	0.2953	12.0	41	CommE	pH adjusted	6.3	CD
223	0.33919999999999995	13.0	41	CommE	pH adjusted	6.3	CD
224	0.3654	14.0	41	CommE	pH adjusted	6.3	CD
225	0.3864	15.0	41	CommE	pH adjusted	6.3	CD
226	0.4078000000000001	16.0	41	CommE	pH adjusted	6.3	CD
227	0.423	17.0	41	CommE	pH adjusted	6.3	CD
228	0.4375	18.0	41	CommE	pH adjusted	6.3	CD
229	0.4319000000000001	19.0	41	CommE	pH adjusted	6.3	CD
230	0.4430000000000001	20.0	41	CommE	pH adjusted	6.3	CD
231	0.02729999999999999	0.0	33	CommE	pH adjusted	6.3	CD
232	0.015399999999999997	1.0	33	CommE	pH adjusted	6.3	CD
233	0.015	2.0	33	CommE	pH adjusted	6.3	CD
234	0.0169	3.0	33	CommE	pH adjusted	6.3	CD
235	0.0226	4.0	33	CommE	pH adjusted	6.3	CD
236	0.03469999999999998	5.0	33	CommE	pH adjusted	6.3	CD
237	0.05329999999999999	6.0	33	CommE	pH adjusted	6.3	CD
238	0.07519999999999999	7.0	33	CommE	pH adjusted	6.3	CD
239	0.1005	8.0	33	CommE	pH adjusted	6.3	CD
240	0.1369	9.0	33	CommE	pH adjusted	6.3	CD
241	0.182	10.0	33	CommE	pH adjusted	6.3	CD
242	0.2295	11.0	33	CommE	pH adjusted	6.3	CD
243	0.2915	12.0	33	CommE	pH adjusted	6.3	CD
244	0.3317	13.0	33	CommE	pH adjusted	6.3	CD
245	0.363	14.0	33	CommE	pH adjusted	6.3	CD
246	0.3947	15.0	33	CommE	pH adjusted	6.3	CD
247	0.4253	16.0	33	CommE	pH adjusted	6.3	CD
248	0.4648	17.0	33	CommE	pH adjusted	6.3	CD
249	0.4712000000000001	18.0	33	CommE	pH adjusted	6.3	CD
250	0.4887	19.0	33	CommE	pH adjusted	6.3	CD
251	0.4938	20.0	33	CommE	pH adjusted	6.3	CD
252	0.015799999999999998	0.0	18	CommF	none	6.24	CD
253	0.011199999999999988	1.0	18	CommF	none	6.24	CD
254	0.011999999999999995	2.0	18	CommF	none	6.24	CD
255	0.015399999999999997	3.0	18	CommF	none	6.24	CD
256	0.0255	4.0	18	CommF	none	6.24	CD
257	0.0471	5.0	18	CommF	none	6.24	CD
258	0.087	6.0	18	CommF	none	6.24	CD
259	0.1401	7.0	18	CommF	none	6.24	CD
260	0.1977	8.0	18	CommF	none	6.24	CD
261	0.2518	9.0	18	CommF	none	6.24	CD
262	0.30010000000000003	10.0	18	CommF	none	6.24	CD
263	0.3467	11.0	18	CommF	none	6.24	CD
264	0.3921	12.0	18	CommF	none	6.24	CD
265	0.4304	13.0	18	CommF	none	6.24	CD
266	0.4651000000000001	14.0	18	CommF	none	6.24	CD
267	0.4994000000000001	15.0	18	CommF	none	6.24	CD
268	0.5306000000000001	16.0	18	CommF	none	6.24	CD
269	0.5545	17.0	18	CommF	none	6.24	CD
270	0.5732	18.0	18	CommF	none	6.24	CD
271	0.5885	19.0	18	CommF	none	6.24	CD
272	0.5953	20.0	18	CommF	none	6.24	CD
273	0.0265	0.0	2	CommF	none	6.24	CD
274	0.0212	1.0	2	CommF	none	6.24	CD
275	0.02189999999999999	2.0	2	CommF	none	6.24	CD
276	0.024999999999999998	3.0	2	CommF	none	6.24	CD
277	0.0343	4.0	2	CommF	none	6.24	CD
278	0.0572	5.0	2	CommF	none	6.24	CD
279	0.0975	6.0	2	CommF	none	6.24	CD
280	0.14859999999999998	7.0	2	CommF	none	6.24	CD
281	0.2072	8.0	2	CommF	none	6.24	CD
282	0.2612	9.0	2	CommF	none	6.24	CD
283	0.3115	10.0	2	CommF	none	6.24	CD
284	0.35729999999999995	11.0	2	CommF	none	6.24	CD
285	0.4042	12.0	2	CommF	none	6.24	CD
286	0.4438	13.0	2	CommF	none	6.24	CD
287	0.4803000000000001	14.0	2	CommF	none	6.24	CD
288	0.5153	15.0	2	CommF	none	6.24	CD
289	0.5448000000000001	16.0	2	CommF	none	6.24	CD
290	0.5667	17.0	2	CommF	none	6.24	CD
291	0.5834	18.0	2	CommF	none	6.24	CD
292	0.5958	19.0	2	CommF	none	6.24	CD
293	0.6022000000000001	20.0	2	CommF	none	6.24	CD
294	0.014899999999999997	0.0	10	CommF	none	6.24	CD
295	0.010499999999999995	1.0	10	CommF	none	6.24	CD
296	0.0111	2.0	10	CommF	none	6.24	CD
297	0.01429999999999999	3.0	10	CommF	none	6.24	CD
298	0.0241	4.0	10	CommF	none	6.24	CD
299	0.046300000000000015	5.0	10	CommF	none	6.24	CD
300	0.08579999999999999	6.0	10	CommF	none	6.24	CD
301	0.13699999999999998	7.0	10	CommF	none	6.24	CD
302	0.1952	8.0	10	CommF	none	6.24	CD
303	0.25160000000000005	9.0	10	CommF	none	6.24	CD
304	0.3017	10.0	10	CommF	none	6.24	CD
305	0.3486	11.0	10	CommF	none	6.24	CD
306	0.3956	12.0	10	CommF	none	6.24	CD
307	0.4345	13.0	10	CommF	none	6.24	CD
308	0.4699	14.0	10	CommF	none	6.24	CD
309	0.5047	15.0	10	CommF	none	6.24	CD
310	0.5356000000000001	16.0	10	CommF	none	6.24	CD
311	0.5584	17.0	10	CommF	none	6.24	CD
312	0.5758	18.0	10	CommF	none	6.24	CD
313	0.5874	19.0	10	CommF	none	6.24	CD
314	0.5926	20.0	10	CommF	none	6.24	CD
315	0.0237	0.0	26	CommF	pH adjusted	6.3	CD
316	0.013899999999999996	1.0	26	CommF	pH adjusted	6.3	CD
317	0.014	2.0	26	CommF	pH adjusted	6.3	CD
318	0.0174	3.0	26	CommF	pH adjusted	6.3	CD
319	0.02489999999999999	4.0	26	CommF	pH adjusted	6.3	CD
320	0.04419999999999999	5.0	26	CommF	pH adjusted	6.3	CD
321	0.0832	6.0	26	CommF	pH adjusted	6.3	CD
322	0.13749999999999998	7.0	26	CommF	pH adjusted	6.3	CD
323	0.203	8.0	26	CommF	pH adjusted	6.3	CD
324	0.26080000000000003	9.0	26	CommF	pH adjusted	6.3	CD
325	0.3133	10.0	26	CommF	pH adjusted	6.3	CD
326	0.3646	11.0	26	CommF	pH adjusted	6.3	CD
327	0.412	12.0	26	CommF	pH adjusted	6.3	CD
328	0.4496	13.0	26	CommF	pH adjusted	6.3	CD
329	0.485	14.0	26	CommF	pH adjusted	6.3	CD
330	0.4947	15.0	26	CommF	pH adjusted	6.3	CD
331	0.5112	16.0	26	CommF	pH adjusted	6.3	CD
332	0.5124000000000001	17.0	26	CommF	pH adjusted	6.3	CD
333	0.5092	18.0	26	CommF	pH adjusted	6.3	CD
334	0.4965000000000001	19.0	26	CommF	pH adjusted	6.3	CD
335	0.4801	20.0	26	CommF	pH adjusted	6.3	CD
336	0.03159999999999999	0.0	34	CommF	pH adjusted	6.3	CD
337	0.02339999999999999	1.0	34	CommF	pH adjusted	6.3	CD
338	0.024799999999999992	2.0	34	CommF	pH adjusted	6.3	CD
339	0.028700000000000007	3.0	34	CommF	pH adjusted	6.3	CD
340	0.03639999999999999	4.0	34	CommF	pH adjusted	6.3	CD
341	0.055400000000000005	5.0	34	CommF	pH adjusted	6.3	CD
342	0.0926	6.0	34	CommF	pH adjusted	6.3	CD
343	0.1468	7.0	34	CommF	pH adjusted	6.3	CD
344	0.201	8.0	34	CommF	pH adjusted	6.3	CD
345	0.259	9.0	34	CommF	pH adjusted	6.3	CD
346	0.30799999999999994	10.0	34	CommF	pH adjusted	6.3	CD
347	0.3537	11.0	34	CommF	pH adjusted	6.3	CD
348	0.3966	12.0	34	CommF	pH adjusted	6.3	CD
349	0.4368000000000001	13.0	34	CommF	pH adjusted	6.3	CD
350	0.465	14.0	34	CommF	pH adjusted	6.3	CD
351	0.4828	15.0	34	CommF	pH adjusted	6.3	CD
352	0.5007	16.0	34	CommF	pH adjusted	6.3	CD
353	0.5124000000000001	17.0	34	CommF	pH adjusted	6.3	CD
354	0.514	18.0	34	CommF	pH adjusted	6.3	CD
355	0.5091	19.0	34	CommF	pH adjusted	6.3	CD
356	0.4972	20.0	34	CommF	pH adjusted	6.3	CD
357	0.03289999999999998	0.0	42	CommF	pH adjusted	6.3	CD
358	0.0236	1.0	42	CommF	pH adjusted	6.3	CD
359	0.02389999999999999	2.0	42	CommF	pH adjusted	6.3	CD
360	0.0267	3.0	42	CommF	pH adjusted	6.3	CD
361	0.03439999999999998	4.0	42	CommF	pH adjusted	6.3	CD
362	0.055400000000000005	5.0	42	CommF	pH adjusted	6.3	CD
363	0.0943	6.0	42	CommF	pH adjusted	6.3	CD
364	0.1414	7.0	42	CommF	pH adjusted	6.3	CD
365	0.1947	8.0	42	CommF	pH adjusted	6.3	CD
366	0.2492	9.0	42	CommF	pH adjusted	6.3	CD
367	0.2944	10.0	42	CommF	pH adjusted	6.3	CD
368	0.3451	11.0	42	CommF	pH adjusted	6.3	CD
369	0.3906	12.0	42	CommF	pH adjusted	6.3	CD
370	0.4207000000000001	13.0	42	CommF	pH adjusted	6.3	CD
371	0.4476	14.0	42	CommF	pH adjusted	6.3	CD
372	0.4693000000000001	15.0	42	CommF	pH adjusted	6.3	CD
373	0.4827	16.0	42	CommF	pH adjusted	6.3	CD
374	0.4869	17.0	42	CommF	pH adjusted	6.3	CD
375	0.4932	18.0	42	CommF	pH adjusted	6.3	CD
376	0.4904000000000001	19.0	42	CommF	pH adjusted	6.3	CD
377	0.4813000000000001	20.0	42	CommF	pH adjusted	6.3	CD
378	0.0231	0.0	11	CommH	none	5.98	CD
379	0.016799999999999995	1.0	11	CommH	none	5.98	CD
380	0.01709999999999999	2.0	11	CommH	none	5.98	CD
381	0.01859999999999999	3.0	11	CommH	none	5.98	CD
382	0.022099999999999998	4.0	11	CommH	none	5.98	CD
383	0.029099999999999987	5.0	11	CommH	none	5.98	CD
384	0.044499999999999984	6.0	11	CommH	none	5.98	CD
385	0.07089999999999999	7.0	11	CommH	none	5.98	CD
386	0.10349999999999998	8.0	11	CommH	none	5.98	CD
387	0.1451	9.0	11	CommH	none	5.98	CD
388	0.1877	10.0	11	CommH	none	5.98	CD
389	0.2292	11.0	11	CommH	none	5.98	CD
390	0.2741	12.0	11	CommH	none	5.98	CD
391	0.3196	13.0	11	CommH	none	5.98	CD
392	0.35329999999999995	14.0	11	CommH	none	5.98	CD
393	0.3907000000000001	15.0	11	CommH	none	5.98	CD
394	0.4208000000000001	16.0	11	CommH	none	5.98	CD
395	0.4472	17.0	11	CommH	none	5.98	CD
396	0.4742000000000001	18.0	11	CommH	none	5.98	CD
397	0.5018	19.0	11	CommH	none	5.98	CD
398	0.5202	20.0	11	CommH	none	5.98	CD
399	0.0226	0.0	19	CommH	none	5.98	CD
400	0.015699999999999992	1.0	19	CommH	none	5.98	CD
401	0.015399999999999997	2.0	19	CommH	none	5.98	CD
402	0.016399999999999998	3.0	19	CommH	none	5.98	CD
403	0.019699999999999995	4.0	19	CommH	none	5.98	CD
404	0.0265	5.0	19	CommH	none	5.98	CD
405	0.040399999999999985	6.0	19	CommH	none	5.98	CD
406	0.06289999999999997	7.0	19	CommH	none	5.98	CD
407	0.09719999999999998	8.0	19	CommH	none	5.98	CD
408	0.1427	9.0	19	CommH	none	5.98	CD
409	0.1858	10.0	19	CommH	none	5.98	CD
410	0.2301	11.0	19	CommH	none	5.98	CD
411	0.27359999999999995	12.0	19	CommH	none	5.98	CD
412	0.31620000000000004	13.0	19	CommH	none	5.98	CD
413	0.35200000000000004	14.0	19	CommH	none	5.98	CD
414	0.3865	15.0	19	CommH	none	5.98	CD
415	0.4148000000000001	16.0	19	CommH	none	5.98	CD
416	0.4408	17.0	19	CommH	none	5.98	CD
417	0.4691000000000001	18.0	19	CommH	none	5.98	CD
418	0.5	19.0	19	CommH	none	5.98	CD
419	0.5191	20.0	19	CommH	none	5.98	CD
420	0.02590000000000001	0.0	3	CommH	none	5.98	CD
421	0.01859999999999999	1.0	3	CommH	none	5.98	CD
422	0.018699999999999998	2.0	3	CommH	none	5.98	CD
423	0.0207	3.0	3	CommH	none	5.98	CD
424	0.025099999999999983	4.0	3	CommH	none	5.98	CD
425	0.03389999999999998	5.0	3	CommH	none	5.98	CD
426	0.0517	6.0	3	CommH	none	5.98	CD
427	0.07999999999999999	7.0	3	CommH	none	5.98	CD
428	0.1194	8.0	3	CommH	none	5.98	CD
429	0.15769999999999998	9.0	3	CommH	none	5.98	CD
430	0.1994	10.0	3	CommH	none	5.98	CD
431	0.2384	11.0	3	CommH	none	5.98	CD
432	0.28069999999999995	12.0	3	CommH	none	5.98	CD
433	0.3255	13.0	3	CommH	none	5.98	CD
434	0.3619	14.0	3	CommH	none	5.98	CD
435	0.3967	15.0	3	CommH	none	5.98	CD
436	0.4260000000000001	16.0	3	CommH	none	5.98	CD
437	0.4528	17.0	3	CommH	none	5.98	CD
438	0.4802000000000001	18.0	3	CommH	none	5.98	CD
439	0.5103	19.0	3	CommH	none	5.98	CD
440	0.5312	20.0	3	CommH	none	5.98	CD
441	0.035500000000000004	0.0	35	CommH	pH adjusted	6.3	CD
442	0.021599999999999998	1.0	35	CommH	pH adjusted	6.3	CD
443	0.018699999999999998	2.0	35	CommH	pH adjusted	6.3	CD
444	0.0203	3.0	35	CommH	pH adjusted	6.3	CD
445	0.027099999999999985	4.0	35	CommH	pH adjusted	6.3	CD
446	0.04149999999999998	5.0	35	CommH	pH adjusted	6.3	CD
447	0.0703	6.0	35	CommH	pH adjusted	6.3	CD
448	0.1213	7.0	35	CommH	pH adjusted	6.3	CD
449	0.196	8.0	35	CommH	pH adjusted	6.3	CD
450	0.26759999999999995	9.0	35	CommH	pH adjusted	6.3	CD
451	0.33240000000000003	10.0	35	CommH	pH adjusted	6.3	CD
452	0.3906	11.0	35	CommH	pH adjusted	6.3	CD
453	0.4362	12.0	35	CommH	pH adjusted	6.3	CD
454	0.47600000000000003	13.0	35	CommH	pH adjusted	6.3	CD
455	0.5104000000000001	14.0	35	CommH	pH adjusted	6.3	CD
456	0.531	15.0	35	CommH	pH adjusted	6.3	CD
457	0.5346000000000001	16.0	35	CommH	pH adjusted	6.3	CD
458	0.5127	17.0	35	CommH	pH adjusted	6.3	CD
459	0.4946	18.0	35	CommH	pH adjusted	6.3	CD
460	0.4473	19.0	35	CommH	pH adjusted	6.3	CD
461	0.4749	20.0	35	CommH	pH adjusted	6.3	CD
462	0.03469999999999998	0.0	27	CommH	pH adjusted	6.3	CD
463	0.0213	1.0	27	CommH	pH adjusted	6.3	CD
464	0.018499999999999992	2.0	27	CommH	pH adjusted	6.3	CD
465	0.020599999999999997	3.0	27	CommH	pH adjusted	6.3	CD
466	0.027	4.0	27	CommH	pH adjusted	6.3	CD
467	0.041399999999999985	5.0	27	CommH	pH adjusted	6.3	CD
468	0.07039999999999999	6.0	27	CommH	pH adjusted	6.3	CD
469	0.1205	7.0	27	CommH	pH adjusted	6.3	CD
470	0.1975	8.0	27	CommH	pH adjusted	6.3	CD
471	0.27190000000000003	9.0	27	CommH	pH adjusted	6.3	CD
472	0.3376	10.0	27	CommH	pH adjusted	6.3	CD
473	0.3969	11.0	27	CommH	pH adjusted	6.3	CD
474	0.4425	12.0	27	CommH	pH adjusted	6.3	CD
475	0.4857	13.0	27	CommH	pH adjusted	6.3	CD
476	0.5179	14.0	27	CommH	pH adjusted	6.3	CD
477	0.54	15.0	27	CommH	pH adjusted	6.3	CD
478	0.5445	16.0	27	CommH	pH adjusted	6.3	CD
479	0.5223	17.0	27	CommH	pH adjusted	6.3	CD
480	0.5029	18.0	27	CommH	pH adjusted	6.3	CD
481	0.4773000000000001	19.0	27	CommH	pH adjusted	6.3	CD
482	0.4848	20.0	27	CommH	pH adjusted	6.3	CD
483	0.032399999999999984	0.0	43	CommH	pH adjusted	6.3	CD
484	0.01899999999999999	1.0	43	CommH	pH adjusted	6.3	CD
485	0.016799999999999995	2.0	43	CommH	pH adjusted	6.3	CD
486	0.018499999999999992	3.0	43	CommH	pH adjusted	6.3	CD
487	0.025999999999999995	4.0	43	CommH	pH adjusted	6.3	CD
488	0.0446	5.0	43	CommH	pH adjusted	6.3	CD
489	0.0809	6.0	43	CommH	pH adjusted	6.3	CD
490	0.1339	7.0	43	CommH	pH adjusted	6.3	CD
491	0.2018	8.0	43	CommH	pH adjusted	6.3	CD
492	0.2663	9.0	43	CommH	pH adjusted	6.3	CD
493	0.3326	10.0	43	CommH	pH adjusted	6.3	CD
494	0.3922	11.0	43	CommH	pH adjusted	6.3	CD
495	0.4308000000000001	12.0	43	CommH	pH adjusted	6.3	CD
496	0.4653000000000001	13.0	43	CommH	pH adjusted	6.3	CD
497	0.4989	14.0	43	CommH	pH adjusted	6.3	CD
498	0.5178	15.0	43	CommH	pH adjusted	6.3	CD
499	0.5234	16.0	43	CommH	pH adjusted	6.3	CD
500	0.4982	17.0	43	CommH	pH adjusted	6.3	CD
501	0.4782000000000001	18.0	43	CommH	pH adjusted	6.3	CD
502	0.4108000000000001	19.0	43	CommH	pH adjusted	6.3	CD
503	0.4600000000000001	20.0	43	CommH	pH adjusted	6.3	CD
504	0.0208	0.0	20	CommI	none	5.75	CD
505	0.013799999999999993	1.0	20	CommI	none	5.75	CD
506	0.013899999999999996	2.0	20	CommI	none	5.75	CD
507	0.015699999999999992	3.0	20	CommI	none	5.75	CD
508	0.0198	4.0	20	CommI	none	5.75	CD
509	0.028200000000000006	5.0	20	CommI	none	5.75	CD
510	0.0413	6.0	20	CommI	none	5.75	CD
511	0.059899999999999974	7.0	20	CommI	none	5.75	CD
512	0.08679999999999999	8.0	20	CommI	none	5.75	CD
513	0.1217	9.0	20	CommI	none	5.75	CD
514	0.1599	10.0	20	CommI	none	5.75	CD
515	0.1981	11.0	20	CommI	none	5.75	CD
516	0.2368	12.0	20	CommI	none	5.75	CD
517	0.2711	13.0	20	CommI	none	5.75	CD
518	0.3018	14.0	20	CommI	none	5.75	CD
519	0.33130000000000004	15.0	20	CommI	none	5.75	CD
520	0.3607	16.0	20	CommI	none	5.75	CD
521	0.3852	17.0	20	CommI	none	5.75	CD
522	0.4105	18.0	20	CommI	none	5.75	CD
523	0.4367	19.0	20	CommI	none	5.75	CD
524	0.4553	20.0	20	CommI	none	5.75	CD
525	0.0207	0.0	4	CommI	none	5.75	CD
526	0.01419999999999999	1.0	4	CommI	none	5.75	CD
527	0.014799999999999994	2.0	4	CommI	none	5.75	CD
528	0.017	3.0	4	CommI	none	5.75	CD
529	0.021599999999999998	4.0	4	CommI	none	5.75	CD
530	0.03089999999999998	5.0	4	CommI	none	5.75	CD
531	0.04699999999999999	6.0	4	CommI	none	5.75	CD
532	0.0701	7.0	4	CommI	none	5.75	CD
533	0.102	8.0	4	CommI	none	5.75	CD
534	0.1416	9.0	4	CommI	none	5.75	CD
535	0.17550000000000002	10.0	4	CommI	none	5.75	CD
536	0.2133	11.0	4	CommI	none	5.75	CD
537	0.2486	12.0	4	CommI	none	5.75	CD
538	0.28269999999999995	13.0	4	CommI	none	5.75	CD
539	0.31499999999999995	14.0	4	CommI	none	5.75	CD
540	0.3441	15.0	4	CommI	none	5.75	CD
541	0.3727	16.0	4	CommI	none	5.75	CD
542	0.3929	17.0	4	CommI	none	5.75	CD
543	0.419	18.0	4	CommI	none	5.75	CD
544	0.4443	19.0	4	CommI	none	5.75	CD
545	0.4621000000000001	20.0	4	CommI	none	5.75	CD
546	0.02289999999999999	0.0	12	CommI	none	5.75	CD
547	0.01469999999999999	1.0	12	CommI	none	5.75	CD
548	0.014399999999999996	2.0	12	CommI	none	5.75	CD
549	0.015799999999999998	3.0	12	CommI	none	5.75	CD
550	0.018699999999999998	4.0	12	CommI	none	5.75	CD
551	0.026099999999999984	5.0	12	CommI	none	5.75	CD
552	0.0378	6.0	12	CommI	none	5.75	CD
553	0.05329999999999999	7.0	12	CommI	none	5.75	CD
554	0.07730000000000001	8.0	12	CommI	none	5.75	CD
555	0.1106	9.0	12	CommI	none	5.75	CD
556	0.1425	10.0	12	CommI	none	5.75	CD
557	0.1773	11.0	12	CommI	none	5.75	CD
558	0.2142	12.0	12	CommI	none	5.75	CD
559	0.2496	13.0	12	CommI	none	5.75	CD
560	0.2814	14.0	12	CommI	none	5.75	CD
561	0.3128	15.0	12	CommI	none	5.75	CD
562	0.344	16.0	12	CommI	none	5.75	CD
563	0.3632	17.0	12	CommI	none	5.75	CD
564	0.3921	18.0	12	CommI	none	5.75	CD
565	0.4153	19.0	12	CommI	none	5.75	CD
566	0.4349000000000001	20.0	12	CommI	none	5.75	CD
567	0.025099999999999983	0.0	28	CommI	pH adjusted	6.3	CD
568	0.015599999999999987	1.0	28	CommI	pH adjusted	6.3	CD
569	0.016	2.0	28	CommI	pH adjusted	6.3	CD
570	0.0194	3.0	28	CommI	pH adjusted	6.3	CD
571	0.02640000000000001	4.0	28	CommI	pH adjusted	6.3	CD
572	0.043999999999999984	5.0	28	CommI	pH adjusted	6.3	CD
573	0.07899999999999999	6.0	28	CommI	pH adjusted	6.3	CD
574	0.1383	7.0	28	CommI	pH adjusted	6.3	CD
575	0.2064	8.0	28	CommI	pH adjusted	6.3	CD
576	0.264	9.0	28	CommI	pH adjusted	6.3	CD
577	0.3137	10.0	28	CommI	pH adjusted	6.3	CD
578	0.3601	11.0	28	CommI	pH adjusted	6.3	CD
579	0.4138000000000001	12.0	28	CommI	pH adjusted	6.3	CD
580	0.4525	13.0	28	CommI	pH adjusted	6.3	CD
581	0.4852000000000001	14.0	28	CommI	pH adjusted	6.3	CD
582	0.5135000000000001	15.0	28	CommI	pH adjusted	6.3	CD
583	0.5374	16.0	28	CommI	pH adjusted	6.3	CD
584	0.5426	17.0	28	CommI	pH adjusted	6.3	CD
585	0.5466	18.0	28	CommI	pH adjusted	6.3	CD
586	0.5366000000000001	19.0	28	CommI	pH adjusted	6.3	CD
587	0.4996	20.0	28	CommI	pH adjusted	6.3	CD
588	0.029799999999999993	0.0	36	CommI	pH adjusted	6.3	CD
589	0.0165	1.0	36	CommI	pH adjusted	6.3	CD
590	0.0163	2.0	36	CommI	pH adjusted	6.3	CD
591	0.01899999999999999	3.0	36	CommI	pH adjusted	6.3	CD
592	0.02579999999999999	4.0	36	CommI	pH adjusted	6.3	CD
593	0.0421	5.0	36	CommI	pH adjusted	6.3	CD
594	0.07599999999999997	6.0	36	CommI	pH adjusted	6.3	CD
595	0.12869999999999998	7.0	36	CommI	pH adjusted	6.3	CD
596	0.1953	8.0	36	CommI	pH adjusted	6.3	CD
597	0.2642	9.0	36	CommI	pH adjusted	6.3	CD
598	0.3254	10.0	36	CommI	pH adjusted	6.3	CD
599	0.3792	11.0	36	CommI	pH adjusted	6.3	CD
600	0.4199000000000001	12.0	36	CommI	pH adjusted	6.3	CD
601	0.4434	13.0	36	CommI	pH adjusted	6.3	CD
602	0.4724	14.0	36	CommI	pH adjusted	6.3	CD
603	0.4987	15.0	36	CommI	pH adjusted	6.3	CD
604	0.5246000000000001	16.0	36	CommI	pH adjusted	6.3	CD
605	0.5392	17.0	36	CommI	pH adjusted	6.3	CD
606	0.5372	18.0	36	CommI	pH adjusted	6.3	CD
607	0.5264	19.0	36	CommI	pH adjusted	6.3	CD
608	0.4146	20.0	36	CommI	pH adjusted	6.3	CD
609	0.0194	0.0	44	CommI	pH adjusted	6.3	CD
610	0.009899999999999992	1.0	44	CommI	pH adjusted	6.3	CD
611	0.010499999999999995	2.0	44	CommI	pH adjusted	6.3	CD
612	0.014399999999999996	3.0	44	CommI	pH adjusted	6.3	CD
613	0.0228	4.0	44	CommI	pH adjusted	6.3	CD
614	0.044300000000000006	5.0	44	CommI	pH adjusted	6.3	CD
615	0.087	6.0	44	CommI	pH adjusted	6.3	CD
616	0.1446	7.0	44	CommI	pH adjusted	6.3	CD
617	0.2075	8.0	44	CommI	pH adjusted	6.3	CD
618	0.2672	9.0	44	CommI	pH adjusted	6.3	CD
619	0.3244	10.0	44	CommI	pH adjusted	6.3	CD
620	0.3765	11.0	44	CommI	pH adjusted	6.3	CD
621	0.4233	12.0	44	CommI	pH adjusted	6.3	CD
622	0.4588	13.0	44	CommI	pH adjusted	6.3	CD
623	0.486	14.0	44	CommI	pH adjusted	6.3	CD
624	0.5125000000000001	15.0	44	CommI	pH adjusted	6.3	CD
625	0.5357000000000001	16.0	44	CommI	pH adjusted	6.3	CD
626	0.5402	17.0	44	CommI	pH adjusted	6.3	CD
627	0.536	18.0	44	CommI	pH adjusted	6.3	CD
628	0.5265	19.0	44	CommI	pH adjusted	6.3	CD
629	0.4039	20.0	44	CommI	pH adjusted	6.3	CD
630	0.031399999999999983	0.0	13	CommJ	none	6.38	CD
631	0.024499999999999997	1.0	13	CommJ	none	6.38	CD
632	0.0232	2.0	13	CommJ	none	6.38	CD
633	0.0246	3.0	13	CommJ	none	6.38	CD
634	0.031200000000000006	4.0	13	CommJ	none	6.38	CD
635	0.0476	5.0	13	CommJ	none	6.38	CD
636	0.0779	6.0	13	CommJ	none	6.38	CD
637	0.11809999999999997	7.0	13	CommJ	none	6.38	CD
638	0.1662	8.0	13	CommJ	none	6.38	CD
639	0.2117	9.0	13	CommJ	none	6.38	CD
640	0.2619	10.0	13	CommJ	none	6.38	CD
641	0.30910000000000004	11.0	13	CommJ	none	6.38	CD
642	0.3538	12.0	13	CommJ	none	6.38	CD
643	0.3927000000000001	13.0	13	CommJ	none	6.38	CD
644	0.4172	14.0	13	CommJ	none	6.38	CD
645	0.4372	15.0	13	CommJ	none	6.38	CD
646	0.4562000000000001	16.0	13	CommJ	none	6.38	CD
647	0.4687	17.0	13	CommJ	none	6.38	CD
648	0.4879	18.0	13	CommJ	none	6.38	CD
649	0.502	19.0	13	CommJ	none	6.38	CD
650	0.5158	20.0	13	CommJ	none	6.38	CD
651	0.02579999999999999	0.0	21	CommJ	none	6.38	CD
652	0.0207	1.0	21	CommJ	none	6.38	CD
653	0.0207	2.0	21	CommJ	none	6.38	CD
654	0.02289999999999999	3.0	21	CommJ	none	6.38	CD
655	0.03209999999999999	4.0	21	CommJ	none	6.38	CD
656	0.054999999999999986	5.0	21	CommJ	none	6.38	CD
657	0.0952	6.0	21	CommJ	none	6.38	CD
658	0.1424	7.0	21	CommJ	none	6.38	CD
659	0.201	8.0	21	CommJ	none	6.38	CD
660	0.25959999999999994	9.0	21	CommJ	none	6.38	CD
661	0.31410000000000005	10.0	21	CommJ	none	6.38	CD
662	0.3649	11.0	21	CommJ	none	6.38	CD
663	0.412	12.0	21	CommJ	none	6.38	CD
664	0.4505	13.0	21	CommJ	none	6.38	CD
665	0.4878	14.0	21	CommJ	none	6.38	CD
666	0.52	15.0	21	CommJ	none	6.38	CD
667	0.5461	16.0	21	CommJ	none	6.38	CD
668	0.5617	17.0	21	CommJ	none	6.38	CD
669	0.5707	18.0	21	CommJ	none	6.38	CD
670	0.5756	19.0	21	CommJ	none	6.38	CD
671	0.5753	20.0	21	CommJ	none	6.38	CD
672	0.01669999999999999	0.0	5	CommJ	none	6.38	CD
673	0.012699999999999987	1.0	5	CommJ	none	6.38	CD
674	0.0131	2.0	5	CommJ	none	6.38	CD
675	0.0163	3.0	5	CommJ	none	6.38	CD
676	0.0242	4.0	5	CommJ	none	6.38	CD
677	0.0418	5.0	5	CommJ	none	6.38	CD
678	0.0721	6.0	5	CommJ	none	6.38	CD
679	0.1155	7.0	5	CommJ	none	6.38	CD
680	0.1631	8.0	5	CommJ	none	6.38	CD
681	0.209	9.0	5	CommJ	none	6.38	CD
682	0.2623	10.0	5	CommJ	none	6.38	CD
683	0.3165	11.0	5	CommJ	none	6.38	CD
684	0.3632	12.0	5	CommJ	none	6.38	CD
685	0.4034	13.0	5	CommJ	none	6.38	CD
686	0.4309000000000001	14.0	5	CommJ	none	6.38	CD
687	0.4507	15.0	5	CommJ	none	6.38	CD
688	0.4692000000000001	16.0	5	CommJ	none	6.38	CD
689	0.4849	17.0	5	CommJ	none	6.38	CD
690	0.5016	18.0	5	CommJ	none	6.38	CD
691	0.5201	19.0	5	CommJ	none	6.38	CD
692	0.5318	20.0	5	CommJ	none	6.38	CD
693	0.023799999999999988	0.0	45	CommJ	pH adjusted	6.3	CD
694	0.014599999999999988	1.0	45	CommJ	pH adjusted	6.3	CD
695	0.013799999999999993	2.0	45	CommJ	pH adjusted	6.3	CD
696	0.01659999999999999	3.0	45	CommJ	pH adjusted	6.3	CD
697	0.02439999999999999	4.0	45	CommJ	pH adjusted	6.3	CD
698	0.04569999999999999	5.0	45	CommJ	pH adjusted	6.3	CD
699	0.0923	6.0	45	CommJ	pH adjusted	6.3	CD
700	0.1499	7.0	45	CommJ	pH adjusted	6.3	CD
701	0.2144	8.0	45	CommJ	pH adjusted	6.3	CD
702	0.2852	9.0	45	CommJ	pH adjusted	6.3	CD
703	0.3317	10.0	45	CommJ	pH adjusted	6.3	CD
704	0.3786000000000001	11.0	45	CommJ	pH adjusted	6.3	CD
705	0.4207000000000001	12.0	45	CommJ	pH adjusted	6.3	CD
706	0.4525	13.0	45	CommJ	pH adjusted	6.3	CD
707	0.48700000000000004	14.0	45	CommJ	pH adjusted	6.3	CD
708	0.5134	15.0	45	CommJ	pH adjusted	6.3	CD
709	0.5321	16.0	45	CommJ	pH adjusted	6.3	CD
710	0.5373	17.0	45	CommJ	pH adjusted	6.3	CD
711	0.5404	18.0	45	CommJ	pH adjusted	6.3	CD
712	0.5391	19.0	45	CommJ	pH adjusted	6.3	CD
713	0.5377000000000001	20.0	45	CommJ	pH adjusted	6.3	CD
714	0.0257	0.0	37	CommJ	pH adjusted	6.3	CD
715	0.01669999999999999	1.0	37	CommJ	pH adjusted	6.3	CD
716	0.015799999999999998	2.0	37	CommJ	pH adjusted	6.3	CD
717	0.018199999999999997	3.0	37	CommJ	pH adjusted	6.3	CD
718	0.024799999999999992	4.0	37	CommJ	pH adjusted	6.3	CD
719	0.04199999999999998	5.0	37	CommJ	pH adjusted	6.3	CD
720	0.0801	6.0	37	CommJ	pH adjusted	6.3	CD
721	0.1277	7.0	37	CommJ	pH adjusted	6.3	CD
722	0.1899	8.0	37	CommJ	pH adjusted	6.3	CD
723	0.25970000000000004	9.0	37	CommJ	pH adjusted	6.3	CD
724	0.31089999999999995	10.0	37	CommJ	pH adjusted	6.3	CD
725	0.3557	11.0	37	CommJ	pH adjusted	6.3	CD
726	0.3994	12.0	37	CommJ	pH adjusted	6.3	CD
727	0.4389000000000001	13.0	37	CommJ	pH adjusted	6.3	CD
728	0.4781	14.0	37	CommJ	pH adjusted	6.3	CD
729	0.5068	15.0	37	CommJ	pH adjusted	6.3	CD
730	0.531	16.0	37	CommJ	pH adjusted	6.3	CD
731	0.5391	17.0	37	CommJ	pH adjusted	6.3	CD
732	0.5426	18.0	37	CommJ	pH adjusted	6.3	CD
733	0.5468000000000001	19.0	37	CommJ	pH adjusted	6.3	CD
734	0.5451	20.0	37	CommJ	pH adjusted	6.3	CD
735	0.028599999999999987	0.0	29	CommJ	pH adjusted	6.3	CD
736	0.01949999999999999	1.0	29	CommJ	pH adjusted	6.3	CD
737	0.018199999999999997	2.0	29	CommJ	pH adjusted	6.3	CD
738	0.0202	3.0	29	CommJ	pH adjusted	6.3	CD
739	0.02590000000000001	4.0	29	CommJ	pH adjusted	6.3	CD
740	0.0429	5.0	29	CommJ	pH adjusted	6.3	CD
741	0.0804	6.0	29	CommJ	pH adjusted	6.3	CD
742	0.1346	7.0	29	CommJ	pH adjusted	6.3	CD
743	0.2035	8.0	29	CommJ	pH adjusted	6.3	CD
744	0.272	9.0	29	CommJ	pH adjusted	6.3	CD
745	0.32320000000000004	10.0	29	CommJ	pH adjusted	6.3	CD
746	0.3736	11.0	29	CommJ	pH adjusted	6.3	CD
747	0.4187000000000001	12.0	29	CommJ	pH adjusted	6.3	CD
748	0.4564	13.0	29	CommJ	pH adjusted	6.3	CD
749	0.4939	14.0	29	CommJ	pH adjusted	6.3	CD
750	0.5187	15.0	29	CommJ	pH adjusted	6.3	CD
751	0.5366000000000001	16.0	29	CommJ	pH adjusted	6.3	CD
752	0.5449	17.0	29	CommJ	pH adjusted	6.3	CD
753	0.5487000000000001	18.0	29	CommJ	pH adjusted	6.3	CD
754	0.5516	19.0	29	CommJ	pH adjusted	6.3	CD
755	0.5466	20.0	29	CommJ	pH adjusted	6.3	CD
756	0.0218	0.0	22	CommK	none	6.06	CD
757	0.0163	1.0	22	CommK	none	6.06	CD
758	0.01659999999999999	2.0	22	CommK	none	6.06	CD
759	0.018499999999999992	3.0	22	CommK	none	6.06	CD
760	0.0231	4.0	22	CommK	none	6.06	CD
761	0.031700000000000006	5.0	22	CommK	none	6.06	CD
762	0.04729999999999998	6.0	22	CommK	none	6.06	CD
763	0.0676	7.0	22	CommK	none	6.06	CD
764	0.09699999999999999	8.0	22	CommK	none	6.06	CD
765	0.12869999999999998	9.0	22	CommK	none	6.06	CD
766	0.16190000000000002	10.0	22	CommK	none	6.06	CD
767	0.1906	11.0	22	CommK	none	6.06	CD
768	0.2103	12.0	22	CommK	none	6.06	CD
769	0.2427	13.0	22	CommK	none	6.06	CD
770	0.2673	14.0	22	CommK	none	6.06	CD
771	0.2976	15.0	22	CommK	none	6.06	CD
772	0.31899999999999995	16.0	22	CommK	none	6.06	CD
773	0.33609999999999995	17.0	22	CommK	none	6.06	CD
774	0.3634	18.0	22	CommK	none	6.06	CD
775	0.381	19.0	22	CommK	none	6.06	CD
776	0.3924	20.0	22	CommK	none	6.06	CD
777	0.0242	0.0	6	CommK	none	6.06	CD
778	0.017799999999999996	1.0	6	CommK	none	6.06	CD
779	0.0174	2.0	6	CommK	none	6.06	CD
780	0.01899999999999999	3.0	6	CommK	none	6.06	CD
781	0.0233	4.0	6	CommK	none	6.06	CD
782	0.032700000000000014	5.0	6	CommK	none	6.06	CD
783	0.04999999999999999	6.0	6	CommK	none	6.06	CD
784	0.0746	7.0	6	CommK	none	6.06	CD
785	0.1116	8.0	6	CommK	none	6.06	CD
786	0.15369999999999998	9.0	6	CommK	none	6.06	CD
787	0.1981	10.0	6	CommK	none	6.06	CD
788	0.2391	11.0	6	CommK	none	6.06	CD
789	0.2785	12.0	6	CommK	none	6.06	CD
790	0.3174	13.0	6	CommK	none	6.06	CD
791	0.3528	14.0	6	CommK	none	6.06	CD
792	0.3827	15.0	6	CommK	none	6.06	CD
793	0.4086000000000001	16.0	6	CommK	none	6.06	CD
794	0.4338000000000001	17.0	6	CommK	none	6.06	CD
795	0.4603	18.0	6	CommK	none	6.06	CD
796	0.4868	19.0	6	CommK	none	6.06	CD
797	0.5097	20.0	6	CommK	none	6.06	CD
798	0.0247	0.0	14	CommK	none	6.06	CD
799	0.01859999999999999	1.0	14	CommK	none	6.06	CD
800	0.018499999999999992	2.0	14	CommK	none	6.06	CD
801	0.019699999999999995	3.0	14	CommK	none	6.06	CD
802	0.0233	4.0	14	CommK	none	6.06	CD
803	0.031	5.0	14	CommK	none	6.06	CD
804	0.044499999999999984	6.0	14	CommK	none	6.06	CD
805	0.0628	7.0	14	CommK	none	6.06	CD
806	0.0897	8.0	14	CommK	none	6.06	CD
807	0.11959999999999997	9.0	14	CommK	none	6.06	CD
808	0.15480000000000002	10.0	14	CommK	none	6.06	CD
809	0.1888	11.0	14	CommK	none	6.06	CD
810	0.2138	12.0	14	CommK	none	6.06	CD
811	0.2449	13.0	14	CommK	none	6.06	CD
812	0.2701	14.0	14	CommK	none	6.06	CD
813	0.30300000000000005	15.0	14	CommK	none	6.06	CD
814	0.33009999999999995	16.0	14	CommK	none	6.06	CD
815	0.3496	17.0	14	CommK	none	6.06	CD
816	0.3735	18.0	14	CommK	none	6.06	CD
817	0.3949	19.0	14	CommK	none	6.06	CD
818	0.4081	20.0	14	CommK	none	6.06	CD
819	0.022099999999999998	0.0	38	CommK	pH adjusted	6.3	CD
820	0.014	1.0	38	CommK	pH adjusted	6.3	CD
821	0.01369999999999999	2.0	38	CommK	pH adjusted	6.3	CD
822	0.016	3.0	38	CommK	pH adjusted	6.3	CD
823	0.021999999999999992	4.0	38	CommK	pH adjusted	6.3	CD
824	0.0363	5.0	38	CommK	pH adjusted	6.3	CD
825	0.06489999999999999	6.0	38	CommK	pH adjusted	6.3	CD
826	0.1056	7.0	38	CommK	pH adjusted	6.3	CD
827	0.16369999999999998	8.0	38	CommK	pH adjusted	6.3	CD
828	0.2203	9.0	38	CommK	pH adjusted	6.3	CD
829	0.28690000000000004	10.0	38	CommK	pH adjusted	6.3	CD
830	0.3355	11.0	38	CommK	pH adjusted	6.3	CD
831	0.3695	12.0	38	CommK	pH adjusted	6.3	CD
832	0.4116000000000001	13.0	38	CommK	pH adjusted	6.3	CD
833	0.4411000000000001	14.0	38	CommK	pH adjusted	6.3	CD
834	0.4715	15.0	38	CommK	pH adjusted	6.3	CD
835	0.4806	16.0	38	CommK	pH adjusted	6.3	CD
836	0.493	17.0	38	CommK	pH adjusted	6.3	CD
837	0.4987	18.0	38	CommK	pH adjusted	6.3	CD
838	0.5019	19.0	38	CommK	pH adjusted	6.3	CD
839	0.4961	20.0	38	CommK	pH adjusted	6.3	CD
840	0.02590000000000001	0.0	46	CommK	pH adjusted	6.3	CD
841	0.01659999999999999	1.0	46	CommK	pH adjusted	6.3	CD
842	0.01659999999999999	2.0	46	CommK	pH adjusted	6.3	CD
843	0.018699999999999998	3.0	46	CommK	pH adjusted	6.3	CD
844	0.024999999999999998	4.0	46	CommK	pH adjusted	6.3	CD
845	0.04319999999999999	5.0	46	CommK	pH adjusted	6.3	CD
846	0.07719999999999999	6.0	46	CommK	pH adjusted	6.3	CD
847	0.126	7.0	46	CommK	pH adjusted	6.3	CD
848	0.1894	8.0	46	CommK	pH adjusted	6.3	CD
849	0.2469	9.0	46	CommK	pH adjusted	6.3	CD
850	0.3042	10.0	46	CommK	pH adjusted	6.3	CD
851	0.35240000000000005	11.0	46	CommK	pH adjusted	6.3	CD
852	0.3884	12.0	46	CommK	pH adjusted	6.3	CD
853	0.4311	13.0	46	CommK	pH adjusted	6.3	CD
854	0.4624	14.0	46	CommK	pH adjusted	6.3	CD
855	0.4932	15.0	46	CommK	pH adjusted	6.3	CD
856	0.5138	16.0	46	CommK	pH adjusted	6.3	CD
857	0.5261	17.0	46	CommK	pH adjusted	6.3	CD
858	0.525	18.0	46	CommK	pH adjusted	6.3	CD
859	0.5262	19.0	46	CommK	pH adjusted	6.3	CD
860	0.5176000000000001	20.0	46	CommK	pH adjusted	6.3	CD
861	0.027099999999999985	0.0	30	CommK	pH adjusted	6.3	CD
862	0.01949999999999999	1.0	30	CommK	pH adjusted	6.3	CD
863	0.01899999999999999	2.0	30	CommK	pH adjusted	6.3	CD
864	0.021399999999999992	3.0	30	CommK	pH adjusted	6.3	CD
865	0.026099999999999984	4.0	30	CommK	pH adjusted	6.3	CD
866	0.040500000000000015	5.0	30	CommK	pH adjusted	6.3	CD
867	0.0701	6.0	30	CommK	pH adjusted	6.3	CD
868	0.1135	7.0	30	CommK	pH adjusted	6.3	CD
869	0.1776	8.0	30	CommK	pH adjusted	6.3	CD
870	0.2345	9.0	30	CommK	pH adjusted	6.3	CD
871	0.2924	10.0	30	CommK	pH adjusted	6.3	CD
872	0.33919999999999995	11.0	30	CommK	pH adjusted	6.3	CD
873	0.3743	12.0	30	CommK	pH adjusted	6.3	CD
874	0.4175	13.0	30	CommK	pH adjusted	6.3	CD
875	0.4490000000000001	14.0	30	CommK	pH adjusted	6.3	CD
876	0.48	15.0	30	CommK	pH adjusted	6.3	CD
877	0.4974000000000001	16.0	30	CommK	pH adjusted	6.3	CD
878	0.5091	17.0	30	CommK	pH adjusted	6.3	CD
879	0.5176000000000001	18.0	30	CommK	pH adjusted	6.3	CD
880	0.5166000000000001	19.0	30	CommK	pH adjusted	6.3	CD
881	0.5092	20.0	30	CommK	pH adjusted	6.3	CD
882	0.011899999999999994	0.0	15	CommO	none	6.37	CD
883	0.009599999999999996	1.0	15	CommO	none	6.37	CD
884	0.010499999999999995	2.0	15	CommO	none	6.37	CD
885	0.012799999999999992	3.0	15	CommO	none	6.37	CD
886	0.017699999999999994	4.0	15	CommO	none	6.37	CD
887	0.026099999999999984	5.0	15	CommO	none	6.37	CD
888	0.037699999999999984	6.0	15	CommO	none	6.37	CD
889	0.0542	7.0	15	CommO	none	6.37	CD
890	0.07769999999999999	8.0	15	CommO	none	6.37	CD
891	0.103	9.0	15	CommO	none	6.37	CD
892	0.1329	10.0	15	CommO	none	6.37	CD
893	0.16690000000000002	11.0	15	CommO	none	6.37	CD
894	0.1966	12.0	15	CommO	none	6.37	CD
895	0.2292	13.0	15	CommO	none	6.37	CD
896	0.2673	14.0	15	CommO	none	6.37	CD
897	0.29889999999999994	15.0	15	CommO	none	6.37	CD
898	0.32930000000000004	16.0	15	CommO	none	6.37	CD
899	0.35340000000000005	17.0	15	CommO	none	6.37	CD
900	0.3803	18.0	15	CommO	none	6.37	CD
901	0.4207000000000001	19.0	15	CommO	none	6.37	CD
902	0.4389000000000001	20.0	15	CommO	none	6.37	CD
903	0.0227	0.0	23	CommO	none	6.37	CD
904	0.0194	1.0	23	CommO	none	6.37	CD
905	0.0199	2.0	23	CommO	none	6.37	CD
906	0.0218	3.0	23	CommO	none	6.37	CD
907	0.02579999999999999	4.0	23	CommO	none	6.37	CD
908	0.032399999999999984	5.0	23	CommO	none	6.37	CD
909	0.0413	6.0	23	CommO	none	6.37	CD
910	0.0534	7.0	23	CommO	none	6.37	CD
911	0.07050000000000001	8.0	23	CommO	none	6.37	CD
912	0.08940000000000001	9.0	23	CommO	none	6.37	CD
913	0.1101	10.0	23	CommO	none	6.37	CD
914	0.1319	11.0	23	CommO	none	6.37	CD
915	0.15180000000000002	12.0	23	CommO	none	6.37	CD
916	0.17679999999999998	13.0	23	CommO	none	6.37	CD
917	0.2009	14.0	23	CommO	none	6.37	CD
918	0.2188	15.0	23	CommO	none	6.37	CD
919	0.2395	16.0	23	CommO	none	6.37	CD
920	0.2514	17.0	23	CommO	none	6.37	CD
921	0.2693	18.0	23	CommO	none	6.37	CD
922	0.2846	19.0	23	CommO	none	6.37	CD
923	0.2911	20.0	23	CommO	none	6.37	CD
924	0.0231	0.0	7	CommO	none	6.37	CD
925	0.0192	1.0	7	CommO	none	6.37	CD
926	0.0194	2.0	7	CommO	none	6.37	CD
927	0.0217	3.0	7	CommO	none	6.37	CD
928	0.026599999999999985	4.0	7	CommO	none	6.37	CD
929	0.035500000000000004	5.0	7	CommO	none	6.37	CD
930	0.0486	6.0	7	CommO	none	6.37	CD
931	0.06509999999999999	7.0	7	CommO	none	6.37	CD
932	0.0932	8.0	7	CommO	none	6.37	CD
933	0.1252	9.0	7	CommO	none	6.37	CD
934	0.161	10.0	7	CommO	none	6.37	CD
935	0.1976	11.0	7	CommO	none	6.37	CD
936	0.2315	12.0	7	CommO	none	6.37	CD
937	0.2679	13.0	7	CommO	none	6.37	CD
938	0.3008	14.0	7	CommO	none	6.37	CD
939	0.329	15.0	7	CommO	none	6.37	CD
940	0.3591	16.0	7	CommO	none	6.37	CD
941	0.3822	17.0	7	CommO	none	6.37	CD
942	0.408	18.0	7	CommO	none	6.37	CD
943	0.4378	19.0	7	CommO	none	6.37	CD
944	0.4543	20.0	7	CommO	none	6.37	CD
945	0.02149999999999999	0.0	47	CommO	pH adjusted	6.3	CD
946	0.01669999999999999	1.0	47	CommO	pH adjusted	6.3	CD
947	0.01669999999999999	2.0	47	CommO	pH adjusted	6.3	CD
948	0.018199999999999997	3.0	47	CommO	pH adjusted	6.3	CD
949	0.0223	4.0	47	CommO	pH adjusted	6.3	CD
950	0.030299999999999994	5.0	47	CommO	pH adjusted	6.3	CD
951	0.04469999999999999	6.0	47	CommO	pH adjusted	6.3	CD
952	0.0663	7.0	47	CommO	pH adjusted	6.3	CD
953	0.0986	8.0	47	CommO	pH adjusted	6.3	CD
954	0.1347	9.0	47	CommO	pH adjusted	6.3	CD
955	0.1747	10.0	47	CommO	pH adjusted	6.3	CD
956	0.2159	11.0	47	CommO	pH adjusted	6.3	CD
957	0.2529	12.0	47	CommO	pH adjusted	6.3	CD
958	0.2866	13.0	47	CommO	pH adjusted	6.3	CD
959	0.31420000000000003	14.0	47	CommO	pH adjusted	6.3	CD
960	0.35250000000000004	15.0	47	CommO	pH adjusted	6.3	CD
961	0.3735	16.0	47	CommO	pH adjusted	6.3	CD
962	0.3739	17.0	47	CommO	pH adjusted	6.3	CD
963	0.3828	18.0	47	CommO	pH adjusted	6.3	CD
964	0.3913	19.0	47	CommO	pH adjusted	6.3	CD
965	0.3761	20.0	47	CommO	pH adjusted	6.3	CD
966	0.017999999999999988	0.0	39	CommO	pH adjusted	6.3	CD
967	0.013899999999999996	1.0	39	CommO	pH adjusted	6.3	CD
968	0.014399999999999996	2.0	39	CommO	pH adjusted	6.3	CD
969	0.016	3.0	39	CommO	pH adjusted	6.3	CD
970	0.0202	4.0	39	CommO	pH adjusted	6.3	CD
971	0.029200000000000007	5.0	39	CommO	pH adjusted	6.3	CD
972	0.0446	6.0	39	CommO	pH adjusted	6.3	CD
973	0.06509999999999999	7.0	39	CommO	pH adjusted	6.3	CD
974	0.09139999999999998	8.0	39	CommO	pH adjusted	6.3	CD
975	0.122	9.0	39	CommO	pH adjusted	6.3	CD
976	0.1605	10.0	39	CommO	pH adjusted	6.3	CD
977	0.2029	11.0	39	CommO	pH adjusted	6.3	CD
978	0.2359	12.0	39	CommO	pH adjusted	6.3	CD
979	0.2775	13.0	39	CommO	pH adjusted	6.3	CD
980	0.30699999999999994	14.0	39	CommO	pH adjusted	6.3	CD
981	0.3309	15.0	39	CommO	pH adjusted	6.3	CD
982	0.359	16.0	39	CommO	pH adjusted	6.3	CD
983	0.3913	17.0	39	CommO	pH adjusted	6.3	CD
984	0.3973	18.0	39	CommO	pH adjusted	6.3	CD
985	0.4279000000000001	19.0	39	CommO	pH adjusted	6.3	CD
986	0.4103	20.0	39	CommO	pH adjusted	6.3	CD
987	0.0265	0.0	31	CommO	pH adjusted	6.3	CD
988	0.022099999999999998	1.0	31	CommO	pH adjusted	6.3	CD
989	0.0232	2.0	31	CommO	pH adjusted	6.3	CD
990	0.02540000000000001	3.0	31	CommO	pH adjusted	6.3	CD
991	0.028799999999999992	4.0	31	CommO	pH adjusted	6.3	CD
992	0.033700000000000015	5.0	31	CommO	pH adjusted	6.3	CD
993	0.0421	6.0	31	CommO	pH adjusted	6.3	CD
994	0.054499999999999986	7.0	31	CommO	pH adjusted	6.3	CD
995	0.0758	8.0	31	CommO	pH adjusted	6.3	CD
996	0.0998	9.0	31	CommO	pH adjusted	6.3	CD
997	0.1228	10.0	31	CommO	pH adjusted	6.3	CD
998	0.1465	11.0	31	CommO	pH adjusted	6.3	CD
999	0.1665	12.0	31	CommO	pH adjusted	6.3	CD
1000	0.1888	13.0	31	CommO	pH adjusted	6.3	CD
1001	0.2045	14.0	31	CommO	pH adjusted	6.3	CD
1002	0.2251	15.0	31	CommO	pH adjusted	6.3	CD
1003	0.2431	16.0	31	CommO	pH adjusted	6.3	CD
1004	0.2569	17.0	31	CommO	pH adjusted	6.3	CD
1005	0.2714	18.0	31	CommO	pH adjusted	6.3	CD
1006	0.28490000000000004	19.0	31	CommO	pH adjusted	6.3	CD
1007	0.29090000000000005	20.0	31	CommO	pH adjusted	6.3	CD
