# Supplementary material for: Negative interactions determine Clostridioides difficile growth in synthetic human gut communities
Source: Mol Syst Biol. 2021 Oct 25;17(10):e10355. doi: 10.15252/msb.202110355 (PMC8543057; doi:10.15252/msb.202110355)
Supplement: Supplementary file 6 — Dataset EV4 [file MSB-17-e10355-s006.zip › DatasetEV4/Metadata_Validation_set_information.csv]

splist	comm_name	commSize	validation_set
['1', '4', '7']	SEHE30_4	3	FALSE
['1', '10', '13']	SEHE30_5	3	TRUE
['1', '3', '12']	SEHE30_6	3	FALSE
['1', '3', '12']	SEHE30_7	3	FALSE
['1', '5', '12']	SEHE30_10	3	FALSE
['1', '3', '7']	SEHE30_12	3	FALSE
['1', '3', '4']	SEHE30_13	3	TRUE
['1', '2', '7']	SEHE30_14	3	FALSE
['1', '4', '7', '12']	SEHE30_18	4	FALSE
['1', '3', '4', '12']	SEHE30_19	4	FALSE
['1', '3', '4', '12']	SEHE30_20	4	FALSE
['1', '2', '5', '12']	SEHE30_21	4	FALSE
['1', '4', '7', '13']	SEHE30_22	4	FALSE
['1', '3', '4', '10']	SEHE30_23	4	FALSE
['1', '2', '4', '7']	SEHE30_24	4	FALSE
['1', '4', '5', '12']	SEHE30_25	4	FALSE
['1', '3', '4', '7']	SEHE30_33	4	FALSE
['1', '2', '9', '10', '11']	SEHE30_35	5	FALSE
['1', '3', '4', '9', '12']	SEHE30_38	5	FALSE
['1', '2', '3', '4', '14']	SEHE30_41	5	TRUE
['1', '4', '5', '7', '9']	SEHE30_45	5	TRUE
['1', '2', '3', '10', '14']	SEHE30_49	5	FALSE
['1', '4', '7', '9', '10', '11']	SEHE30_50	6	FALSE
['1', '2', '7', '9', '10', '11']	SEHE30_54	6	FALSE
['1', '3', '4', '5', '9', '12']	SEHE30_55	6	FALSE
['1', '3', '5', '7', '9', '11']	SEHE30_56	6	FALSE
['1', '2', '3', '5', '7', '14']	SEHE30_59	6	FALSE
['1', '2', '3', '5', '7', '10', '13']	SEHE30_61	7	TRUE
['1', '2', '3', '5', '9', '10', '13']	SEHE30_62	7	TRUE
['1', '2', '5', '7', '9', '11', '12', '13', '14']	SEHE30_71	9	TRUE
['1', '2', '3', '4', '5', '7', '9', '11', '13', '14']	SEHE30_72	10	FALSE
['1', '3', '4', '5', '7', '9', '10', '11', '12', '13']	SEHE30_74	10	FALSE
['1', '3', '6']	SEHE30_1	3	TRUE
['1', '6', '8']	SEHE30_2	3	FALSE
['1', '7', '8']	SEHE30_3	3	FALSE
['1', '3', '8']	SEHE30_8	3	TRUE
['1', '6', '12']	SEHE30_9	3	FALSE
['1', '6', '7']	SEHE30_11	3	FALSE
['1', '4', '6']	SEHE30_15	3	FALSE
['1', '4', '6', '7']	SEHE30_16	4	FALSE
['1', '5', '6', '14']	SEHE30_17	4	FALSE
['1', '6', '10', '13']	SEHE30_26	4	FALSE
['1', '3', '4', '8']	SEHE30_27	4	FALSE
['1', '3', '7', '8']	SEHE30_28	4	FALSE
['1', '3', '6', '7']	SEHE30_29	4	FALSE
['1', '6', '9', '12']	SEHE30_30	4	FALSE
['1', '3', '6', '8']	SEHE30_31	4	FALSE
['1', '3', '4', '6']	SEHE30_32	4	FALSE
['1', '3', '4', '7', '8']	SEHE30_34	5	FALSE
['1', '3', '6', '10', '13']	SEHE30_36	5	FALSE
['1', '6', '7', '10', '13']	SEHE30_37	5	FALSE
['1', '2', '4', '7', '8']	SEHE30_39	5	TRUE
['1', '3', '4', '6', '8']	SEHE30_40	5	FALSE
['1', '2', '3', '4', '8']	SEHE30_42	5	FALSE
['1', '3', '6', '7', '8']	SEHE30_43	5	FALSE
['1', '3', '4', '6', '7']	SEHE30_44	5	FALSE
['1', '2', '5', '6', '7']	SEHE30_46	5	TRUE
['1', '2', '6', '10', '14']	SEHE30_47	5	FALSE
['1', '3', '8', '12', '14']	SEHE30_48	5	FALSE
['1', '4', '6', '9', '10', '12']	SEHE30_51	6	FALSE
['1', '3', '5', '6', '7', '12']	SEHE30_52	6	FALSE
['1', '3', '4', '8', '9', '11']	SEHE30_53	6	FALSE
['1', '2', '3', '4', '6', '9']	SEHE30_57	6	FALSE
['1', '2', '5', '6', '7', '12']	SEHE30_58	6	FALSE
['1', '2', '3', '4', '6', '9', '12']	SEHE30_60	7	TRUE
['1', '2', '4', '8', '10', '11', '14']	SEHE30_63	7	TRUE
['1', '3', '4', '6', '10', '12', '13']	SEHE30_64	7	FALSE
['1', '3', '6', '7', '8', '9', '11', '12']	SEHE30_65	8	FALSE
['1', '3', '4', '6', '7', '8', '10', '14']	SEHE30_66	8	FALSE
['1', '2', '4', '5', '6', '10', '11', '12', '13']	SEHE30_67	9	FALSE
['1', '4', '5', '6', '7', '9', '10', '12', '13']	SEHE30_68	9	TRUE
['1', '3', '4', '5', '6', '9', '11', '13', '14']	SEHE30_69	9	TRUE
['1', '2', '6', '7', '8', '10', '11', '13', '14']	SEHE30_70	9	TRUE
['1', '2', '3', '4', '5', '6', '7', '9', '10', '12']	SEHE30_73	10	FALSE
['1', '2', '3', '4', '5', '6', '7', '9', '10', '11', '12']	SEHE30_75	11	TRUE
['1', '2', '3', '4', '6', '7', '8', '9', '10', '11', '12']	SEHE30_76	11	TRUE
['1', '3', '6', '7', '8', '9', '10', '11', '12', '13', '14']	SEHE30_77	11	TRUE
['1', '2', '3', '5', '6', '7', '9', '10', '12', '13', '14']	SEHE30_78	11	TRUE
['1', '2', '3', '6', '7', '8', '9', '10', '11', '12', '13', '14']	SEHE30_79	12	FALSE
['1', '2', '3', '4', '6', '7', '8', '9', '11', '12', '13', '14']	SEHE30_80	12	FALSE
['1', '2', '3', '4', '6', '7', '8', '9', '10', '11', '12', '13', '14']	SEHE30_81	13	FALSE
['1', '2', '3', '4', '5', '6', '7', '8', '9', '10', '11', '12', '14']	SEHE30_82	13	FALSE
['1', '3', '4', '5', '6', '7', '8', '9', '10', '11', '12', '13', '14']	SEHE30_83	13	TRUE
['1', '2', '3', '4', '5', '6', '7', '8', '9', '10', '11', '13', '14']	SEHE30_84	13	TRUE
['1', '2', '3', '4', '5', '6', '7', '8', '9', '10', '11', '12', '13']	SEHE30_85	13	FALSE
['1', '2', '3', '4', '5', '6', '7', '8', '9', '10', '12', '13', '14']	SEHE30_86	13	FALSE
['1', '2', '3', '4', '5', '6', '7', '8', '9', '11', '12', '13', '14']	SEHE30_87	13	TRUE
['1', '2', '4', '5', '6', '7', '8', '9', '10', '11', '12', '13', '14']	SEHE30_88	13	FALSE
['1', '2', '3', '4', '5', '6', '8', '9', '10', '11', '12', '13', '14']	SEHE30_89	13	TRUE
['1', '2', '3', '4', '5', '6', '7', '8', '10', '11', '12', '13', '14']	SEHE30_90	13	FALSE
['1', '2', '3', '5', '6', '7', '8', '9', '10', '11', '12', '13', '14']	SEHE30_91	13	FALSE
['1', '2', '3', '4', '5', '6', '7', '9', '10', '11', '12', '13', '14']	SEHE30_92	13	FALSE
['1', '2', '3', '4', '5', '7', '8', '9', '10', '11', '12', '13', '14']	SEHE30_93	13	FALSE
['1', '2', '3', '4', '5', '6', '7', '8', '9', '10', '11', '12', '13', '14']	SEHE30_94	14	FALSE
