# Supplementary material for: Negative interactions determine Clostridioides difficile growth in synthetic human gut communities
Source: Mol Syst Biol. 2021 Oct 25;17(10):e10355. doi: 10.15252/msb.202110355 (PMC8543057; doi:10.15252/msb.202110355)
Supplement: Supplementary file 6 — Dataset EV4 [file MSB-17-e10355-s006.zip › DatasetEV4/Metadata_Community_composition.csv]

Community	splist	Alternate name
SEHE30_1	['1', '3', '6']	NA
SEHE30_10	['1', '5', '12']	NA
SEHE30_11	['1', '6', '7']	NA
SEHE30_12	['1', '3', '7']	NA
SEHE30_13	['1', '3', '4']	NA
SEHE30_14	['1', '2', '7']	NA
SEHE30_15	['1', '4', '6']	NA
SEHE30_16	['1', '4', '6', '7']	NA
SEHE30_17	['1', '5', '6', '14']	NA
SEHE30_18	['1', '4', '7', '12']	NA
SEHE30_19	['1', '3', '4', '12']	NA
SEHE30_2	['1', '6', '8']	NA
SEHE30_20	['1', '3', '4', '12']	NA
SEHE30_21	['1', '2', '5', '12']	NA
SEHE30_22	['1', '4', '7', '13']	NA
SEHE30_23	['1', '3', '4', '10']	NA
SEHE30_24	['1', '2', '4', '7']	NA
SEHE30_25	['1', '4', '5', '12']	NA
SEHE30_26	['1', '6', '10', '13']	NA
SEHE30_27	['1', '3', '4', '8']	NA
SEHE30_28	['1', '3', '7', '8']	NA
SEHE30_29	['1', '3', '6', '7']	NA
SEHE30_3	['1', '7', '8']	NA
SEHE30_30	['1', '6', '9', '12']	NA
SEHE30_31	['1', '3', '6', '8']	NA
SEHE30_32	['1', '3', '4', '6']	NA
SEHE30_33	['1', '3', '4', '7']	NA
SEHE30_34	['1', '3', '4', '7', '8']	NA
SEHE30_35	['1', '2', '9', '10', '11']	NA
SEHE30_36	['1', '3', '6', '10', '13']	NA
SEHE30_37	['1', '6', '7', '10', '13']	NA
SEHE30_38	['1', '3', '4', '9', '12']	NA
SEHE30_39	['1', '2', '4', '7', '8']	NA
SEHE30_4	['1', '4', '7']	NA
SEHE30_40	['1', '3', '4', '6', '8']	NA
SEHE30_41	['1', '2', '3', '4', '14']	NA
SEHE30_42	['1', '2', '3', '4', '8']	NA
SEHE30_43	['1', '3', '6', '7', '8']	NA
SEHE30_44	['1', '3', '4', '6', '7']	NA
SEHE30_45	['1', '4', '5', '7', '9']	NA
SEHE30_46	['1', '2', '5', '6', '7']	NA
SEHE30_47	['1', '2', '6', '10', '14']	NA
SEHE30_48	['1', '3', '8', '12', '14']	NA
SEHE30_49	['1', '2', '3', '10', '14']	NA
SEHE30_5	['1', '10', '13']	NA
SEHE30_50	['1', '4', '7', '9', '10', '11']	NA
SEHE30_51	['1', '4', '6', '9', '10', '12']	NA
SEHE30_52	['1', '3', '5', '6', '7', '12']	NA
SEHE30_53	['1', '3', '4', '8', '9', '11']	NA
SEHE30_54	['1', '2', '7', '9', '10', '11']	NA
SEHE30_55	['1', '3', '4', '5', '9', '12']	NA
SEHE30_56	['1', '3', '5', '7', '9', '11']	NA
SEHE30_57	['1', '2', '3', '4', '6', '9']	NA
SEHE30_58	['1', '2', '5', '6', '7', '12']	NA
SEHE30_59	['1', '2', '3', '5', '7', '14']	NA
SEHE30_6	['1', '3', '12']	NA
SEHE30_60	['1', '2', '3', '4', '6', '9', '12']	NA
SEHE30_61	['1', '2', '3', '5', '7', '10', '13']	NA
SEHE30_62	['1', '2', '3', '5', '9', '10', '13']	NA
SEHE30_63	['1', '2', '4', '8', '10', '11', '14']	NA
SEHE30_64	['1', '3', '4', '6', '10', '12', '13']	NA
SEHE30_65	['1', '3', '6', '7', '8', '9', '11', '12']	NA
SEHE30_66	['1', '3', '4', '6', '7', '8', '10', '14']	NA
SEHE30_67	['1', '2', '4', '5', '6', '10', '11', '12', '13']	NA
SEHE30_68	['1', '4', '5', '6', '7', '9', '10', '12', '13']	NA
SEHE30_69	['1', '3', '4', '5', '6', '9', '11', '13', '14']	NA
SEHE30_7	['1', '3', '12']	NA
SEHE30_70	['1', '2', '6', '7', '8', '10', '11', '13', '14']	NA
SEHE30_71	['1', '2', '5', '7', '9', '11', '12', '13', '14']	NA
SEHE30_72	['1', '2', '3', '4', '5', '7', '9', '11', '13', '14']	NA
SEHE30_73	['1', '2', '3', '4', '5', '6', '7', '9', '10', '12']	NA
SEHE30_74	['1', '3', '4', '5', '7', '9', '10', '11', '12', '13']	NA
SEHE30_75	['1', '2', '3', '4', '5', '6', '7', '9', '10', '11', '12']	NA
SEHE30_76	['1', '2', '3', '4', '6', '7', '8', '9', '10', '11', '12']	NA
SEHE30_77	['1', '3', '6', '7', '8', '9', '10', '11', '12', '13', '14']	NA
SEHE30_78	['1', '2', '3', '5', '6', '7', '9', '10', '12', '13', '14']	NA
SEHE30_79	['1', '2', '3', '6', '7', '8', '9', '10', '11', '12', '13', '14']	NA
SEHE30_8	['1', '3', '8']	NA
SEHE30_80	['1', '2', '3', '4', '6', '7', '8', '9', '11', '12', '13', '14']	NA
SEHE30_81	['1', '2', '3', '4', '6', '7', '8', '9', '10', '11', '12', '13', '14']	NA
SEHE30_82	['1', '2', '3', '4', '5', '6', '7', '8', '9', '10', '11', '12', '14']	NA
SEHE30_83	['1', '3', '4', '5', '6', '7', '8', '9', '10', '11', '12', '13', '14']	NA
SEHE30_84	['1', '2', '3', '4', '5', '6', '7', '8', '9', '10', '11', '13', '14']	NA
SEHE30_85	['1', '2', '3', '4', '5', '6', '7', '8', '9', '10', '11', '12', '13']	NA
SEHE30_86	['1', '2', '3', '4', '5', '6', '7', '8', '9', '10', '12', '13', '14']	NA
SEHE30_87	['1', '2', '3', '4', '5', '6', '7', '8', '9', '11', '12', '13', '14']	NA
SEHE30_88	['1', '2', '4', '5', '6', '7', '8', '9', '10', '11', '12', '13', '14']	NA
SEHE30_89	['1', '2', '3', '4', '5', '6', '8', '9', '10', '11', '12', '13', '14']	NA
SEHE30_9	['1', '6', '12']	NA
SEHE30_90	['1', '2', '3', '4', '5', '6', '7', '8', '10', '11', '12', '13', '14']	NA
SEHE30_91	['1', '2', '3', '5', '6', '7', '8', '9', '10', '11', '12', '13', '14']	NA
SEHE30_92	['1', '2', '3', '4', '5', '6', '7', '9', '10', '11', '12', '13', '14']	NA
SEHE30_93	['1', '2', '3', '4', '5', '7', '8', '9', '10', '11', '12', '13', '14']	NA
SEHE30_94	['1', '2', '3', '4', '5', '6', '7', '8', '9', '10', '11', '12', '13', '14']	NA
SEHE35_1	[1, 3, 5, 9]	CommA
SEHE35_10	[1, 2, 4, 14]	CommJ
SEHE35_11	[1, 3, 5, 12, 13]	CommK
SEHE35_12	[1, 3, 4, 9]	CommL
SEHE35_13	[1, 3, 9, 14]	CommM
SEHE35_14	[1, 5, 7, 9]	CommN
SEHE35_15	[1, 5, 6, 9]	CommO
SEHE35_16	[1, 3, 5, 8, 12]	CommP
SEHE35_17	[1, 2, 5, 6, 7]	CommQ
SEHE35_18	[1, 5, 6, 7, 9]	CommR
SEHE35_2	[1, 3, 4, 5]	CommB
SEHE35_3	[1, 3, 5, 6, 9]	CommC
SEHE35_4	[1, 6, 7, 8]	CommD
SEHE35_5	[1, 3, 8, 9]	CommE
SEHE35_6	[1, 3, 5, 12]	CommF
SEHE35_7	[1, 2, 5, 6]	CommG
SEHE35_8	[1, 3, 10, 13]	CommH
SEHE35_9	[1, 3, 11, 12]	CommI
SEHE56_1	[7, 8, 10]	NA
SEHE56_10	[6, 9, 11]	NA
SEHE56_100	[3, 6, 7, 9, 10, 13, 14]	NA
SEHE56_101	[3, 6, 9, 10, 11, 12, 13, 14]	NA
SEHE56_102	[4, 5, 7, 8, 9, 10, 14]	NA
SEHE56_103	[3, 4, 5, 6, 7, 8, 9, 10]	NA
SEHE56_104	[3, 4, 5, 6, 8, 10, 11, 13, 14]	NA
SEHE56_105	[3, 5, 6, 7, 8, 9, 10, 12, 13, 14]	NA
SEHE56_106	[3, 5, 6, 7, 8, 10, 11, 12, 13, 14]	NA
SEHE56_107	[2, 3, 4, 5, 6, 7, 8, 9, 10, 12, 13]	NA
SEHE56_108	[2, 3, 7, 8, 9, 10, 11, 12, 13, 14]	NA
SEHE56_109	[2, 3, 5, 6, 7, 8, 9, 10, 12, 13, 14]	NA
SEHE56_11	[4, 7, 8]	NA
SEHE56_110	[2, 3, 5, 6, 7, 8, 9, 10, 11, 12, 13, 14]	NA
SEHE56_12	[5, 12, 13]	NA
SEHE56_13	[2, 8, 13]	NA
SEHE56_14	[4, 6, 11]	NA
SEHE56_15	[9, 13, 14]	NA
SEHE56_16	[2, 8, 11]	NA
SEHE56_17	[2, 11, 12]	NA
SEHE56_18	[2, 11, 14]	NA
SEHE56_19	[7, 9, 12]	NA
SEHE56_2	[11, 12, 13]	NA
SEHE56_20	[5, 10, 13]	NA
SEHE56_21	[3, 9, 14]	NA
SEHE56_22	[2, 9, 14]	NA
SEHE56_23	[2, 3, 4]	NA
SEHE56_24	[2, 3, 12]	NA
SEHE56_25	[2, 10, 14]	NA
SEHE56_26	[7, 11, 13]	NA
SEHE56_27	[6, 8, 14]	NA
SEHE56_28	[5, 6, 7]	NA
SEHE56_29	[2, 12, 14]	NA
SEHE56_3	[5, 6, 11]	NA
SEHE56_30	[8, 9, 12]	NA
SEHE56_31	[6, 10, 14]	NA
SEHE56_32	[7, 10, 12]	NA
SEHE56_33	[6, 10, 12]	NA
SEHE56_34	[3, 5, 11]	NA
SEHE56_35	[4, 7, 8, 10]	NA
SEHE56_36	[2, 4, 13, 14]	NA
SEHE56_37	[2, 4, 5, 12]	NA
SEHE56_38	[2, 5, 11, 13]	NA
SEHE56_39	[2, 3, 6, 12]	NA
SEHE56_4	[2, 3, 5]	NA
SEHE56_40	[5, 7, 10, 13]	NA
SEHE56_41	[2, 4, 5, 11]	NA
SEHE56_42	[5, 7, 10, 14]	NA
SEHE56_43	[5, 10, 11, 14]	NA
SEHE56_44	[7, 11, 13, 14]	NA
SEHE56_45	[3, 5, 10, 11]	NA
SEHE56_46	[4, 9, 11, 14]	NA
SEHE56_47	[2, 4, 11, 14]	NA
SEHE56_48	[3, 5, 8, 9]	NA
SEHE56_49	[3, 6, 8, 12]	NA
SEHE56_5	[6, 10, 11]	NA
SEHE56_50	[5, 7, 8, 14]	NA
SEHE56_51	[6, 8, 9, 14]	NA
SEHE56_52	[3, 6, 12, 13]	NA
SEHE56_53	[2, 6, 11, 13]	NA
SEHE56_54	[4, 7, 9, 13]	NA
SEHE56_55	[9, 11, 13, 14]	NA
SEHE56_56	[6, 8, 12, 13]	NA
SEHE56_57	[2, 9, 11, 12]	NA
SEHE56_58	[3, 4, 6, 12]	NA
SEHE56_59	[2, 8, 11, 13]	NA
SEHE56_6	[8, 10, 12]	NA
SEHE56_60	[10, 11, 12, 13]	NA
SEHE56_61	[4, 6, 11, 14]	NA
SEHE56_62	[6, 7, 9, 14]	NA
SEHE56_63	[2, 3, 10, 13]	NA
SEHE56_64	[3, 9, 11, 12]	NA
SEHE56_65	[2, 7, 11, 12]	NA
SEHE56_66	[7, 10, 12, 14]	NA
SEHE56_67	[2, 4, 8, 10, 11]	NA
SEHE56_68	[2, 5, 8, 12, 13]	NA
SEHE56_69	[2, 5, 7, 9, 10]	NA
SEHE56_7	[5, 9, 10]	NA
SEHE56_70	[4, 5, 9, 11, 14]	NA
SEHE56_71	[4, 5, 10, 11, 13]	NA
SEHE56_72	[3, 7, 8, 10, 12]	NA
SEHE56_73	[2, 4, 12, 13, 14]	NA
SEHE56_74	[2, 4, 8, 12, 13]	NA
SEHE56_75	[3, 5, 6, 8, 14]	NA
SEHE56_76	[2, 4, 10, 12, 14]	NA
SEHE56_77	[3, 5, 6, 7, 13]	NA
SEHE56_78	[5, 6, 9, 11, 12]	NA
SEHE56_79	[2, 10, 12, 13, 14]	NA
SEHE56_8	[2, 5, 9]	NA
SEHE56_80	[2, 4, 5, 6, 9]	NA
SEHE56_81	[7, 8, 9, 11, 14]	NA
SEHE56_82	[2, 6, 7, 11, 12]	NA
SEHE56_83	[3, 6, 9, 12, 14]	NA
SEHE56_84	[3, 6, 10, 11, 13]	NA
SEHE56_85	[4, 5, 7, 10, 11, 14]	NA
SEHE56_86	[4, 7, 8, 10, 13, 14]	NA
SEHE56_87	[3, 5, 6, 7, 12, 14]	NA
SEHE56_88	[2, 3, 5, 11, 12, 14]	NA
SEHE56_89	[2, 5, 9, 10, 12, 13]	NA
SEHE56_9	[2, 7, 8]	NA
SEHE56_90	[4, 5, 6, 9, 11, 12]	NA
SEHE56_91	[4, 5, 6, 8, 11, 13]	NA
SEHE56_92	[2, 3, 7, 9, 10, 13]	NA
SEHE56_93	[2, 5, 6, 7, 9, 10, 13]	NA
SEHE56_94	[2, 4, 5, 6, 11, 13, 14]	NA
SEHE56_95	[4, 5, 9, 10, 12, 13, 14]	NA
SEHE56_96	[3, 5, 6, 7, 9, 12]	NA
SEHE56_97	[3, 4, 6, 9, 11, 12, 14]	NA
SEHE56_98	[3, 7, 8, 11, 12, 14]	NA
SEHE56_99	[5, 6, 7, 8, 10, 12]	NA
