# Supplementary material for: Negative interactions determine Clostridioides difficile growth in synthetic human gut communities
Source: Mol Syst Biol. 2021 Oct 25;17(10):e10355. doi: 10.15252/msb.202110355 (PMC8543057; doi:10.15252/msb.202110355)
Supplement: Supplementary file 6 — Dataset EV4 [file MSB-17-e10355-s006.zip › DatasetEV4/FigS5.csv]

well	OD	time	species	media_base	treatment	community
1	0.0485	0	CD	ABB	none	CommI
5	0.0375	0	CD	PY	none	CommI
9	0.0511	0	CD	ABB	none	CommI
13	0.0398	0	CD	PY	none	CommI
17	0.0441	0	CD	ABB	none	CommI
21	0.0302	0	CD	PY	none	CommI
25	0.0222	0	CD	YBHI	none	CommI
29	0.0287	0	CD	CRM	none	CommI
33	0.0225	0	CD	YBHI	none	CommI
37	0.03	0	CD	CRM	none	CommI
41	0.0204	0	CD	YBHI	none	CommI
45	0.0282	0	CD	CRM	none	CommI
49	0.0487	0	CD	ABB	pHed	CommI
53	0.0276	0	CD	PY	pHed	CommI
57	0.0449	0	CD	ABB	pHed	CommI
61	0.032	0	CD	PY	pHed	CommI
65	0.0396	0	CD	ABB	pHed	CommI
69	0.0299	0	CD	PY	pHed	CommI
73	0.0222	0	CD	YBHI	pHed	CommI
77	0.0351	0	CD	CRM	pHed	CommI
81	0.0275	0	CD	YBHI	pHed	CommI
85	0.0323	0	CD	CRM	pHed	CommI
89	0.0204	0	CD	YBHI	pHed	CommI
93	0.0199	0	CD	CRM	pHed	CommI
1	0.0473	3.314444444	CD	ABB	none	CommI
5	0.0354	3.314444444	CD	PY	none	CommI
9	0.0479	3.314444444	CD	ABB	none	CommI
13	0.0379	3.314444444	CD	PY	none	CommI
17	0.0415	3.314444444	CD	ABB	none	CommI
21	0.0314	3.314444444	CD	PY	none	CommI
25	0.0228	3.314444444	CD	YBHI	none	CommI
29	0.0283	3.314444444	CD	CRM	none	CommI
33	0.0253	3.314444444	CD	YBHI	none	CommI
37	0.0275	3.314444444	CD	CRM	none	CommI
41	0.0227	3.314444444	CD	YBHI	none	CommI
45	0.0266	3.314444444	CD	CRM	none	CommI
49	0.0551	3.314444444	CD	ABB	pHed	CommI
53	0.0287	3.314444444	CD	PY	pHed	CommI
57	0.0502	3.314444444	CD	ABB	pHed	CommI
61	0.033	3.314444444	CD	PY	pHed	CommI
65	0.0438	3.314444444	CD	ABB	pHed	CommI
69	0.0286	3.314444444	CD	PY	pHed	CommI
73	0.0239	3.314444444	CD	YBHI	pHed	CommI
77	0.0341	3.314444444	CD	CRM	pHed	CommI
81	0.0284	3.314444444	CD	YBHI	pHed	CommI
85	0.0309	3.314444444	CD	CRM	pHed	CommI
89	0.0244	3.314444444	CD	YBHI	pHed	CommI
93	0.0215	3.314444444	CD	CRM	pHed	CommI
1	0.047	3.348611111	CD	ABB	none	CommI
5	0.0369	3.348611111	CD	PY	none	CommI
9	0.0478	3.348611111	CD	ABB	none	CommI
13	0.0385	3.348611111	CD	PY	none	CommI
17	0.0418	3.348611111	CD	ABB	none	CommI
21	0.0313	3.348611111	CD	PY	none	CommI
25	0.0229	3.348611111	CD	YBHI	none	CommI
29	0.029	3.348611111	CD	CRM	none	CommI
33	0.025	3.348611111	CD	YBHI	none	CommI
37	0.0292	3.348611111	CD	CRM	none	CommI
41	0.0226	3.348611111	CD	YBHI	none	CommI
45	0.0291	3.348611111	CD	CRM	none	CommI
49	0.0537	3.348611111	CD	ABB	pHed	CommI
53	0.0274	3.348611111	CD	PY	pHed	CommI
57	0.0516	3.348611111	CD	ABB	pHed	CommI
61	0.0309	3.348611111	CD	PY	pHed	CommI
65	0.045	3.348611111	CD	ABB	pHed	CommI
69	0.0271	3.348611111	CD	PY	pHed	CommI
73	0.0252	3.348611111	CD	YBHI	pHed	CommI
77	0.0342	3.348611111	CD	CRM	pHed	CommI
81	0.0299	3.348611111	CD	YBHI	pHed	CommI
85	0.0319	3.348611111	CD	CRM	pHed	CommI
89	0.0279	3.348611111	CD	YBHI	pHed	CommI
93	0.0262	3.348611111	CD	CRM	pHed	CommI
1	0.0474	4.379166667	CD	ABB	none	CommI
5	0.0362	4.379166667	CD	PY	none	CommI
9	0.0508	4.379166667	CD	ABB	none	CommI
13	0.0383	4.379166667	CD	PY	none	CommI
17	0.0442	4.379166667	CD	ABB	none	CommI
21	0.0314	4.379166667	CD	PY	none	CommI
25	0.0235	4.379166667	CD	YBHI	none	CommI
29	0.0288	4.379166667	CD	CRM	none	CommI
33	0.0268	4.379166667	CD	YBHI	none	CommI
37	0.0299	4.379166667	CD	CRM	none	CommI
41	0.0233	4.379166667	CD	YBHI	none	CommI
45	0.0288	4.379166667	CD	CRM	none	CommI
49	0.0622	4.379166667	CD	ABB	pHed	CommI
53	0.0274	4.379166667	CD	PY	pHed	CommI
57	0.0613	4.379166667	CD	ABB	pHed	CommI
61	0.0309	4.379166667	CD	PY	pHed	CommI
65	0.0539	4.379166667	CD	ABB	pHed	CommI
69	0.0275	4.379166667	CD	PY	pHed	CommI
73	0.0259	4.379166667	CD	YBHI	pHed	CommI
77	0.0324	4.379166667	CD	CRM	pHed	CommI
81	0.0308	4.379166667	CD	YBHI	pHed	CommI
85	0.03	4.379166667	CD	CRM	pHed	CommI
89	0.0256	4.379166667	CD	YBHI	pHed	CommI
93	0.0247	4.379166667	CD	CRM	pHed	CommI
1	0.0478	5.409722222	CD	ABB	none	CommI
5	0.0359	5.409722222	CD	PY	none	CommI
9	0.0506	5.409722222	CD	ABB	none	CommI
13	0.038	5.409722222	CD	PY	none	CommI
17	0.046	5.409722222	CD	ABB	none	CommI
21	0.0317	5.409722222	CD	PY	none	CommI
25	0.0238	5.409722222	CD	YBHI	none	CommI
29	0.0295	5.409722222	CD	CRM	none	CommI
33	0.0275	5.409722222	CD	YBHI	none	CommI
37	0.0289	5.409722222	CD	CRM	none	CommI
41	0.0238	5.409722222	CD	YBHI	none	CommI
45	0.0285	5.409722222	CD	CRM	none	CommI
49	0.063	5.409722222	CD	ABB	pHed	CommI
53	0.0272	5.409722222	CD	PY	pHed	CommI
57	0.0659	5.409722222	CD	ABB	pHed	CommI
61	0.0305	5.409722222	CD	PY	pHed	CommI
65	0.06	5.409722222	CD	ABB	pHed	CommI
69	0.0277	5.409722222	CD	PY	pHed	CommI
73	0.0272	5.409722222	CD	YBHI	pHed	CommI
77	0.0332	5.409722222	CD	CRM	pHed	CommI
81	0.0324	5.409722222	CD	YBHI	pHed	CommI
85	0.0304	5.409722222	CD	CRM	pHed	CommI
89	0.0287	5.409722222	CD	YBHI	pHed	CommI
93	0.0243	5.409722222	CD	CRM	pHed	CommI
1	0.0481	6.440277778	CD	ABB	none	CommI
5	0.036	6.440277778	CD	PY	none	CommI
9	0.0526	6.440277778	CD	ABB	none	CommI
13	0.038	6.440277778	CD	PY	none	CommI
17	0.0474	6.440277778	CD	ABB	none	CommI
21	0.0322	6.440277778	CD	PY	none	CommI
25	0.0243	6.440277778	CD	YBHI	none	CommI
29	0.031	6.440277778	CD	CRM	none	CommI
33	0.0282	6.440277778	CD	YBHI	none	CommI
37	0.0304	6.440277778	CD	CRM	none	CommI
41	0.0251	6.440277778	CD	YBHI	none	CommI
45	0.0299	6.440277778	CD	CRM	none	CommI
49	0.0638	6.440277778	CD	ABB	pHed	CommI
53	0.0274	6.440277778	CD	PY	pHed	CommI
57	0.0694	6.440277778	CD	ABB	pHed	CommI
61	0.0306	6.440277778	CD	PY	pHed	CommI
65	0.0654	6.440277778	CD	ABB	pHed	CommI
69	0.0281	6.440277778	CD	PY	pHed	CommI
73	0.0283	6.440277778	CD	YBHI	pHed	CommI
77	0.0331	6.440277778	CD	CRM	pHed	CommI
81	0.034	6.440277778	CD	YBHI	pHed	CommI
85	0.0312	6.440277778	CD	CRM	pHed	CommI
89	0.0289	6.440277778	CD	YBHI	pHed	CommI
93	0.0238	6.440277778	CD	CRM	pHed	CommI
1	0.0473	7.470833333	CD	ABB	none	CommI
5	0.0354	7.470833333	CD	PY	none	CommI
9	0.0521	7.470833333	CD	ABB	none	CommI
13	0.038	7.470833333	CD	PY	none	CommI
17	0.0494	7.470833333	CD	ABB	none	CommI
21	0.0319	7.470833333	CD	PY	none	CommI
25	0.0244	7.470833333	CD	YBHI	none	CommI
29	0.0325	7.470833333	CD	CRM	none	CommI
33	0.0286	7.470833333	CD	YBHI	none	CommI
37	0.0323	7.470833333	CD	CRM	none	CommI
41	0.0255	7.470833333	CD	YBHI	none	CommI
45	0.034	7.470833333	CD	CRM	none	CommI
49	0.0634	7.470833333	CD	ABB	pHed	CommI
53	0.0281	7.470833333	CD	PY	pHed	CommI
57	0.0706	7.470833333	CD	ABB	pHed	CommI
61	0.0308	7.470833333	CD	PY	pHed	CommI
65	0.0685	7.470833333	CD	ABB	pHed	CommI
69	0.0287	7.470833333	CD	PY	pHed	CommI
73	0.0305	7.470833333	CD	YBHI	pHed	CommI
77	0.0336	7.470833333	CD	CRM	pHed	CommI
81	0.0367	7.470833333	CD	YBHI	pHed	CommI
85	0.0312	7.470833333	CD	CRM	pHed	CommI
89	0.0316	7.470833333	CD	YBHI	pHed	CommI
93	0.0232	7.470833333	CD	CRM	pHed	CommI
1	0.0438	8.501388889	CD	ABB	none	CommI
5	0.0349	8.501388889	CD	PY	none	CommI
9	0.0476	8.501388889	CD	ABB	none	CommI
13	0.037	8.501388889	CD	PY	none	CommI
17	0.0463	8.501388889	CD	ABB	none	CommI
21	0.0309	8.501388889	CD	PY	none	CommI
25	0.0256	8.501388889	CD	YBHI	none	CommI
29	0.032	8.501388889	CD	CRM	none	CommI
33	0.0295	8.501388889	CD	YBHI	none	CommI
37	0.0345	8.501388889	CD	CRM	none	CommI
41	0.0274	8.501388889	CD	YBHI	none	CommI
45	0.0342	8.501388889	CD	CRM	none	CommI
49	0.0615	8.501388889	CD	ABB	pHed	CommI
53	0.0282	8.501388889	CD	PY	pHed	CommI
57	0.0693	8.501388889	CD	ABB	pHed	CommI
61	0.0312	8.501388889	CD	PY	pHed	CommI
65	0.0692	8.501388889	CD	ABB	pHed	CommI
69	0.0292	8.501388889	CD	PY	pHed	CommI
73	0.0328	8.501388889	CD	YBHI	pHed	CommI
77	0.0344	8.501388889	CD	CRM	pHed	CommI
81	0.0393	8.501388889	CD	YBHI	pHed	CommI
85	0.0323	8.501388889	CD	CRM	pHed	CommI
89	0.035	8.501388889	CD	YBHI	pHed	CommI
93	0.0234	8.501388889	CD	CRM	pHed	CommI
1	0.0448	9.531944444	CD	ABB	none	CommI
5	0.0348	9.531944444	CD	PY	none	CommI
9	0.049	9.531944444	CD	ABB	none	CommI
13	0.0368	9.531944444	CD	PY	none	CommI
17	0.0481	9.531944444	CD	ABB	none	CommI
21	0.0306	9.531944444	CD	PY	none	CommI
25	0.0281	9.531944444	CD	YBHI	none	CommI
29	0.0341	9.531944444	CD	CRM	none	CommI
33	0.0328	9.531944444	CD	YBHI	none	CommI
37	0.0364	9.531944444	CD	CRM	none	CommI
41	0.0315	9.531944444	CD	YBHI	none	CommI
45	0.0383	9.531944444	CD	CRM	none	CommI
49	0.0597	9.531944444	CD	ABB	pHed	CommI
53	0.0287	9.531944444	CD	PY	pHed	CommI
57	0.0685	9.531944444	CD	ABB	pHed	CommI
61	0.0316	9.531944444	CD	PY	pHed	CommI
65	0.0699	9.531944444	CD	ABB	pHed	CommI
69	0.0296	9.531944444	CD	PY	pHed	CommI
73	0.0349	9.531944444	CD	YBHI	pHed	CommI
77	0.0356	9.531944444	CD	CRM	pHed	CommI
81	0.0419	9.531944444	CD	YBHI	pHed	CommI
85	0.0333	9.531944444	CD	CRM	pHed	CommI
89	0.0371	9.531944444	CD	YBHI	pHed	CommI
93	0.023	9.531944444	CD	CRM	pHed	CommI
1	0.0469	10.5625	CD	ABB	none	CommI
5	0.0341	10.5625	CD	PY	none	CommI
9	0.0547	10.5625	CD	ABB	none	CommI
13	0.0367	10.5625	CD	PY	none	CommI
17	0.0583	10.5625	CD	ABB	none	CommI
21	0.0306	10.5625	CD	PY	none	CommI
25	0.0377	10.5625	CD	YBHI	none	CommI
29	0.0358	10.5625	CD	CRM	none	CommI
33	0.0435	10.5625	CD	YBHI	none	CommI
37	0.0382	10.5625	CD	CRM	none	CommI
41	0.0442	10.5625	CD	YBHI	none	CommI
45	0.0406	10.5625	CD	CRM	none	CommI
49	0.0565	10.5625	CD	ABB	pHed	CommI
53	0.0291	10.5625	CD	PY	pHed	CommI
57	0.0671	10.5625	CD	ABB	pHed	CommI
61	0.0312	10.5625	CD	PY	pHed	CommI
65	0.0701	10.5625	CD	ABB	pHed	CommI
69	0.0297	10.5625	CD	PY	pHed	CommI
73	0.0377	10.5625	CD	YBHI	pHed	CommI
77	0.0352	10.5625	CD	CRM	pHed	CommI
81	0.0451	10.5625	CD	YBHI	pHed	CommI
85	0.0346	10.5625	CD	CRM	pHed	CommI
89	0.0388	10.5625	CD	YBHI	pHed	CommI
93	0.0229	10.5625	CD	CRM	pHed	CommI
1	0.0554	11.59305556	CD	ABB	none	CommI
5	0.0341	11.59305556	CD	PY	none	CommI
9	0.0666	11.59305556	CD	ABB	none	CommI
13	0.0368	11.59305556	CD	PY	none	CommI
17	0.0707	11.59305556	CD	ABB	none	CommI
21	0.0301	11.59305556	CD	PY	none	CommI
25	0.0583	11.59305556	CD	YBHI	none	CommI
29	0.0368	11.59305556	CD	CRM	none	CommI
33	0.0685	11.59305556	CD	YBHI	none	CommI
37	0.041	11.59305556	CD	CRM	none	CommI
41	0.0779	11.59305556	CD	YBHI	none	CommI
45	0.0445	11.59305556	CD	CRM	none	CommI
49	0.0553	11.59305556	CD	ABB	pHed	CommI
53	0.029	11.59305556	CD	PY	pHed	CommI
57	0.068	11.59305556	CD	ABB	pHed	CommI
61	0.0306	11.59305556	CD	PY	pHed	CommI
65	0.0708	11.59305556	CD	ABB	pHed	CommI
69	0.0294	11.59305556	CD	PY	pHed	CommI
73	0.0412	11.59305556	CD	YBHI	pHed	CommI
77	0.0364	11.59305556	CD	CRM	pHed	CommI
81	0.049	11.59305556	CD	YBHI	pHed	CommI
85	0.0363	11.59305556	CD	CRM	pHed	CommI
89	0.0437	11.59305556	CD	YBHI	pHed	CommI
93	0.0235	11.59305556	CD	CRM	pHed	CommI
1	0.1738	13.51194444	CD	ABB	none	CommI
5	0.0329	13.51194444	CD	PY	none	CommI
9	0.1903	13.51194444	CD	ABB	none	CommI
13	0.0363	13.51194444	CD	PY	none	CommI
17	0.1948	13.51194444	CD	ABB	none	CommI
21	0.031	13.51194444	CD	PY	none	CommI
25	0.2369	13.51194444	CD	YBHI	none	CommI
29	0.0354	13.51194444	CD	CRM	none	CommI
33	0.246	13.51194444	CD	YBHI	none	CommI
37	0.0375	13.51194444	CD	CRM	none	CommI
41	0.2772	13.51194444	CD	YBHI	none	CommI
45	0.0407	13.51194444	CD	CRM	none	CommI
49	0.0591	13.51194444	CD	ABB	pHed	CommI
53	0.0287	13.51194444	CD	PY	pHed	CommI
57	0.0752	13.51194444	CD	ABB	pHed	CommI
61	0.03	13.51194444	CD	PY	pHed	CommI
65	0.0793	13.51194444	CD	ABB	pHed	CommI
69	0.0291	13.51194444	CD	PY	pHed	CommI
73	0.0501	13.51194444	CD	YBHI	pHed	CommI
77	0.0373	13.51194444	CD	CRM	pHed	CommI
81	0.0542	13.51194444	CD	YBHI	pHed	CommI
85	0.0355	13.51194444	CD	CRM	pHed	CommI
89	0.0709	13.51194444	CD	YBHI	pHed	CommI
93	0.0226	13.51194444	CD	CRM	pHed	CommI
1	0.0266	18.04388889	CD	ABB	none	CommI
5	0.7496	18.04388889	CD	PY	none	CommI
9	0.0288	18.04388889	CD	ABB	none	CommI
13	0.7527	18.04388889	CD	PY	none	CommI
17	0.0282	18.04388889	CD	ABB	none	CommI
21	0.7025	18.04388889	CD	PY	none	CommI
25	0.0227	18.04388889	CD	YBHI	none	CommI
29	0.1388	18.04388889	CD	CRM	none	CommI
33	0.0302	18.04388889	CD	YBHI	none	CommI
37	0.1665	18.04388889	CD	CRM	none	CommI
41	0.0265	18.04388889	CD	YBHI	none	CommI
45	0.209	18.04388889	CD	CRM	none	CommI
49	0.0313	18.04388889	CD	ABB	pHed	CommI
53	0.6718	18.04388889	CD	PY	pHed	CommI
57	0.0326	18.04388889	CD	ABB	pHed	CommI
61	0.662	18.04388889	CD	PY	pHed	CommI
65	0.029	18.04388889	CD	ABB	pHed	CommI
69	0.6418	18.04388889	CD	PY	pHed	CommI
73	0.0388	18.04388889	CD	YBHI	pHed	CommI
77	0.5163	18.04388889	CD	CRM	pHed	CommI
81	0.0313	18.04388889	CD	YBHI	pHed	CommI
85	0.5221	18.04388889	CD	CRM	pHed	CommI
89	0.0425	18.04388889	CD	YBHI	pHed	CommI
93	0.4942	18.04388889	CD	CRM	pHed	CommI
1	0.0225	18.1475	CD	ABB	none	CommI
5	0.8558	18.1475	CD	PY	none	CommI
9	0.0233	18.1475	CD	ABB	none	CommI
13	0.7866	18.1475	CD	PY	none	CommI
17	0.0246	18.1475	CD	ABB	none	CommI
21	0.8236	18.1475	CD	PY	none	CommI
25	0.0188	18.1475	CD	YBHI	none	CommI
29	0.1042	18.1475	CD	CRM	none	CommI
33	0.0228	18.1475	CD	YBHI	none	CommI
37	0.1592	18.1475	CD	CRM	none	CommI
41	0.0188	18.1475	CD	YBHI	none	CommI
45	0.2154	18.1475	CD	CRM	none	CommI
49	0.0264	18.1475	CD	ABB	pHed	CommI
53	0.8462	18.1475	CD	PY	pHed	CommI
57	0.0244	18.1475	CD	ABB	pHed	CommI
61	0.8458	18.1475	CD	PY	pHed	CommI
65	0.0234	18.1475	CD	ABB	pHed	CommI
69	0.844	18.1475	CD	PY	pHed	CommI
73	0.0304	18.1475	CD	YBHI	pHed	CommI
77	0.7509	18.1475	CD	CRM	pHed	CommI
81	0.0246	18.1475	CD	YBHI	pHed	CommI
85	0.7758	18.1475	CD	CRM	pHed	CommI
89	0.0304	18.1475	CD	YBHI	pHed	CommI
93	0.716	18.1475	CD	CRM	pHed	CommI
1	0.0212	19.16972222	CD	ABB	none	CommI
5	0.7821	19.16972222	CD	PY	none	CommI
9	0.022	19.16972222	CD	ABB	none	CommI
13	0.7612	19.16972222	CD	PY	none	CommI
17	0.0237	19.16972222	CD	ABB	none	CommI
21	0.8073	19.16972222	CD	PY	none	CommI
25	0.0183	19.16972222	CD	YBHI	none	CommI
29	0.0844	19.16972222	CD	CRM	none	CommI
33	0.0223	19.16972222	CD	YBHI	none	CommI
37	0.0983	19.16972222	CD	CRM	none	CommI
41	0.0186	19.16972222	CD	YBHI	none	CommI
45	0.097	19.16972222	CD	CRM	none	CommI
49	0.0272	19.16972222	CD	ABB	pHed	CommI
53	0.8268	19.16972222	CD	PY	pHed	CommI
57	0.0238	19.16972222	CD	ABB	pHed	CommI
61	0.8229	19.16972222	CD	PY	pHed	CommI
65	0.0227	19.16972222	CD	ABB	pHed	CommI
69	0.7934	19.16972222	CD	PY	pHed	CommI
73	0.0311	19.16972222	CD	YBHI	pHed	CommI
77	0.7047	19.16972222	CD	CRM	pHed	CommI
81	0.0243	19.16972222	CD	YBHI	pHed	CommI
85	0.7272	19.16972222	CD	CRM	pHed	CommI
89	0.0308	19.16972222	CD	YBHI	pHed	CommI
93	0.6114	19.16972222	CD	CRM	pHed	CommI
1	0.0202	20.43111111	CD	ABB	none	CommI
5	0.643	20.43111111	CD	PY	none	CommI
9	0.021	20.43111111	CD	ABB	none	CommI
13	0.567	20.43111111	CD	PY	none	CommI
17	0.0224	20.43111111	CD	ABB	none	CommI
21	0.5274	20.43111111	CD	PY	none	CommI
25	0.0179	20.43111111	CD	YBHI	none	CommI
29	0.1249	20.43111111	CD	CRM	none	CommI
33	0.0218	20.43111111	CD	YBHI	none	CommI
37	0.1515	20.43111111	CD	CRM	none	CommI
41	0.0181	20.43111111	CD	YBHI	none	CommI
45	0.1514	20.43111111	CD	CRM	none	CommI
49	0.022	20.43111111	CD	ABB	pHed	CommI
53	0.4998	20.43111111	CD	PY	pHed	CommI
57	0.0224	20.43111111	CD	ABB	pHed	CommI
61	0.4958	20.43111111	CD	PY	pHed	CommI
65	0.0213	20.43111111	CD	ABB	pHed	CommI
69	0.4951	20.43111111	CD	PY	pHed	CommI
73	0.0303	20.43111111	CD	YBHI	pHed	CommI
77	0.3276	20.43111111	CD	CRM	pHed	CommI
81	0.0238	20.43111111	CD	YBHI	pHed	CommI
85	0.3272	20.43111111	CD	CRM	pHed	CommI
89	0.0296	20.43111111	CD	YBHI	pHed	CommI
93	0.3438	20.43111111	CD	CRM	pHed	CommI
1	0.3085	21.00722222	CD	ABB	none	CommI
5	0.0302	21.00722222	CD	PY	none	CommI
9	0.3042	21.00722222	CD	ABB	none	CommI
13	0.0332	21.00722222	CD	PY	none	CommI
17	0.3065	21.00722222	CD	ABB	none	CommI
21	0.028	21.00722222	CD	PY	none	CommI
25	0.5093	21.00722222	CD	YBHI	none	CommI
29	0.0219	21.00722222	CD	CRM	none	CommI
33	0.5142	21.00722222	CD	YBHI	none	CommI
37	0.0212	21.00722222	CD	CRM	none	CommI
41	0.4634	21.00722222	CD	YBHI	none	CommI
45	0.0211	21.00722222	CD	CRM	none	CommI
49	0.227	21.00722222	CD	ABB	pHed	CommI
53	0.0232	21.00722222	CD	PY	pHed	CommI
57	0.2325	21.00722222	CD	ABB	pHed	CommI
61	0.0227	21.00722222	CD	PY	pHed	CommI
65	0.2295	21.00722222	CD	ABB	pHed	CommI
69	0.0216	21.00722222	CD	PY	pHed	CommI
73	0.3321	21.00722222	CD	YBHI	pHed	CommI
77	0.0265	21.00722222	CD	CRM	pHed	CommI
81	0.2158	21.00722222	CD	YBHI	pHed	CommI
85	0.0246	21.00722222	CD	CRM	pHed	CommI
89	0.4154	21.00722222	CD	YBHI	pHed	CommI
93	0.0188	21.00722222	CD	CRM	pHed	CommI
1	0.3826	22.5075	CD	ABB	none	CommI
5	0.0511	22.5075	CD	PY	none	CommI
9	0.4047	22.5075	CD	ABB	none	CommI
13	0.0679	22.5075	CD	PY	none	CommI
17	0.4169	22.5075	CD	ABB	none	CommI
21	0.0555	22.5075	CD	PY	none	CommI
25	0.5444	22.5075	CD	YBHI	none	CommI
29	0.0273	22.5075	CD	CRM	none	CommI
33	0.56	22.5075	CD	YBHI	none	CommI
37	0.0299	22.5075	CD	CRM	none	CommI
41	0.5315	22.5075	CD	YBHI	none	CommI
45	0.0459	22.5075	CD	CRM	none	CommI
49	0.4268	22.5075	CD	ABB	pHed	CommI
53	0.0573	22.5075	CD	PY	pHed	CommI
57	0.4226	22.5075	CD	ABB	pHed	CommI
61	0.075	22.5075	CD	PY	pHed	CommI
65	0.4175	22.5075	CD	ABB	pHed	CommI
69	0.0524	22.5075	CD	PY	pHed	CommI
73	0.5681	22.5075	CD	YBHI	pHed	CommI
77	0.058	22.5075	CD	CRM	pHed	CommI
81	0.4557	22.5075	CD	YBHI	pHed	CommI
85	0.0343	22.5075	CD	CRM	pHed	CommI
89	0.6353	22.5075	CD	YBHI	pHed	CommI
93	0.0219	22.5075	CD	CRM	pHed	CommI
1	0.3663	24.00805556	CD	ABB	none	CommI
5	0.0365	24.00805556	CD	PY	none	CommI
9	0.3998	24.00805556	CD	ABB	none	CommI
13	0.0559	24.00805556	CD	PY	none	CommI
17	0.4267	24.00805556	CD	ABB	none	CommI
21	0.0415	24.00805556	CD	PY	none	CommI
25	0.6084	24.00805556	CD	YBHI	none	CommI
29	0.0234	24.00805556	CD	CRM	none	CommI
33	0.5583	24.00805556	CD	YBHI	none	CommI
37	0.0287	24.00805556	CD	CRM	none	CommI
41	0.5287	24.00805556	CD	YBHI	none	CommI
45	0.0265	24.00805556	CD	CRM	none	CommI
49	0.4717	24.00805556	CD	ABB	pHed	CommI
53	0.0277	24.00805556	CD	PY	pHed	CommI
57	0.4755	24.00805556	CD	ABB	pHed	CommI
61	0.0282	24.00805556	CD	PY	pHed	CommI
65	0.4563	24.00805556	CD	ABB	pHed	CommI
69	0.0251	24.00805556	CD	PY	pHed	CommI
73	0.6564	24.00805556	CD	YBHI	pHed	CommI
77	0.0295	24.00805556	CD	CRM	pHed	CommI
81	0.5249	24.00805556	CD	YBHI	pHed	CommI
85	0.0263	24.00805556	CD	CRM	pHed	CommI
89	0.6668	24.00805556	CD	YBHI	pHed	CommI
93	0.0228	24.00805556	CD	CRM	pHed	CommI
1	0.3027	28.23722222	CD	ABB	none	CommI
5	0.0385	28.23722222	CD	PY	none	CommI
9	0.3286	28.23722222	CD	ABB	none	CommI
13	0.0403	28.23722222	CD	PY	none	CommI
17	0.3521	28.23722222	CD	ABB	none	CommI
21	0.0373	28.23722222	CD	PY	none	CommI
25	0.4605	28.23722222	CD	YBHI	none	CommI
29	0.0247	28.23722222	CD	CRM	none	CommI
33	0.4744	28.23722222	CD	YBHI	none	CommI
37	0.0276	28.23722222	CD	CRM	none	CommI
41	0.4631	28.23722222	CD	YBHI	none	CommI
45	0.0281	28.23722222	CD	CRM	none	CommI
49	0.4315	28.23722222	CD	ABB	pHed	CommI
53	0.0294	28.23722222	CD	PY	pHed	CommI
57	0.4292	28.23722222	CD	ABB	pHed	CommI
61	0.032	28.23722222	CD	PY	pHed	CommI
65	0.4088	28.23722222	CD	ABB	pHed	CommI
69	0.0267	28.23722222	CD	PY	pHed	CommI
73	0.5011	28.23722222	CD	YBHI	pHed	CommI
77	0.0369	28.23722222	CD	CRM	pHed	CommI
81	0.5275	28.23722222	CD	YBHI	pHed	CommI
85	0.0278	28.23722222	CD	CRM	pHed	CommI
89	0.5181	28.23722222	CD	YBHI	pHed	CommI
93	0.0247	28.23722222	CD	CRM	pHed	CommI
1	0.3286	30.98166667	CD	ABB	none	CommI
5	0.0337	30.98166667	CD	PY	none	CommI
9	0.3432	30.98166667	CD	ABB	none	CommI
13	0.0593	30.98166667	CD	PY	none	CommI
17	0.3598	30.98166667	CD	ABB	none	CommI
21	0.0539	30.98166667	CD	PY	none	CommI
25	0.4243	30.98166667	CD	YBHI	none	CommI
29	0.0277	30.98166667	CD	CRM	none	CommI
33	0.4349	30.98166667	CD	YBHI	none	CommI
37	0.0329	30.98166667	CD	CRM	none	CommI
41	0.4223	30.98166667	CD	YBHI	none	CommI
45	0.0306	30.98166667	CD	CRM	none	CommI
49	0.4476	30.98166667	CD	ABB	pHed	CommI
53	0.0392	30.98166667	CD	PY	pHed	CommI
57	0.4356	30.98166667	CD	ABB	pHed	CommI
61	0.0437	30.98166667	CD	PY	pHed	CommI
65	0.415	30.98166667	CD	ABB	pHed	CommI
69	0.0328	30.98166667	CD	PY	pHed	CommI
73	0.5078	30.98166667	CD	YBHI	pHed	CommI
77	0.0322	30.98166667	CD	CRM	pHed	CommI
81	0.5285	30.98166667	CD	YBHI	pHed	CommI
85	0.0251	30.98166667	CD	CRM	pHed	CommI
89	0.4923	30.98166667	CD	YBHI	pHed	CommI
93	0.0243	30.98166667	CD	CRM	pHed	CommI
1	0.3542	32.98222222	CD	ABB	none	CommI
5	0.0353	32.98222222	CD	PY	none	CommI
9	0.3614	32.98222222	CD	ABB	none	CommI
13	0.0577	32.98222222	CD	PY	none	CommI
17	0.3864	32.98222222	CD	ABB	none	CommI
21	0.051	32.98222222	CD	PY	none	CommI
25	0.3983	32.98222222	CD	YBHI	none	CommI
29	0.0255	32.98222222	CD	CRM	none	CommI
33	0.4087	32.98222222	CD	YBHI	none	CommI
37	0.0452	32.98222222	CD	CRM	none	CommI
41	0.3886	32.98222222	CD	YBHI	none	CommI
45	0.0361	32.98222222	CD	CRM	none	CommI
49	0.4716	32.98222222	CD	ABB	pHed	CommI
53	0.0417	32.98222222	CD	PY	pHed	CommI
57	0.4578	32.98222222	CD	ABB	pHed	CommI
61	0.0481	32.98222222	CD	PY	pHed	CommI
65	0.4387	32.98222222	CD	ABB	pHed	CommI
69	0.0353	32.98222222	CD	PY	pHed	CommI
73	0.5027	32.98222222	CD	YBHI	pHed	CommI
77	0.0328	32.98222222	CD	CRM	pHed	CommI
81	0.5483	32.98222222	CD	YBHI	pHed	CommI
85	0.0309	32.98222222	CD	CRM	pHed	CommI
89	0.4933	32.98222222	CD	YBHI	pHed	CommI
93	0.0198	32.98222222	CD	CRM	pHed	CommI
1	0.3943	34.98277778	CD	ABB	none	CommI
5	0.0361	34.98277778	CD	PY	none	CommI
9	0.3988	34.98277778	CD	ABB	none	CommI
13	0.049	34.98277778	CD	PY	none	CommI
17	0.4186	34.98277778	CD	ABB	none	CommI
21	0.0439	34.98277778	CD	PY	none	CommI
25	0.3881	34.98277778	CD	YBHI	none	CommI
29	0.0261	34.98277778	CD	CRM	none	CommI
33	0.3932	34.98277778	CD	YBHI	none	CommI
37	0.1139	34.98277778	CD	CRM	none	CommI
41	0.3733	34.98277778	CD	YBHI	none	CommI
45	0.0371	34.98277778	CD	CRM	none	CommI
49	0.4907	34.98277778	CD	ABB	pHed	CommI
53	0.0424	34.98277778	CD	PY	pHed	CommI
57	0.4694	34.98277778	CD	ABB	pHed	CommI
61	0.0473	34.98277778	CD	PY	pHed	CommI
65	0.4484	34.98277778	CD	ABB	pHed	CommI
69	0.0384	34.98277778	CD	PY	pHed	CommI
73	0.4688	34.98277778	CD	YBHI	pHed	CommI
77	0.034	34.98277778	CD	CRM	pHed	CommI
81	0.5324	34.98277778	CD	YBHI	pHed	CommI
85	0.039	34.98277778	CD	CRM	pHed	CommI
89	0.4553	34.98277778	CD	YBHI	pHed	CommI
93	0.0203	34.98277778	CD	CRM	pHed	CommI
1	0.3984	36.98333333	CD	ABB	none	CommI
5	0.0377	36.98333333	CD	PY	none	CommI
9	0.4074	36.98333333	CD	ABB	none	CommI
13	0.0448	36.98333333	CD	PY	none	CommI
17	0.4348	36.98333333	CD	ABB	none	CommI
21	0.0433	36.98333333	CD	PY	none	CommI
25	0.3808	36.98333333	CD	YBHI	none	CommI
29	0.029	36.98333333	CD	CRM	none	CommI
33	0.3782	36.98333333	CD	YBHI	none	CommI
37	0.2098	36.98333333	CD	CRM	none	CommI
41	0.3325	36.98333333	CD	YBHI	none	CommI
45	0.036	36.98333333	CD	CRM	none	CommI
49	0.5057	36.98333333	CD	ABB	pHed	CommI
53	0.0439	36.98333333	CD	PY	pHed	CommI
57	0.4854	36.98333333	CD	ABB	pHed	CommI
61	0.0693	36.98333333	CD	PY	pHed	CommI
65	0.4622	36.98333333	CD	ABB	pHed	CommI
69	0.0396	36.98333333	CD	PY	pHed	CommI
73	0.4277	36.98333333	CD	YBHI	pHed	CommI
77	0.0446	36.98333333	CD	CRM	pHed	CommI
81	0.4927	36.98333333	CD	YBHI	pHed	CommI
85	0.061	36.98333333	CD	CRM	pHed	CommI
89	0.4196	36.98333333	CD	YBHI	pHed	CommI
93	0.0197	36.98333333	CD	CRM	pHed	CommI
3	0.0447	0	CD	ABB	none	none
7	0.0318	0	CD	PY	none	none
11	0.0482	0	CD	ABB	none	none
15	0.0459	0	CD	PY	none	none
19	0.0472	0	CD	ABB	none	none
23	0.0412	0	CD	PY	none	none
27	0.0187	0	CD	YBHI	none	none
31	0.0293	0	CD	CRM	none	none
35	0.0239	0	CD	YBHI	none	none
39	0.0287	0	CD	CRM	none	none
43	0.0344	0	CD	YBHI	none	none
47	0.0292	0	CD	CRM	none	none
55	0.0446	0	CD	PY	none	none
63	0.033	0	CD	PY	none	none
71	0.0401	0	CD	PY	none	none
75	0.0337	0	CD	YBHI	none	none
79	0.0346	0	CD	CRM	none	none
83	0.0207	0	CD	YBHI	none	none
87	0.0334	0	CD	CRM	none	none
91	0.0189	0	CD	YBHI	none	none
95	0.0308	0	CD	CRM	none	none
3	0.0381	3.314444444	CD	ABB	none	none
7	0.0322	3.314444444	CD	PY	none	none
11	0.0504	3.314444444	CD	ABB	none	none
15	0.0428	3.314444444	CD	PY	none	none
19	0.0467	3.314444444	CD	ABB	none	none
23	0.0424	3.314444444	CD	PY	none	none
27	0.0194	3.314444444	CD	YBHI	none	none
31	0.053	3.314444444	CD	CRM	none	none
35	0.0231	3.314444444	CD	YBHI	none	none
39	0.0709	3.314444444	CD	CRM	none	none
43	0.0252	3.314444444	CD	YBHI	none	none
47	0.0466	3.314444444	CD	CRM	none	none
55	0.0416	3.314444444	CD	PY	none	none
63	0.0352	3.314444444	CD	PY	none	none
71	0.0437	3.314444444	CD	PY	none	none
75	0.0372	3.314444444	CD	YBHI	none	none
79	0.0327	3.314444444	CD	CRM	none	none
83	0.0192	3.314444444	CD	YBHI	none	none
87	0.0331	3.314444444	CD	CRM	none	none
91	0.0197	3.314444444	CD	YBHI	none	none
95	0.0338	3.314444444	CD	CRM	none	none
3	0.0407	3.348611111	CD	ABB	none	none
7	0.0335	3.348611111	CD	PY	none	none
11	0.0552	3.348611111	CD	ABB	none	none
15	0.0433	3.348611111	CD	PY	none	none
19	0.0496	3.348611111	CD	ABB	none	none
23	0.0427	3.348611111	CD	PY	none	none
27	0.0194	3.348611111	CD	YBHI	none	none
31	0.0282	3.348611111	CD	CRM	none	none
35	0.0237	3.348611111	CD	YBHI	none	none
39	0.0265	3.348611111	CD	CRM	none	none
43	0.0277	3.348611111	CD	YBHI	none	none
47	0.0272	3.348611111	CD	CRM	none	none
55	0.0454	3.348611111	CD	PY	none	none
63	0.0384	3.348611111	CD	PY	none	none
71	0.0442	3.348611111	CD	PY	none	none
75	0.0411	3.348611111	CD	YBHI	none	none
79	0.0322	3.348611111	CD	CRM	none	none
83	0.0203	3.348611111	CD	YBHI	none	none
87	0.0313	3.348611111	CD	CRM	none	none
91	0.0189	3.348611111	CD	YBHI	none	none
95	0.0291	3.348611111	CD	CRM	none	none
3	0.0372	4.379166667	CD	ABB	none	none
7	0.0311	4.379166667	CD	PY	none	none
11	0.047	4.379166667	CD	ABB	none	none
15	0.0415	4.379166667	CD	PY	none	none
19	0.0507	4.379166667	CD	ABB	none	none
23	0.0394	4.379166667	CD	PY	none	none
27	0.0212	4.379166667	CD	YBHI	none	none
31	0.0271	4.379166667	CD	CRM	none	none
35	0.0258	4.379166667	CD	YBHI	none	none
39	0.0267	4.379166667	CD	CRM	none	none
43	0.0299	4.379166667	CD	YBHI	none	none
47	0.0268	4.379166667	CD	CRM	none	none
55	0.0422	4.379166667	CD	PY	none	none
63	0.0364	4.379166667	CD	PY	none	none
71	0.0437	4.379166667	CD	PY	none	none
75	0.0405	4.379166667	CD	YBHI	none	none
79	0.0315	4.379166667	CD	CRM	none	none
83	0.0216	4.379166667	CD	YBHI	none	none
87	0.0311	4.379166667	CD	CRM	none	none
91	0.0199	4.379166667	CD	YBHI	none	none
95	0.0291	4.379166667	CD	CRM	none	none
3	0.0364	5.409722222	CD	ABB	none	none
7	0.0307	5.409722222	CD	PY	none	none
11	0.0403	5.409722222	CD	ABB	none	none
15	0.0405	5.409722222	CD	PY	none	none
19	0.0515	5.409722222	CD	ABB	none	none
23	0.0382	5.409722222	CD	PY	none	none
27	0.0218	5.409722222	CD	YBHI	none	none
31	0.0271	5.409722222	CD	CRM	none	none
35	0.0272	5.409722222	CD	YBHI	none	none
39	0.0271	5.409722222	CD	CRM	none	none
43	0.0308	5.409722222	CD	YBHI	none	none
47	0.0275	5.409722222	CD	CRM	none	none
55	0.0407	5.409722222	CD	PY	none	none
63	0.035	5.409722222	CD	PY	none	none
71	0.0425	5.409722222	CD	PY	none	none
75	0.0417	5.409722222	CD	YBHI	none	none
79	0.0309	5.409722222	CD	CRM	none	none
83	0.0235	5.409722222	CD	YBHI	none	none
87	0.031	5.409722222	CD	CRM	none	none
91	0.0218	5.409722222	CD	YBHI	none	none
95	0.028	5.409722222	CD	CRM	none	none
3	0.0351	6.440277778	CD	ABB	none	none
7	0.0306	6.440277778	CD	PY	none	none
11	0.0396	6.440277778	CD	ABB	none	none
15	0.0405	6.440277778	CD	PY	none	none
19	0.0559	6.440277778	CD	ABB	none	none
23	0.0382	6.440277778	CD	PY	none	none
27	0.0232	6.440277778	CD	YBHI	none	none
31	0.0277	6.440277778	CD	CRM	none	none
35	0.0301	6.440277778	CD	YBHI	none	none
39	0.0281	6.440277778	CD	CRM	none	none
43	0.035	6.440277778	CD	YBHI	none	none
47	0.0275	6.440277778	CD	CRM	none	none
55	0.0399	6.440277778	CD	PY	none	none
63	0.0337	6.440277778	CD	PY	none	none
71	0.0415	6.440277778	CD	PY	none	none
75	0.0424	6.440277778	CD	YBHI	none	none
79	0.0304	6.440277778	CD	CRM	none	none
83	0.0298	6.440277778	CD	YBHI	none	none
87	0.0318	6.440277778	CD	CRM	none	none
91	0.0278	6.440277778	CD	YBHI	none	none
95	0.0281	6.440277778	CD	CRM	none	none
3	0.0367	7.470833333	CD	ABB	none	none
7	0.0306	7.470833333	CD	PY	none	none
11	0.0503	7.470833333	CD	ABB	none	none
15	0.0405	7.470833333	CD	PY	none	none
19	0.0726	7.470833333	CD	ABB	none	none
23	0.0379	7.470833333	CD	PY	none	none
27	0.027	7.470833333	CD	YBHI	none	none
31	0.0275	7.470833333	CD	CRM	none	none
35	0.0346	7.470833333	CD	YBHI	none	none
39	0.0284	7.470833333	CD	CRM	none	none
43	0.0419	7.470833333	CD	YBHI	none	none
47	0.0276	7.470833333	CD	CRM	none	none
55	0.0394	7.470833333	CD	PY	none	none
63	0.0337	7.470833333	CD	PY	none	none
71	0.0423	7.470833333	CD	PY	none	none
75	0.0426	7.470833333	CD	YBHI	none	none
79	0.0301	7.470833333	CD	CRM	none	none
83	0.0355	7.470833333	CD	YBHI	none	none
87	0.032	7.470833333	CD	CRM	none	none
91	0.0386	7.470833333	CD	YBHI	none	none
95	0.0283	7.470833333	CD	CRM	none	none
3	0.0424	8.501388889	CD	ABB	none	none
7	0.0304	8.501388889	CD	PY	none	none
11	0.0825	8.501388889	CD	ABB	none	none
15	0.0399	8.501388889	CD	PY	none	none
19	0.1106	8.501388889	CD	ABB	none	none
23	0.0374	8.501388889	CD	PY	none	none
27	0.0341	8.501388889	CD	YBHI	none	none
31	0.0278	8.501388889	CD	CRM	none	none
35	0.0435	8.501388889	CD	YBHI	none	none
39	0.0283	8.501388889	CD	CRM	none	none
43	0.0546	8.501388889	CD	YBHI	none	none
47	0.027	8.501388889	CD	CRM	none	none
55	0.0385	8.501388889	CD	PY	none	none
63	0.0334	8.501388889	CD	PY	none	none
71	0.0421	8.501388889	CD	PY	none	none
75	0.0427	8.501388889	CD	YBHI	none	none
79	0.0304	8.501388889	CD	CRM	none	none
83	0.0394	8.501388889	CD	YBHI	none	none
87	0.0313	8.501388889	CD	CRM	none	none
91	0.0408	8.501388889	CD	YBHI	none	none
95	0.0276	8.501388889	CD	CRM	none	none
3	0.0597	9.531944444	CD	ABB	none	none
7	0.0304	9.531944444	CD	PY	none	none
11	0.1308	9.531944444	CD	ABB	none	none
15	0.0395	9.531944444	CD	PY	none	none
19	0.1756	9.531944444	CD	ABB	none	none
23	0.037	9.531944444	CD	PY	none	none
27	0.0505	9.531944444	CD	YBHI	none	none
31	0.0273	9.531944444	CD	CRM	none	none
35	0.0661	9.531944444	CD	YBHI	none	none
39	0.0284	9.531944444	CD	CRM	none	none
43	0.0806	9.531944444	CD	YBHI	none	none
47	0.0273	9.531944444	CD	CRM	none	none
55	0.0388	9.531944444	CD	PY	none	none
63	0.0342	9.531944444	CD	PY	none	none
71	0.0433	9.531944444	CD	PY	none	none
75	0.0435	9.531944444	CD	YBHI	none	none
79	0.0305	9.531944444	CD	CRM	none	none
83	0.0595	9.531944444	CD	YBHI	none	none
87	0.0315	9.531944444	CD	CRM	none	none
91	0.0694	9.531944444	CD	YBHI	none	none
95	0.0278	9.531944444	CD	CRM	none	none
3	0.1132	10.5625	CD	ABB	none	none
7	0.0301	10.5625	CD	PY	none	none
11	0.2405	10.5625	CD	ABB	none	none
15	0.0395	10.5625	CD	PY	none	none
19	0.271	10.5625	CD	ABB	none	none
23	0.0373	10.5625	CD	PY	none	none
27	0.0833	10.5625	CD	YBHI	none	none
31	0.0273	10.5625	CD	CRM	none	none
35	0.1094	10.5625	CD	YBHI	none	none
39	0.0281	10.5625	CD	CRM	none	none
43	0.1297	10.5625	CD	YBHI	none	none
47	0.0275	10.5625	CD	CRM	none	none
55	0.0384	10.5625	CD	PY	none	none
63	0.0344	10.5625	CD	PY	none	none
71	0.0444	10.5625	CD	PY	none	none
75	0.0437	10.5625	CD	YBHI	none	none
79	0.0307	10.5625	CD	CRM	none	none
83	0.1808	10.5625	CD	YBHI	none	none
87	0.0314	10.5625	CD	CRM	none	none
91	0.1832	10.5625	CD	YBHI	none	none
95	0.0281	10.5625	CD	CRM	none	none
3	0.2439	11.59305556	CD	ABB	none	none
7	0.0303	11.59305556	CD	PY	none	none
11	0.344	11.59305556	CD	ABB	none	none
15	0.0396	11.59305556	CD	PY	none	none
19	0.3745	11.59305556	CD	ABB	none	none
23	0.0373	11.59305556	CD	PY	none	none
27	0.1551	11.59305556	CD	YBHI	none	none
31	0.0271	11.59305556	CD	CRM	none	none
35	0.2001	11.59305556	CD	YBHI	none	none
39	0.0279	11.59305556	CD	CRM	none	none
43	0.224	11.59305556	CD	YBHI	none	none
47	0.0271	11.59305556	CD	CRM	none	none
55	0.0388	11.59305556	CD	PY	none	none
63	0.0365	11.59305556	CD	PY	none	none
71	0.0472	11.59305556	CD	PY	none	none
75	0.043	11.59305556	CD	YBHI	none	none
79	0.0307	11.59305556	CD	CRM	none	none
83	0.3349	11.59305556	CD	YBHI	none	none
87	0.0316	11.59305556	CD	CRM	none	none
91	0.3435	11.59305556	CD	YBHI	none	none
95	0.0283	11.59305556	CD	CRM	none	none
3	0.4196	13.51194444	CD	ABB	none	none
7	0.0299	13.51194444	CD	PY	none	none
11	0.4615	13.51194444	CD	ABB	none	none
15	0.0395	13.51194444	CD	PY	none	none
19	0.5162	13.51194444	CD	ABB	none	none
23	0.0382	13.51194444	CD	PY	none	none
27	0.4441	13.51194444	CD	YBHI	none	none
31	0.0254	13.51194444	CD	CRM	none	none
35	0.4863	13.51194444	CD	YBHI	none	none
39	0.0261	13.51194444	CD	CRM	none	none
43	0.5027	13.51194444	CD	YBHI	none	none
47	0.0264	13.51194444	CD	CRM	none	none
55	0.0402	13.51194444	CD	PY	none	none
63	0.038	13.51194444	CD	PY	none	none
71	0.0472	13.51194444	CD	PY	none	none
75	0.0448	13.51194444	CD	YBHI	none	none
79	0.0305	13.51194444	CD	CRM	none	none
83	0.4681	13.51194444	CD	YBHI	none	none
87	0.0328	13.51194444	CD	CRM	none	none
91	0.4833	13.51194444	CD	YBHI	none	none
95	0.0273	13.51194444	CD	CRM	none	none
3	0.022	18.04388889	CD	ABB	none	none
7	0.4018	18.04388889	CD	PY	none	none
11	0.0253	18.04388889	CD	ABB	none	none
15	0.3406	18.04388889	CD	PY	none	none
19	0.0307	18.04388889	CD	ABB	none	none
23	0.4682	18.04388889	CD	PY	none	none
27	0.0235	18.04388889	CD	YBHI	none	none
31	0.0524	18.04388889	CD	CRM	none	none
35	0.031	18.04388889	CD	YBHI	none	none
39	0.0463	18.04388889	CD	CRM	none	none
43	0.0334	18.04388889	CD	YBHI	none	none
47	0.052	18.04388889	CD	CRM	none	none
55	0.6824	18.04388889	CD	PY	none	none
63	0.6015	18.04388889	CD	PY	none	none
71	0.6085	18.04388889	CD	PY	none	none
75	0.0362	18.04388889	CD	YBHI	none	none
79	0.0849	18.04388889	CD	CRM	none	none
83	0.0374	18.04388889	CD	YBHI	none	none
87	0.0849	18.04388889	CD	CRM	none	none
91	0.0451	18.04388889	CD	YBHI	none	none
95	0.1044	18.04388889	CD	CRM	none	none
3	0.0184	18.1475	CD	ABB	none	none
7	0.391	18.1475	CD	PY	none	none
11	0.0237	18.1475	CD	ABB	none	none
15	0.3718	18.1475	CD	PY	none	none
19	0.0267	18.1475	CD	ABB	none	none
23	0.5062	18.1475	CD	PY	none	none
27	0.0286	18.1475	CD	YBHI	none	none
31	0.0407	18.1475	CD	CRM	none	none
35	0.0239	18.1475	CD	YBHI	none	none
39	0.0422	18.1475	CD	CRM	none	none
43	0.0225	18.1475	CD	YBHI	none	none
47	0.0388	18.1475	CD	CRM	none	none
55	0.4586	18.1475	CD	PY	none	none
63	0.7356	18.1475	CD	PY	none	none
71	0.7346	18.1475	CD	PY	none	none
75	0.0259	18.1475	CD	YBHI	none	none
79	0.0515	18.1475	CD	CRM	none	none
83	0.0276	18.1475	CD	YBHI	none	none
87	0.0517	18.1475	CD	CRM	none	none
91	0.0282	18.1475	CD	YBHI	none	none
95	0.0798	18.1475	CD	CRM	none	none
3	0.0175	19.16972222	CD	ABB	none	none
7	0.4535	19.16972222	CD	PY	none	none
11	0.0224	19.16972222	CD	ABB	none	none
15	0.4475	19.16972222	CD	PY	none	none
19	0.0254	19.16972222	CD	ABB	none	none
23	0.4216	19.16972222	CD	PY	none	none
27	0.0267	19.16972222	CD	YBHI	none	none
31	0.0457	19.16972222	CD	CRM	none	none
35	0.0228	19.16972222	CD	YBHI	none	none
39	0.0486	19.16972222	CD	CRM	none	none
43	0.0221	19.16972222	CD	YBHI	none	none
47	0.0447	19.16972222	CD	CRM	none	none
55	0.4704	19.16972222	CD	PY	none	none
63	0.6388	19.16972222	CD	PY	none	none
71	0.6251	19.16972222	CD	PY	none	none
75	0.0252	19.16972222	CD	YBHI	none	none
79	0.0678	19.16972222	CD	CRM	none	none
83	0.0272	19.16972222	CD	YBHI	none	none
87	0.0661	19.16972222	CD	CRM	none	none
91	0.0284	19.16972222	CD	YBHI	none	none
95	0.0824	19.16972222	CD	CRM	none	none
3	0.017	20.43111111	CD	ABB	none	none
7	0.487	20.43111111	CD	PY	none	none
11	0.0215	20.43111111	CD	ABB	none	none
15	0.4811	20.43111111	CD	PY	none	none
19	0.0244	20.43111111	CD	ABB	none	none
23	0.4623	20.43111111	CD	PY	none	none
27	0.0196	20.43111111	CD	YBHI	none	none
31	0.0565	20.43111111	CD	CRM	none	none
35	0.0216	20.43111111	CD	YBHI	none	none
39	0.0558	20.43111111	CD	CRM	none	none
43	0.0216	20.43111111	CD	YBHI	none	none
47	0.0589	20.43111111	CD	CRM	none	none
55	0.4713	20.43111111	CD	PY	none	none
63	0.4537	20.43111111	CD	PY	none	none
71	0.4567	20.43111111	CD	PY	none	none
75	0.0243	20.43111111	CD	YBHI	none	none
79	0.0907	20.43111111	CD	CRM	none	none
83	0.0265	20.43111111	CD	YBHI	none	none
87	0.0876	20.43111111	CD	CRM	none	none
91	0.0272	20.43111111	CD	YBHI	none	none
95	0.1098	20.43111111	CD	CRM	none	none
3	0.3083	21.00722222	CD	ABB	none	none
7	0.0293	21.00722222	CD	PY	none	none
11	0.3386	21.00722222	CD	ABB	none	none
15	0.0381	21.00722222	CD	PY	none	none
19	0.3405	21.00722222	CD	ABB	none	none
23	0.0361	21.00722222	CD	PY	none	none
27	0.5079	21.00722222	CD	YBHI	none	none
31	0.0329	21.00722222	CD	CRM	none	none
35	0.5042	21.00722222	CD	YBHI	none	none
39	0.0262	21.00722222	CD	CRM	none	none
43	0.493	21.00722222	CD	YBHI	none	none
47	0.1551	21.00722222	CD	CRM	none	none
55	0.0348	21.00722222	CD	PY	none	none
63	0.029	21.00722222	CD	PY	none	none
71	0.0349	21.00722222	CD	PY	none	none
75	0.0293	21.00722222	CD	YBHI	none	none
79	0.2882	21.00722222	CD	CRM	none	none
83	0.5169	21.00722222	CD	YBHI	none	none
87	0.2755	21.00722222	CD	CRM	none	none
91	0.4867	21.00722222	CD	YBHI	none	none
95	0.2668	21.00722222	CD	CRM	none	none
3	0.3576	22.5075	CD	ABB	none	none
7	0.0342	22.5075	CD	PY	none	none
11	0.3992	22.5075	CD	ABB	none	none
15	0.0405	22.5075	CD	PY	none	none
19	0.3975	22.5075	CD	ABB	none	none
23	0.0384	22.5075	CD	PY	none	none
27	0.5455	22.5075	CD	YBHI	none	none
31	0.0306	22.5075	CD	CRM	none	none
35	0.5528	22.5075	CD	YBHI	none	none
39	0.0457	22.5075	CD	CRM	none	none
43	0.5339	22.5075	CD	YBHI	none	none
47	0.2658	22.5075	CD	CRM	none	none
55	0.0466	22.5075	CD	PY	none	none
63	0.0408	22.5075	CD	PY	none	none
71	0.0377	22.5075	CD	PY	none	none
75	0.0718	22.5075	CD	YBHI	none	none
79	0.3799	22.5075	CD	CRM	none	none
83	0.5346	22.5075	CD	YBHI	none	none
87	0.3751	22.5075	CD	CRM	none	none
91	0.4905	22.5075	CD	YBHI	none	none
95	0.3754	22.5075	CD	CRM	none	none
3	0.3655	24.00805556	CD	ABB	none	none
7	0.0325	24.00805556	CD	PY	none	none
11	0.3971	24.00805556	CD	ABB	none	none
15	0.0408	24.00805556	CD	PY	none	none
19	0.3965	24.00805556	CD	ABB	none	none
23	0.0392	24.00805556	CD	PY	none	none
27	0.5413	24.00805556	CD	YBHI	none	none
31	0.1364	24.00805556	CD	CRM	none	none
35	0.5489	24.00805556	CD	YBHI	none	none
39	0.0863	24.00805556	CD	CRM	none	none
43	0.7285	24.00805556	CD	YBHI	none	none
47	0.3532	24.00805556	CD	CRM	none	none
55	0.0386	24.00805556	CD	PY	none	none
63	0.0319	24.00805556	CD	PY	none	none
71	0.038	24.00805556	CD	PY	none	none
75	0.0444	24.00805556	CD	YBHI	none	none
79	0.4248	24.00805556	CD	CRM	none	none
83	0.5163	24.00805556	CD	YBHI	none	none
87	0.439	24.00805556	CD	CRM	none	none
91	0.4867	24.00805556	CD	YBHI	none	none
95	0.4494	24.00805556	CD	CRM	none	none
3	0.3578	28.23722222	CD	ABB	none	none
7	0.0359	28.23722222	CD	PY	none	none
11	0.3925	28.23722222	CD	ABB	none	none
15	0.0413	28.23722222	CD	PY	none	none
19	0.3831	28.23722222	CD	ABB	none	none
23	0.039	28.23722222	CD	PY	none	none
27	0.4491	28.23722222	CD	YBHI	none	none
31	0.4929	28.23722222	CD	CRM	none	none
35	0.4538	28.23722222	CD	YBHI	none	none
39	0.4076	28.23722222	CD	CRM	none	none
43	0.4352	28.23722222	CD	YBHI	none	none
47	0.4065	28.23722222	CD	CRM	none	none
55	0.0398	28.23722222	CD	PY	none	none
63	0.0333	28.23722222	CD	PY	none	none
71	0.0386	28.23722222	CD	PY	none	none
75	0.066	28.23722222	CD	YBHI	none	none
79	0.4296	28.23722222	CD	CRM	none	none
83	0.4493	28.23722222	CD	YBHI	none	none
87	0.4783	28.23722222	CD	CRM	none	none
91	0.4382	28.23722222	CD	YBHI	none	none
95	0.4671	28.23722222	CD	CRM	none	none
3	0.3956	30.98166667	CD	ABB	none	none
7	0.0347	30.98166667	CD	PY	none	none
11	0.4243	30.98166667	CD	ABB	none	none
15	0.0406	30.98166667	CD	PY	none	none
19	0.4161	30.98166667	CD	ABB	none	none
23	0.0392	30.98166667	CD	PY	none	none
27	0.4219	30.98166667	CD	YBHI	none	none
31	0.6449	30.98166667	CD	CRM	none	none
35	0.4432	30.98166667	CD	YBHI	none	none
39	0.5521	30.98166667	CD	CRM	none	none
43	0.4236	30.98166667	CD	YBHI	none	none
47	0.4089	30.98166667	CD	CRM	none	none
55	0.0404	30.98166667	CD	PY	none	none
63	0.0362	30.98166667	CD	PY	none	none
71	0.0401	30.98166667	CD	PY	none	none
75	0.0591	30.98166667	CD	YBHI	none	none
79	0.4018	30.98166667	CD	CRM	none	none
83	0.4477	30.98166667	CD	YBHI	none	none
87	0.4497	30.98166667	CD	CRM	none	none
91	0.4472	30.98166667	CD	YBHI	none	none
95	0.4658	30.98166667	CD	CRM	none	none
3	0.425	32.98222222	CD	ABB	none	none
7	0.0406	32.98222222	CD	PY	none	none
11	0.4467	32.98222222	CD	ABB	none	none
15	0.0436	32.98222222	CD	PY	none	none
19	0.4286	32.98222222	CD	ABB	none	none
23	0.0454	32.98222222	CD	PY	none	none
27	0.391	32.98222222	CD	YBHI	none	none
31	0.5875	32.98222222	CD	CRM	none	none
35	0.4182	32.98222222	CD	YBHI	none	none
39	0.5972	32.98222222	CD	CRM	none	none
43	0.3926	32.98222222	CD	YBHI	none	none
47	0.3975	32.98222222	CD	CRM	none	none
55	0.0435	32.98222222	CD	PY	none	none
63	0.0447	32.98222222	CD	PY	none	none
71	0.0425	32.98222222	CD	PY	none	none
75	0.0689	32.98222222	CD	YBHI	none	none
79	0.3788	32.98222222	CD	CRM	none	none
83	0.4413	32.98222222	CD	YBHI	none	none
87	0.4307	32.98222222	CD	CRM	none	none
91	0.453	32.98222222	CD	YBHI	none	none
95	0.4553	32.98222222	CD	CRM	none	none
3	0.4522	34.98277778	CD	ABB	none	none
7	0.0631	34.98277778	CD	PY	none	none
11	0.4687	34.98277778	CD	ABB	none	none
15	0.0524	34.98277778	CD	PY	none	none
19	0.4525	34.98277778	CD	ABB	none	none
23	0.067	34.98277778	CD	PY	none	none
27	0.3863	34.98277778	CD	YBHI	none	none
31	0.5971	34.98277778	CD	CRM	none	none
35	0.3977	34.98277778	CD	YBHI	none	none
39	0.5948	34.98277778	CD	CRM	none	none
43	0.3824	34.98277778	CD	YBHI	none	none
47	0.3787	34.98277778	CD	CRM	none	none
55	0.0577	34.98277778	CD	PY	none	none
63	0.068	34.98277778	CD	PY	none	none
71	0.0523	34.98277778	CD	PY	none	none
75	0.0606	34.98277778	CD	YBHI	none	none
79	0.3615	34.98277778	CD	CRM	none	none
83	0.4106	34.98277778	CD	YBHI	none	none
87	0.4257	34.98277778	CD	CRM	none	none
91	0.4369	34.98277778	CD	YBHI	none	none
95	0.449	34.98277778	CD	CRM	none	none
3	0.4593	36.98333333	CD	ABB	none	none
7	0.116	36.98333333	CD	PY	none	none
11	0.4741	36.98333333	CD	ABB	none	none
15	0.0812	36.98333333	CD	PY	none	none
19	0.4588	36.98333333	CD	ABB	none	none
23	0.1198	36.98333333	CD	PY	none	none
27	0.3696	36.98333333	CD	YBHI	none	none
31	0.5362	36.98333333	CD	CRM	none	none
35	0.3789	36.98333333	CD	YBHI	none	none
39	0.5941	36.98333333	CD	CRM	none	none
43	0.3708	36.98333333	CD	YBHI	none	none
47	0.3691	36.98333333	CD	CRM	none	none
55	0.1015	36.98333333	CD	PY	none	none
63	0.1199	36.98333333	CD	PY	none	none
71	0.0792	36.98333333	CD	PY	none	none
75	0.0644	36.98333333	CD	YBHI	none	none
79	0.3466	36.98333333	CD	CRM	none	none
83	0.3811	36.98333333	CD	YBHI	none	none
87	0.397	36.98333333	CD	CRM	none	none
91	0.4085	36.98333333	CD	YBHI	none	none
95	0.4548	36.98333333	CD	CRM	none	none
