# Supplementary material for: Negative interactions determine Clostridioides difficile growth in synthetic human gut communities
Source: Mol Syst Biol. 2021 Oct 25;17(10):e10355. doi: 10.15252/msb.202110355 (PMC8543057; doi:10.15252/msb.202110355)
Supplement: Supplementary file 6 — Dataset EV4 [file MSB-17-e10355-s006.zip › DatasetEV4/FigS7.csv]

Time	Row	Column	Sample	CA	BV	CS	CD	Unclassified	Total	EL	BO	PC	ER	BH	CH	FP	DP	BU	BT	BL	BP	BF	Condition	Conc	OD600
0	G	1	P09G01	1	1	16569	1	3	16581	0	0	1	1	0	0	0	2	2	0	0	0	0	CS	0	0.0022
0	F	8	P09F08	0	0	2	2651	3	17926	2	0	0	0	2	1	15257	3	1	0	0	3	0	CD FP	0	0.0022
0	F	9	P09F09	1	1	0	3308	2	23436	0	0	6	0	0	1	20102	1	9	1	0	4	0	CD FP	0	0.0022
0	G	3	P09G03	1	4	3	1	3	17124	0	1	1	2	0	0	17038	27	2	3	1	33	1	FP	0	0.0022
0	F	1	P09F01	0	0	19085	1126	6	20323	1	0	0	0	2	2	0	1	6	0	8	85	0	CD CS	0	0.0022
0	G	2	P09G02	2	3	1	2	0	18413	1	0	1	2	0	1	1	18396	2	1	0	0	0	DP	0	0.0022
0	F	2	P09F02	0	0	18655	1165	6	19830	0	0	0	0	0	3	0	0	1	0	0	0	0	CD CS	0	0.0022
0	F	3	P09F03	0	0	16387	785	4	17215	2	0	1	0	0	0	0	2	12	0	0	21	0	CD CS	0	0.0022
0	F	11	P09F11	0	1	2	3144	4	8282	0	0	3	2	5075	1	0	1	10	0	0	39	0	CD BH	0	0.0022
0	F	4	P09F04	0	1	8	1963	15	21841	0	2	0	0	3	0	0	19843	2	0	0	3	0	CD DP	0	0.0022
0	F	5	P09F05	3	0	2	1402	11	19814	0	4	2	1	1	0	0	18330	4	0	0	54	0	CD DP	0	0.0022
0	F	6	P09F06	0	0	1	1201	3	15367	0	2	1	0	0	0	0	14151	4	0	0	4	0	CD DP	0	0.0022
0	F	7	P09F07	1	0	2	3721	4	22813	1	0	6	4	0	0	19050	2	2	1	0	19	0	CD FP	0	0.0022
0	G	10	P09G10	0	4	2	2	493	15450	1	14919	0	2	0	2	2	0	3	3	1	9	2	BO	0	0.0022
0	G	11	P09G11	1	3	0	1	2	19005	0	0	2	0	1	0	0	2	6	18981	0	6	0	BT	0	0.0022
0	G	12	P09G12	0	2	2	1	0	18115	0	1	1	0	0	1	0	0	18104	0	0	0	0	BU	0	0.0022
0	H	1	P09H01	0	17809	0	4	1	17817	0	0	1	0	0	0	0	0	1	1	0	0	0	BV	0	0.0022
0	H	2	P09H02	0	1	0	19586	4	19608	0	0	4	0	4	1	0	0	3	1	0	0	0	CD	0	0.0022
0	F	8	P13F08	0	1	0	320	4	14533	3	3	1	4	3	3	1	0	0	14116	8	52	8	CD BT	0	0.0022
0	F	5	P13F05	1	2	0	499	221	15108	0	14295	0	5	3	0	0	4	8	3	6	41	7	CD BO	0	0.0022
0	F	4	P13F04	0	2	0	424	138	14386	0	13723	0	2	2	3	1	2	6	5	9	45	16	CD BO	0	0.0022
0	F	9	P13F09	0	6	0	269	2	14840	1	3	0	7	2	1	6	0	3	14388	18	96	24	CD BT	0	0.0022
0	F	6	P13F06	1	0	0	297	125	12946	0	12461	1	7	0	0	0	1	2	2	9	34	4	CD BO	0	0.0022
0	F	11	P13F11	0	1	1	636	3	15707	0	3	3	0	8	1	0	0	14964	4	0	80	1	CD BU	0	0.0022
0	F	1	P13F01	1	2	3	1243	7	12427	1	1	0	0	1	11157	0	2	1	1	0	4	0	CD CH	0	0.0022
0	F	2	P13F02	1	0	0	881	12	10152	0	0	0	0	1	9247	0	0	1	4	0	4	0	CD CH	0	0.0022
0	F	12	P13F12	1	0	0	566	12	15019	1	4	0	0	0	0	0	0	14424	3	0	4	0	CD BU	0	0.0022
0	H	7	P13H07	0	0	0	7286	0	7373	0	0	11	2	0	0	5	0	0	64	0	0	0	CD	0	0.0022
0	H	8	P13H08	0	2	0	3191	1	3237	0	0	5	0	1	0	3	0	0	29	0	1	0	CD	0	0.0022
0	F	2	P11F02	8508	0	2	500	1	9017	1	0	0	0	0	0	1	1	1	2	0	0	0	CD CA	0	0.0022
0	F	1	P11F01	8623	0	1	446	0	9074	0	0	1	1	0	0	0	2	0	0	0	0	0	CD CA	0	0.0022
0	F	3	P11F03	7677	0	1	300	0	7984	0	0	2	1	0	0	2	0	0	1	0	0	0	CD CA	0	0.0022
0	F	4	P11F04	1	0	1	742	3	11296	0	0	10540	2	1	1	1	1	0	0	0	0	0	CD PC	0	0.0022
0	F	5	P11F05	1	1	1	930	4	14742	0	1	13797	1	1	0	2	3	0	0	0	0	0	CD PC	0	0.0022
0	F	6	P11F06	1	1	0	679	6	11680	0	1	10988	1	0	0	1	0	1	1	0	0	0	CD PC	0	0.0022
0	F	7	P11F07	1	4	1	293	2	9461	0	0	2	9153	0	0	2	2	0	1	0	0	0	CD ER	0	0.0022
0	F	9	P11F09	0	2	3	344	1	10392	13	0	5	10017	0	0	0	3	1	2	0	0	0	CD ER	0	0.0022
0	F	10	P11F10	0	0	0	762	1	9847	9076	3	1	0	1	1	0	0	2	0	0	0	0	CD EL	0	0.0022
0	F	11	P11F11	0	0	0	511	0	6262	5747	0	0	1	0	0	0	1	0	2	0	0	0	CD EL	0	0.0022
0	F	12	P11F12	1	0	1	474	3	5104	4619	0	1	1	1	0	0	0	3	0	0	0	0	CD EL	0	0.0022
0	H	7	P11H07	0	10493	0	252	4	10755	0	1	0	1	0	0	0	0	0	4	0	0	0	CD BV	0	0.0022
0	H	8	P11H08	0	9291	0	260	0	9556	0	0	0	1	0	0	0	0	1	2	0	0	0	CD BV	0	0.0022
0	H	9	P11H09	1	11970	0	366	3	12342	0	0	0	0	0	0	0	0	0	1	0	0	0	CD BV	0	0.0022
