# Supplementary material for: Negative interactions determine Clostridioides difficile growth in synthetic human gut communities
Source: Mol Syst Biol. 2021 Oct 25;17(10):e10355. doi: 10.15252/msb.202110355 (PMC8543057; doi:10.15252/msb.202110355)
Supplement: Supplementary file 6 — Dataset EV4 [file MSB-17-e10355-s006.zip › DatasetEV4/FigS6.csv]

	time	well	OD600	media	species	density
0	0	0	0.0476	CommO	CD	0
1	1	0	0.0448	CommO	CD	0
2	2	0	0.0455	CommO	CD	0
3	3	0	0.047	CommO	CD	0
4	4	0	0.0495	CommO	CD	0
5	5	0	0.0529	CommO	CD	0
6	6	0	0.0576	CommO	CD	0
7	7	0	0.0654	CommO	CD	0
8	8	0	0.0791	CommO	CD	0
9	10.31555556	0	0.1423	CommO	CD	0
10	11.31555556	0	0.1936	CommO	CD	0
11	12.31555556	0	0.254	CommO	CD	0
12	13.31555556	0	0.322	CommO	CD	0
13	14.31555556	0	0.3938	CommO	CD	0
14	15.31555556	0	0.4562	CommO	CD	0
15	16.31555556	0	0.512	CommO	CD	0
16	17.31555556	0	0.5487	CommO	CD	0
17	18.31555556	0	0.5744	CommO	CD	0
18	19.31555556	0	0.5943	CommO	CD	0
19	20.31555556	0	0.6258	CommO	CD	0
20	21.31555556	0	0.6508	CommO	CD	0
21	22.31555556	0	0.6657	CommO	CD	0
22	23.31555556	0	0.672	CommO	CD	0
23	24.31555556	0	0.6889	CommO	CD	0
24	25.31555556	0	0.6952	CommO	CD	0
25	26.31555556	0	0.6946	CommO	CD	0
26	27.31555556	0	0.6998	CommO	CD	0
27	28.31555556	0	0.6714	CommO	CD	0
28	29.31555556	0	0.6159	CommO	CD	0
29	30.31555556	0	0.5355	CommO	CD	0
30	31.31555556	0	0.518	CommO	CD	0
31	32.31555556	0	0.5558	CommO	CD	0
32	33.31555556	0	0.5502	CommO	CD	0
33	0	8	0.0499	CommO	CD	0
34	1	8	0.0458	CommO	CD	0
35	2	8	0.0463	CommO	CD	0
36	3	8	0.0477	CommO	CD	0
37	4	8	0.05	CommO	CD	0
38	5	8	0.0535	CommO	CD	0
39	6	8	0.0584	CommO	CD	0
40	7	8	0.0682	CommO	CD	0
41	8	8	0.086	CommO	CD	0
42	10.31555556	8	0.1637	CommO	CD	0
43	11.31555556	8	0.2255	CommO	CD	0
44	12.31555556	8	0.2904	CommO	CD	0
45	13.31555556	8	0.3605	CommO	CD	0
46	14.31555556	8	0.4307	CommO	CD	0
47	15.31555556	8	0.4874	CommO	CD	0
48	16.31555556	8	0.5282	CommO	CD	0
49	17.31555556	8	0.5549	CommO	CD	0
50	18.31555556	8	0.5791	CommO	CD	0
51	19.31555556	8	0.5996	CommO	CD	0
52	20.31555556	8	0.6333	CommO	CD	0
53	21.31555556	8	0.6527	CommO	CD	0
54	22.31555556	8	0.6629	CommO	CD	0
55	23.31555556	8	0.6628	CommO	CD	0
56	24.31555556	8	0.6797	CommO	CD	0
57	25.31555556	8	0.6811	CommO	CD	0
58	26.31555556	8	0.6827	CommO	CD	0
59	27.31555556	8	0.6776	CommO	CD	0
60	28.31555556	8	0.662	CommO	CD	0
61	29.31555556	8	0.6168	CommO	CD	0
62	30.31555556	8	0.583	CommO	CD	0
63	31.31555556	8	0.546	CommO	CD	0
64	32.31555556	8	0.5126	CommO	CD	0
65	33.31555556	8	0.4892	CommO	CD	0
66	0	16	0.043	CommO	CD	0
67	1	16	0.04	CommO	CD	0
68	2	16	0.0404	CommO	CD	0
69	3	16	0.0419	CommO	CD	0
70	4	16	0.0445	CommO	CD	0
71	5	16	0.0476	CommO	CD	0
72	6	16	0.0523	CommO	CD	0
73	7	16	0.0615	CommO	CD	0
74	8	16	0.0777	CommO	CD	0
75	10.31555556	16	0.1509	CommO	CD	0
76	11.31555556	16	0.2051	CommO	CD	0
77	12.31555556	16	0.2625	CommO	CD	0
78	13.31555556	16	0.325	CommO	CD	0
79	14.31555556	16	0.3918	CommO	CD	0
80	15.31555556	16	0.4674	CommO	CD	0
81	16.31555556	16	0.5195	CommO	CD	0
82	17.31555556	16	0.5598	CommO	CD	0
83	18.31555556	16	0.5803	CommO	CD	0
84	19.31555556	16	0.6049	CommO	CD	0
85	20.31555556	16	0.6327	CommO	CD	0
86	21.31555556	16	0.6582	CommO	CD	0
87	22.31555556	16	0.6743	CommO	CD	0
88	23.31555556	16	0.6813	CommO	CD	0
89	24.31555556	16	0.7007	CommO	CD	0
90	25.31555556	16	0.7037	CommO	CD	0
91	26.31555556	16	0.7093	CommO	CD	0
92	27.31555556	16	0.7161	CommO	CD	0
93	28.31555556	16	0.7057	CommO	CD	0
94	29.31555556	16	0.675	CommO	CD	0
95	30.31555556	16	0.5825	CommO	CD	0
96	31.31555556	16	0.5586	CommO	CD	0
97	32.31555556	16	0.5808	CommO	CD	0
98	33.31555556	16	0.5615	CommO	CD	0
99	0	1	0.0521	CommO	CD	0.1
100	1	1	0.0485	CommO	CD	0.1
101	2	1	0.0486	CommO	CD	0.1
102	3	1	0.05	CommO	CD	0.1
103	4	1	0.0523	CommO	CD	0.1
104	5	1	0.0556	CommO	CD	0.1
105	6	1	0.0604	CommO	CD	0.1
106	7	1	0.0683	CommO	CD	0.1
107	8	1	0.0833	CommO	CD	0.1
108	10.31555556	1	0.1535	CommO	CD	0.1
109	11.31555556	1	0.2029	CommO	CD	0.1
110	12.31555556	1	0.2615	CommO	CD	0.1
111	13.31555556	1	0.3244	CommO	CD	0.1
112	14.31555556	1	0.3871	CommO	CD	0.1
113	15.31555556	1	0.4502	CommO	CD	0.1
114	16.31555556	1	0.5064	CommO	CD	0.1
115	17.31555556	1	0.5345	CommO	CD	0.1
116	18.31555556	1	0.5567	CommO	CD	0.1
117	19.31555556	1	0.5923	CommO	CD	0.1
118	20.31555556	1	0.6219	CommO	CD	0.1
119	21.31555556	1	0.6474	CommO	CD	0.1
120	22.31555556	1	0.6597	CommO	CD	0.1
121	23.31555556	1	0.665	CommO	CD	0.1
122	24.31555556	1	0.6718	CommO	CD	0.1
123	25.31555556	1	0.6732	CommO	CD	0.1
124	26.31555556	1	0.6681	CommO	CD	0.1
125	27.31555556	1	0.6721	CommO	CD	0.1
126	28.31555556	1	0.6717	CommO	CD	0.1
127	29.31555556	1	0.6611	CommO	CD	0.1
128	30.31555556	1	0.6636	CommO	CD	0.1
129	31.31555556	1	0.6473	CommO	CD	0.1
130	32.31555556	1	0.6557	CommO	CD	0.1
131	33.31555556	1	0.6598	CommO	CD	0.1
132	0	9	0.0492	CommO	CD	0.1
133	1	9	0.0449	CommO	CD	0.1
134	2	9	0.0452	CommO	CD	0.1
135	3	9	0.0464	CommO	CD	0.1
136	4	9	0.0485	CommO	CD	0.1
137	5	9	0.0516	CommO	CD	0.1
138	6	9	0.057	CommO	CD	0.1
139	7	9	0.0663	CommO	CD	0.1
140	8	9	0.0852	CommO	CD	0.1
141	10.31555556	9	0.16	CommO	CD	0.1
142	11.31555556	9	0.2076	CommO	CD	0.1
143	12.31555556	9	0.2622	CommO	CD	0.1
144	13.31555556	9	0.3195	CommO	CD	0.1
145	14.31555556	9	0.3822	CommO	CD	0.1
146	15.31555556	9	0.4426	CommO	CD	0.1
147	16.31555556	9	0.4925	CommO	CD	0.1
148	17.31555556	9	0.5174	CommO	CD	0.1
149	18.31555556	9	0.5374	CommO	CD	0.1
150	19.31555556	9	0.5713	CommO	CD	0.1
151	20.31555556	9	0.6016	CommO	CD	0.1
152	21.31555556	9	0.6296	CommO	CD	0.1
153	22.31555556	9	0.6419	CommO	CD	0.1
154	23.31555556	9	0.647	CommO	CD	0.1
155	24.31555556	9	0.6561	CommO	CD	0.1
156	25.31555556	9	0.6539	CommO	CD	0.1
157	26.31555556	9	0.6515	CommO	CD	0.1
158	27.31555556	9	0.6547	CommO	CD	0.1
159	28.31555556	9	0.6497	CommO	CD	0.1
160	29.31555556	9	0.6515	CommO	CD	0.1
161	30.31555556	9	0.6512	CommO	CD	0.1
162	31.31555556	9	0.6502	CommO	CD	0.1
163	32.31555556	9	0.6546	CommO	CD	0.1
164	33.31555556	9	0.658	CommO	CD	0.1
165	0	17	0.0438	CommO	CD	0.1
166	1	17	0.041	CommO	CD	0.1
167	2	17	0.0415	CommO	CD	0.1
168	3	17	0.0429	CommO	CD	0.1
169	4	17	0.045	CommO	CD	0.1
170	5	17	0.0477	CommO	CD	0.1
171	6	17	0.0521	CommO	CD	0.1
172	7	17	0.0581	CommO	CD	0.1
173	8	17	0.0698	CommO	CD	0.1
174	10.31555556	17	0.1265	CommO	CD	0.1
175	11.31555556	17	0.1645	CommO	CD	0.1
176	12.31555556	17	0.2042	CommO	CD	0.1
177	13.31555556	17	0.2501	CommO	CD	0.1
178	14.31555556	17	0.3112	CommO	CD	0.1
179	15.31555556	17	0.3727	CommO	CD	0.1
180	16.31555556	17	0.4377	CommO	CD	0.1
181	17.31555556	17	0.4833	CommO	CD	0.1
182	18.31555556	17	0.5151	CommO	CD	0.1
183	19.31555556	17	0.5465	CommO	CD	0.1
184	20.31555556	17	0.5719	CommO	CD	0.1
185	21.31555556	17	0.6053	CommO	CD	0.1
186	22.31555556	17	0.6279	CommO	CD	0.1
187	23.31555556	17	0.6445	CommO	CD	0.1
188	24.31555556	17	0.6608	CommO	CD	0.1
189	25.31555556	17	0.6679	CommO	CD	0.1
190	26.31555556	17	0.6719	CommO	CD	0.1
191	27.31555556	17	0.6783	CommO	CD	0.1
192	28.31555556	17	0.6802	CommO	CD	0.1
193	29.31555556	17	0.6828	CommO	CD	0.1
194	30.31555556	17	0.6854	CommO	CD	0.1
195	31.31555556	17	0.6657	CommO	CD	0.1
196	32.31555556	17	0.6405	CommO	CD	0.1
197	33.31555556	17	0.6248	CommO	CD	0.1
198	0	18	0.0534	CommO	CD	0.2
199	1	18	0.0479	CommO	CD	0.2
200	2	18	0.048	CommO	CD	0.2
201	3	18	0.0492	CommO	CD	0.2
202	4	18	0.0518	CommO	CD	0.2
203	5	18	0.0562	CommO	CD	0.2
204	6	18	0.0638	CommO	CD	0.2
205	7	18	0.0843	CommO	CD	0.2
206	8	18	0.1136	CommO	CD	0.2
207	10.31555556	18	0.2087	CommO	CD	0.2
208	11.31555556	18	0.2566	CommO	CD	0.2
209	12.31555556	18	0.3254	CommO	CD	0.2
210	13.31555556	18	0.3866	CommO	CD	0.2
211	14.31555556	18	0.4339	CommO	CD	0.2
212	15.31555556	18	0.4805	CommO	CD	0.2
213	16.31555556	18	0.507	CommO	CD	0.2
214	17.31555556	18	0.5274	CommO	CD	0.2
215	18.31555556	18	0.5545	CommO	CD	0.2
216	19.31555556	18	0.5907	CommO	CD	0.2
217	20.31555556	18	0.6074	CommO	CD	0.2
218	21.31555556	18	0.6213	CommO	CD	0.2
219	22.31555556	18	0.6277	CommO	CD	0.2
220	23.31555556	18	0.6222	CommO	CD	0.2
221	24.31555556	18	0.619	CommO	CD	0.2
222	25.31555556	18	0.6136	CommO	CD	0.2
223	26.31555556	18	0.6129	CommO	CD	0.2
224	27.31555556	18	0.6133	CommO	CD	0.2
225	28.31555556	18	0.6125	CommO	CD	0.2
226	29.31555556	18	0.6189	CommO	CD	0.2
227	30.31555556	18	0.6206	CommO	CD	0.2
228	31.31555556	18	0.6257	CommO	CD	0.2
229	32.31555556	18	0.6246	CommO	CD	0.2
230	33.31555556	18	0.6305	CommO	CD	0.2
231	0	2	0.0488	CommO	CD	0.2
232	1	2	0.0456	CommO	CD	0.2
233	2	2	0.046	CommO	CD	0.2
234	3	2	0.0479	CommO	CD	0.2
235	4	2	0.0507	CommO	CD	0.2
236	5	2	0.0549	CommO	CD	0.2
237	6	2	0.0608	CommO	CD	0.2
238	7	2	0.0736	CommO	CD	0.2
239	8	2	0.0973	CommO	CD	0.2
240	10.31555556	2	0.1805	CommO	CD	0.2
241	11.31555556	2	0.2347	CommO	CD	0.2
242	12.31555556	2	0.2988	CommO	CD	0.2
243	13.31555556	2	0.3583	CommO	CD	0.2
244	14.31555556	2	0.4254	CommO	CD	0.2
245	15.31555556	2	0.4853	CommO	CD	0.2
246	16.31555556	2	0.5261	CommO	CD	0.2
247	17.31555556	2	0.5504	CommO	CD	0.2
248	18.31555556	2	0.5795	CommO	CD	0.2
249	19.31555556	2	0.6128	CommO	CD	0.2
250	20.31555556	2	0.6309	CommO	CD	0.2
251	21.31555556	2	0.6503	CommO	CD	0.2
252	22.31555556	2	0.6599	CommO	CD	0.2
253	23.31555556	2	0.6581	CommO	CD	0.2
254	24.31555556	2	0.6565	CommO	CD	0.2
255	25.31555556	2	0.6589	CommO	CD	0.2
256	26.31555556	2	0.6608	CommO	CD	0.2
257	27.31555556	2	0.661	CommO	CD	0.2
258	28.31555556	2	0.6629	CommO	CD	0.2
259	29.31555556	2	0.6625	CommO	CD	0.2
260	30.31555556	2	0.6644	CommO	CD	0.2
261	31.31555556	2	0.6619	CommO	CD	0.2
262	32.31555556	2	0.6545	CommO	CD	0.2
263	33.31555556	2	0.6444	CommO	CD	0.2
264	0	10	0.0527	CommO	CD	0.2
265	1	10	0.0472	CommO	CD	0.2
266	2	10	0.0474	CommO	CD	0.2
267	3	10	0.0485	CommO	CD	0.2
268	4	10	0.0506	CommO	CD	0.2
269	5	10	0.0547	CommO	CD	0.2
270	6	10	0.0612	CommO	CD	0.2
271	7	10	0.0788	CommO	CD	0.2
272	8	10	0.1047	CommO	CD	0.2
273	10.31555556	10	0.1981	CommO	CD	0.2
274	11.31555556	10	0.244	CommO	CD	0.2
275	12.31555556	10	0.314	CommO	CD	0.2
276	13.31555556	10	0.3742	CommO	CD	0.2
277	14.31555556	10	0.4186	CommO	CD	0.2
278	15.31555556	10	0.4701	CommO	CD	0.2
279	16.31555556	10	0.5013	CommO	CD	0.2
280	17.31555556	10	0.5186	CommO	CD	0.2
281	18.31555556	10	0.5499	CommO	CD	0.2
282	19.31555556	10	0.5858	CommO	CD	0.2
283	20.31555556	10	0.6047	CommO	CD	0.2
284	21.31555556	10	0.6215	CommO	CD	0.2
285	22.31555556	10	0.6311	CommO	CD	0.2
286	23.31555556	10	0.628	CommO	CD	0.2
287	24.31555556	10	0.6307	CommO	CD	0.2
288	25.31555556	10	0.6226	CommO	CD	0.2
289	26.31555556	10	0.6194	CommO	CD	0.2
290	27.31555556	10	0.6185	CommO	CD	0.2
291	28.31555556	10	0.6185	CommO	CD	0.2
292	29.31555556	10	0.6212	CommO	CD	0.2
293	30.31555556	10	0.6215	CommO	CD	0.2
294	31.31555556	10	0.6246	CommO	CD	0.2
295	32.31555556	10	0.6177	CommO	CD	0.2
296	33.31555556	10	0.6247	CommO	CD	0.2
297	0	11	0.0478	CommO	CD	0.3
298	1	11	0.0431	CommO	CD	0.3
299	2	11	0.0434	CommO	CD	0.3
300	3	11	0.0446	CommO	CD	0.3
301	4	11	0.0465	CommO	CD	0.3
302	5	11	0.0507	CommO	CD	0.3
303	6	11	0.0588	CommO	CD	0.3
304	7	11	0.0725	CommO	CD	0.3
305	8	11	0.0985	CommO	CD	0.3
306	10.31555556	11	0.1948	CommO	CD	0.3
307	11.31555556	11	0.2418	CommO	CD	0.3
308	12.31555556	11	0.3	CommO	CD	0.3
309	13.31555556	11	0.3558	CommO	CD	0.3
310	14.31555556	11	0.4141	CommO	CD	0.3
311	15.31555556	11	0.4578	CommO	CD	0.3
312	16.31555556	11	0.4955	CommO	CD	0.3
313	17.31555556	11	0.5158	CommO	CD	0.3
314	18.31555556	11	0.542	CommO	CD	0.3
315	19.31555556	11	0.5758	CommO	CD	0.3
316	20.31555556	11	0.5962	CommO	CD	0.3
317	21.31555556	11	0.6215	CommO	CD	0.3
318	22.31555556	11	0.643	CommO	CD	0.3
319	23.31555556	11	0.6439	CommO	CD	0.3
320	24.31555556	11	0.6485	CommO	CD	0.3
321	25.31555556	11	0.6479	CommO	CD	0.3
322	26.31555556	11	0.6431	CommO	CD	0.3
323	27.31555556	11	0.6404	CommO	CD	0.3
324	28.31555556	11	0.6415	CommO	CD	0.3
325	29.31555556	11	0.6399	CommO	CD	0.3
326	30.31555556	11	0.6427	CommO	CD	0.3
327	31.31555556	11	0.6359	CommO	CD	0.3
328	32.31555556	11	0.6407	CommO	CD	0.3
329	33.31555556	11	0.6329	CommO	CD	0.3
330	0	19	0.0451	CommO	CD	0.3
331	1	19	0.0415	CommO	CD	0.3
332	2	19	0.042	CommO	CD	0.3
333	3	19	0.043	CommO	CD	0.3
334	4	19	0.045	CommO	CD	0.3
335	5	19	0.0482	CommO	CD	0.3
336	6	19	0.0533	CommO	CD	0.3
337	7	19	0.0629	CommO	CD	0.3
338	8	19	0.0807	CommO	CD	0.3
339	10.31555556	19	0.1583	CommO	CD	0.3
340	11.31555556	19	0.1939	CommO	CD	0.3
341	12.31555556	19	0.2402	CommO	CD	0.3
342	13.31555556	19	0.2888	CommO	CD	0.3
343	14.31555556	19	0.3463	CommO	CD	0.3
344	15.31555556	19	0.399	CommO	CD	0.3
345	16.31555556	19	0.4507	CommO	CD	0.3
346	17.31555556	19	0.482	CommO	CD	0.3
347	18.31555556	19	0.5116	CommO	CD	0.3
348	19.31555556	19	0.5386	CommO	CD	0.3
349	20.31555556	19	0.5547	CommO	CD	0.3
350	21.31555556	19	0.5868	CommO	CD	0.3
351	22.31555556	19	0.6205	CommO	CD	0.3
352	23.31555556	19	0.6295	CommO	CD	0.3
353	24.31555556	19	0.6405	CommO	CD	0.3
354	25.31555556	19	0.6552	CommO	CD	0.3
355	26.31555556	19	0.6551	CommO	CD	0.3
356	27.31555556	19	0.661	CommO	CD	0.3
357	28.31555556	19	0.6652	CommO	CD	0.3
358	29.31555556	19	0.6668	CommO	CD	0.3
359	30.31555556	19	0.6709	CommO	CD	0.3
360	31.31555556	19	0.6685	CommO	CD	0.3
361	32.31555556	19	0.6703	CommO	CD	0.3
362	33.31555556	19	0.6596	CommO	CD	0.3
363	0	3	0.0493	CommO	CD	0.3
364	1	3	0.0459	CommO	CD	0.3
365	2	3	0.0464	CommO	CD	0.3
366	3	3	0.0475	CommO	CD	0.3
367	4	3	0.0493	CommO	CD	0.3
368	5	3	0.0525	CommO	CD	0.3
369	6	3	0.0583	CommO	CD	0.3
370	7	3	0.0685	CommO	CD	0.3
371	8	3	0.0861	CommO	CD	0.3
372	10.31555556	3	0.1624	CommO	CD	0.3
373	11.31555556	3	0.2003	CommO	CD	0.3
374	12.31555556	3	0.2443	CommO	CD	0.3
375	13.31555556	3	0.2919	CommO	CD	0.3
376	14.31555556	3	0.3442	CommO	CD	0.3
377	15.31555556	3	0.3941	CommO	CD	0.3
378	16.31555556	3	0.4446	CommO	CD	0.3
379	17.31555556	3	0.4755	CommO	CD	0.3
380	18.31555556	3	0.5015	CommO	CD	0.3
381	19.31555556	3	0.5215	CommO	CD	0.3
382	20.31555556	3	0.5439	CommO	CD	0.3
383	21.31555556	3	0.5675	CommO	CD	0.3
384	22.31555556	3	0.598	CommO	CD	0.3
385	23.31555556	3	0.6042	CommO	CD	0.3
386	24.31555556	3	0.6153	CommO	CD	0.3
387	25.31555556	3	0.6285	CommO	CD	0.3
388	26.31555556	3	0.627	CommO	CD	0.3
389	27.31555556	3	0.6339	CommO	CD	0.3
390	28.31555556	3	0.6396	CommO	CD	0.3
391	29.31555556	3	0.6458	CommO	CD	0.3
392	30.31555556	3	0.6609	CommO	CD	0.3
393	31.31555556	3	0.638	CommO	CD	0.3
394	32.31555556	3	0.6105	CommO	CD	0.3
395	33.31555556	3	0.5459	CommO	CD	0.3
396	0	20	0.0528	CommO	CD	0.4
397	1	20	0.0479	CommO	CD	0.4
398	2	20	0.0482	CommO	CD	0.4
399	3	20	0.0495	CommO	CD	0.4
400	4	20	0.0522	CommO	CD	0.4
401	5	20	0.0583	CommO	CD	0.4
402	6	20	0.0709	CommO	CD	0.4
403	7	20	0.0934	CommO	CD	0.4
404	8	20	0.1242	CommO	CD	0.4
405	10.31555556	20	0.2216	CommO	CD	0.4
406	11.31555556	20	0.278	CommO	CD	0.4
407	12.31555556	20	0.3371	CommO	CD	0.4
408	13.31555556	20	0.4029	CommO	CD	0.4
409	14.31555556	20	0.4497	CommO	CD	0.4
410	15.31555556	20	0.4881	CommO	CD	0.4
411	16.31555556	20	0.5198	CommO	CD	0.4
412	17.31555556	20	0.5395	CommO	CD	0.4
413	18.31555556	20	0.5721	CommO	CD	0.4
414	19.31555556	20	0.6037	CommO	CD	0.4
415	20.31555556	20	0.6185	CommO	CD	0.4
416	21.31555556	20	0.6382	CommO	CD	0.4
417	22.31555556	20	0.6492	CommO	CD	0.4
418	23.31555556	20	0.6434	CommO	CD	0.4
419	24.31555556	20	0.6394	CommO	CD	0.4
420	25.31555556	20	0.6316	CommO	CD	0.4
421	26.31555556	20	0.6247	CommO	CD	0.4
422	27.31555556	20	0.6194	CommO	CD	0.4
423	28.31555556	20	0.6177	CommO	CD	0.4
424	29.31555556	20	0.6245	CommO	CD	0.4
425	30.31555556	20	0.6239	CommO	CD	0.4
426	31.31555556	20	0.6223	CommO	CD	0.4
427	32.31555556	20	0.6188	CommO	CD	0.4
428	33.31555556	20	0.6193	CommO	CD	0.4
429	0	4	0.0511	CommO	CD	0.4
430	1	4	0.0482	CommO	CD	0.4
431	2	4	0.0486	CommO	CD	0.4
432	3	4	0.0499	CommO	CD	0.4
433	4	4	0.052	CommO	CD	0.4
434	5	4	0.0569	CommO	CD	0.4
435	6	4	0.0655	CommO	CD	0.4
436	7	4	0.0823	CommO	CD	0.4
437	8	4	0.1065	CommO	CD	0.4
438	10.31555556	4	0.195	CommO	CD	0.4
439	11.31555556	4	0.2417	CommO	CD	0.4
440	12.31555556	4	0.2916	CommO	CD	0.4
441	13.31555556	4	0.3448	CommO	CD	0.4
442	14.31555556	4	0.3915	CommO	CD	0.4
443	15.31555556	4	0.4367	CommO	CD	0.4
444	16.31555556	4	0.4742	CommO	CD	0.4
445	17.31555556	4	0.4896	CommO	CD	0.4
446	18.31555556	4	0.5166	CommO	CD	0.4
447	19.31555556	4	0.5486	CommO	CD	0.4
448	20.31555556	4	0.5727	CommO	CD	0.4
449	21.31555556	4	0.6031	CommO	CD	0.4
450	22.31555556	4	0.618	CommO	CD	0.4
451	23.31555556	4	0.612	CommO	CD	0.4
452	24.31555556	4	0.6288	CommO	CD	0.4
453	25.31555556	4	0.6291	CommO	CD	0.4
454	26.31555556	4	0.6244	CommO	CD	0.4
455	27.31555556	4	0.6275	CommO	CD	0.4
456	28.31555556	4	0.6163	CommO	CD	0.4
457	29.31555556	4	0.6247	CommO	CD	0.4
458	30.31555556	4	0.6232	CommO	CD	0.4
459	31.31555556	4	0.6137	CommO	CD	0.4
460	32.31555556	4	0.6123	CommO	CD	0.4
461	33.31555556	4	0.6096	CommO	CD	0.4
462	0	12	0.0548	CommO	CD	0.4
463	1	12	0.0506	CommO	CD	0.4
464	2	12	0.0508	CommO	CD	0.4
465	3	12	0.0515	CommO	CD	0.4
466	4	12	0.0527	CommO	CD	0.4
467	5	12	0.0567	CommO	CD	0.4
468	6	12	0.0634	CommO	CD	0.4
469	7	12	0.0761	CommO	CD	0.4
470	8	12	0.0966	CommO	CD	0.4
471	10.31555556	12	0.1809	CommO	CD	0.4
472	11.31555556	12	0.2245	CommO	CD	0.4
473	12.31555556	12	0.2666	CommO	CD	0.4
474	13.31555556	12	0.32	CommO	CD	0.4
475	14.31555556	12	0.3656	CommO	CD	0.4
476	15.31555556	12	0.4118	CommO	CD	0.4
477	16.31555556	12	0.4511	CommO	CD	0.4
478	17.31555556	12	0.4635	CommO	CD	0.4
479	18.31555556	12	0.4954	CommO	CD	0.4
480	19.31555556	12	0.5253	CommO	CD	0.4
481	20.31555556	12	0.5494	CommO	CD	0.4
482	21.31555556	12	0.585	CommO	CD	0.4
483	22.31555556	12	0.5976	CommO	CD	0.4
484	23.31555556	12	0.595	CommO	CD	0.4
485	24.31555556	12	0.6129	CommO	CD	0.4
486	25.31555556	12	0.6138	CommO	CD	0.4
487	26.31555556	12	0.6069	CommO	CD	0.4
488	27.31555556	12	0.603	CommO	CD	0.4
489	28.31555556	12	0.5948	CommO	CD	0.4
490	29.31555556	12	0.6042	CommO	CD	0.4
491	30.31555556	12	0.6046	CommO	CD	0.4
492	31.31555556	12	0.5953	CommO	CD	0.4
493	32.31555556	12	0.5947	CommO	CD	0.4
494	33.31555556	12	0.5884	CommO	CD	0.4
495	0	13	0.0456	CommO	CD	0.5
496	1	13	0.0425	CommO	CD	0.5
497	2	13	0.0428	CommO	CD	0.5
498	3	13	0.0441	CommO	CD	0.5
499	4	13	0.0473	CommO	CD	0.5
500	5	13	0.0539	CommO	CD	0.5
501	6	13	0.0662	CommO	CD	0.5
502	7	13	0.0838	CommO	CD	0.5
503	8	13	0.1113	CommO	CD	0.5
504	10.31555556	13	0.2119	CommO	CD	0.5
505	11.31555556	13	0.2732	CommO	CD	0.5
506	12.31555556	13	0.3365	CommO	CD	0.5
507	13.31555556	13	0.4033	CommO	CD	0.5
508	14.31555556	13	0.4511	CommO	CD	0.5
509	15.31555556	13	0.4796	CommO	CD	0.5
510	16.31555556	13	0.5133	CommO	CD	0.5
511	17.31555556	13	0.5495	CommO	CD	0.5
512	18.31555556	13	0.5821	CommO	CD	0.5
513	19.31555556	13	0.6068	CommO	CD	0.5
514	20.31555556	13	0.6118	CommO	CD	0.5
515	21.31555556	13	0.6106	CommO	CD	0.5
516	22.31555556	13	0.6022	CommO	CD	0.5
517	23.31555556	13	0.5922	CommO	CD	0.5
518	24.31555556	13	0.585	CommO	CD	0.5
519	25.31555556	13	0.5794	CommO	CD	0.5
520	26.31555556	13	0.576	CommO	CD	0.5
521	27.31555556	13	0.5738	CommO	CD	0.5
522	28.31555556	13	0.5716	CommO	CD	0.5
523	29.31555556	13	0.5713	CommO	CD	0.5
524	30.31555556	13	0.5723	CommO	CD	0.5
525	31.31555556	13	0.5725	CommO	CD	0.5
526	32.31555556	13	0.5688	CommO	CD	0.5
527	33.31555556	13	0.5626	CommO	CD	0.5
528	0	21	0.0461	CommO	CD	0.5
529	1	21	0.0424	CommO	CD	0.5
530	2	21	0.0428	CommO	CD	0.5
531	3	21	0.0445	CommO	CD	0.5
532	4	21	0.0483	CommO	CD	0.5
533	5	21	0.0565	CommO	CD	0.5
534	6	21	0.0729	CommO	CD	0.5
535	7	21	0.0973	CommO	CD	0.5
536	8	21	0.1327	CommO	CD	0.5
537	10.31555556	21	0.2315	CommO	CD	0.5
538	11.31555556	21	0.3013	CommO	CD	0.5
539	12.31555556	21	0.3758	CommO	CD	0.5
540	13.31555556	21	0.4408	CommO	CD	0.5
541	14.31555556	21	0.4866	CommO	CD	0.5
542	15.31555556	21	0.5173	CommO	CD	0.5
543	16.31555556	21	0.549	CommO	CD	0.5
544	17.31555556	21	0.5831	CommO	CD	0.5
545	18.31555556	21	0.6047	CommO	CD	0.5
546	19.31555556	21	0.6176	CommO	CD	0.5
547	20.31555556	21	0.6174	CommO	CD	0.5
548	21.31555556	21	0.6064	CommO	CD	0.5
549	22.31555556	21	0.6013	CommO	CD	0.5
550	23.31555556	21	0.5946	CommO	CD	0.5
551	24.31555556	21	0.5889	CommO	CD	0.5
552	25.31555556	21	0.5859	CommO	CD	0.5
553	26.31555556	21	0.587	CommO	CD	0.5
554	27.31555556	21	0.5873	CommO	CD	0.5
555	28.31555556	21	0.5892	CommO	CD	0.5
556	29.31555556	21	0.5891	CommO	CD	0.5
557	30.31555556	21	0.5906	CommO	CD	0.5
558	31.31555556	21	0.5963	CommO	CD	0.5
559	32.31555556	21	0.5987	CommO	CD	0.5
560	33.31555556	21	0.6041	CommO	CD	0.5
561	0	5	0.0503	CommO	CD	0.5
562	1	5	0.0462	CommO	CD	0.5
563	2	5	0.0461	CommO	CD	0.5
564	3	5	0.0475	CommO	CD	0.5
565	4	5	0.0505	CommO	CD	0.5
566	5	5	0.0571	CommO	CD	0.5
567	6	5	0.0693	CommO	CD	0.5
568	7	5	0.0871	CommO	CD	0.5
569	8	5	0.1129	CommO	CD	0.5
570	10.31555556	5	0.2211	CommO	CD	0.5
571	11.31555556	5	0.2799	CommO	CD	0.5
572	12.31555556	5	0.3409	CommO	CD	0.5
573	13.31555556	5	0.4045	CommO	CD	0.5
574	14.31555556	5	0.4489	CommO	CD	0.5
575	15.31555556	5	0.4759	CommO	CD	0.5
576	16.31555556	5	0.5131	CommO	CD	0.5
577	17.31555556	5	0.5523	CommO	CD	0.5
578	18.31555556	5	0.5818	CommO	CD	0.5
579	19.31555556	5	0.5989	CommO	CD	0.5
580	20.31555556	5	0.6022	CommO	CD	0.5
581	21.31555556	5	0.5979	CommO	CD	0.5
582	22.31555556	5	0.5908	CommO	CD	0.5
583	23.31555556	5	0.5824	CommO	CD	0.5
584	24.31555556	5	0.5794	CommO	CD	0.5
585	25.31555556	5	0.5742	CommO	CD	0.5
586	26.31555556	5	0.5721	CommO	CD	0.5
587	27.31555556	5	0.5741	CommO	CD	0.5
588	28.31555556	5	0.5679	CommO	CD	0.5
589	29.31555556	5	0.5688	CommO	CD	0.5
590	30.31555556	5	0.5661	CommO	CD	0.5
591	31.31555556	5	0.5601	CommO	CD	0.5
592	32.31555556	5	0.5581	CommO	CD	0.5
593	33.31555556	5	0.5657	CommO	CD	0.5
594	0	22	0.0605	CommO	CD	0.7
595	1	22	0.0555	CommO	CD	0.7
596	2	22	0.0557	CommO	CD	0.7
597	3	22	0.0572	CommO	CD	0.7
598	4	22	0.0618	CommO	CD	0.7
599	5	22	0.0704	CommO	CD	0.7
600	6	22	0.0853	CommO	CD	0.7
601	7	22	0.1095	CommO	CD	0.7
602	8	22	0.1488	CommO	CD	0.7
603	10.31555556	22	0.278	CommO	CD	0.7
604	11.31555556	22	0.3611	CommO	CD	0.7
605	12.31555556	22	0.4171	CommO	CD	0.7
606	13.31555556	22	0.4569	CommO	CD	0.7
607	14.31555556	22	0.4982	CommO	CD	0.7
608	15.31555556	22	0.5251	CommO	CD	0.7
609	16.31555556	22	0.5323	CommO	CD	0.7
610	17.31555556	22	0.5271	CommO	CD	0.7
611	18.31555556	22	0.5226	CommO	CD	0.7
612	19.31555556	22	0.5184	CommO	CD	0.7
613	20.31555556	22	0.5152	CommO	CD	0.7
614	21.31555556	22	0.5114	CommO	CD	0.7
615	22.31555556	22	0.5178	CommO	CD	0.7
616	23.31555556	22	0.5133	CommO	CD	0.7
617	24.31555556	22	0.5143	CommO	CD	0.7
618	25.31555556	22	0.5178	CommO	CD	0.7
619	26.31555556	22	0.521	CommO	CD	0.7
620	27.31555556	22	0.5243	CommO	CD	0.7
621	28.31555556	22	0.5284	CommO	CD	0.7
622	29.31555556	22	0.534	CommO	CD	0.7
623	30.31555556	22	0.5354	CommO	CD	0.7
624	31.31555556	22	0.5335	CommO	CD	0.7
625	32.31555556	22	0.524	CommO	CD	0.7
626	33.31555556	22	0.5098	CommO	CD	0.7
627	0	6	0.0444	CommO	CD	0.7
628	1	6	0.0425	CommO	CD	0.7
629	2	6	0.0427	CommO	CD	0.7
630	3	6	0.0449	CommO	CD	0.7
631	4	6	0.0493	CommO	CD	0.7
632	5	6	0.0577	CommO	CD	0.7
633	6	6	0.0716	CommO	CD	0.7
634	7	6	0.0947	CommO	CD	0.7
635	8	6	0.133	CommO	CD	0.7
636	10.31555556	6	0.2741	CommO	CD	0.7
637	11.31555556	6	0.3579	CommO	CD	0.7
638	12.31555556	6	0.4134	CommO	CD	0.7
639	13.31555556	6	0.4491	CommO	CD	0.7
640	14.31555556	6	0.4934	CommO	CD	0.7
641	15.31555556	6	0.5243	CommO	CD	0.7
642	16.31555556	6	0.5383	CommO	CD	0.7
643	17.31555556	6	0.5364	CommO	CD	0.7
644	18.31555556	6	0.5253	CommO	CD	0.7
645	19.31555556	6	0.5243	CommO	CD	0.7
646	20.31555556	6	0.5136	CommO	CD	0.7
647	21.31555556	6	0.5152	CommO	CD	0.7
648	22.31555556	6	0.5126	CommO	CD	0.7
649	23.31555556	6	0.5071	CommO	CD	0.7
650	24.31555556	6	0.5089	CommO	CD	0.7
651	25.31555556	6	0.5064	CommO	CD	0.7
652	26.31555556	6	0.5104	CommO	CD	0.7
653	27.31555556	6	0.5106	CommO	CD	0.7
654	28.31555556	6	0.5124	CommO	CD	0.7
655	29.31555556	6	0.5324	CommO	CD	0.7
656	30.31555556	6	0.5403	CommO	CD	0.7
657	31.31555556	6	0.5332	CommO	CD	0.7
658	32.31555556	6	0.5255	CommO	CD	0.7
659	33.31555556	6	0.5223	CommO	CD	0.7
660	0	14	0.0494	CommO	CD	0.7
661	1	14	0.0462	CommO	CD	0.7
662	2	14	0.0465	CommO	CD	0.7
663	3	14	0.0485	CommO	CD	0.7
664	4	14	0.0529	CommO	CD	0.7
665	5	14	0.0619	CommO	CD	0.7
666	6	14	0.0784	CommO	CD	0.7
667	7	14	0.1033	CommO	CD	0.7
668	8	14	0.1436	CommO	CD	0.7
669	10.31555556	14	0.2834	CommO	CD	0.7
670	11.31555556	14	0.3656	CommO	CD	0.7
671	12.31555556	14	0.4186	CommO	CD	0.7
672	13.31555556	14	0.4558	CommO	CD	0.7
673	14.31555556	14	0.5013	CommO	CD	0.7
674	15.31555556	14	0.5223	CommO	CD	0.7
675	16.31555556	14	0.5266	CommO	CD	0.7
676	17.31555556	14	0.523	CommO	CD	0.7
677	18.31555556	14	0.5171	CommO	CD	0.7
678	19.31555556	14	0.5148	CommO	CD	0.7
679	20.31555556	14	0.5113	CommO	CD	0.7
680	21.31555556	14	0.5076	CommO	CD	0.7
681	22.31555556	14	0.5095	CommO	CD	0.7
682	23.31555556	14	0.5106	CommO	CD	0.7
683	24.31555556	14	0.5089	CommO	CD	0.7
684	25.31555556	14	0.5126	CommO	CD	0.7
685	26.31555556	14	0.5119	CommO	CD	0.7
686	27.31555556	14	0.516	CommO	CD	0.7
687	28.31555556	14	0.5251	CommO	CD	0.7
688	29.31555556	14	0.5259	CommO	CD	0.7
689	30.31555556	14	0.5237	CommO	CD	0.7
690	31.31555556	14	0.5128	CommO	CD	0.7
691	32.31555556	14	0.4974	CommO	CD	0.7
692	33.31555556	14	0.4822	CommO	CD	0.7
693	0	15	0.055	CommO	CD	0.9
694	1	15	0.0518	CommO	CD	0.9
695	2	15	0.0521	CommO	CD	0.9
696	3	15	0.0536	CommO	CD	0.9
697	4	15	0.0569	CommO	CD	0.9
698	5	15	0.0623	CommO	CD	0.9
699	6	15	0.0701	CommO	CD	0.9
700	7	15	0.0803	CommO	CD	0.9
701	8	15	0.0917	CommO	CD	0.9
702	10.31555556	15	0.1336	CommO	CD	0.9
703	11.31555556	15	0.1638	CommO	CD	0.9
704	12.31555556	15	0.1847	CommO	CD	0.9
705	13.31555556	15	0.2101	CommO	CD	0.9
706	14.31555556	15	0.2378	CommO	CD	0.9
707	15.31555556	15	0.2626	CommO	CD	0.9
708	16.31555556	15	0.2858	CommO	CD	0.9
709	17.31555556	15	0.3024	CommO	CD	0.9
710	18.31555556	15	0.3092	CommO	CD	0.9
711	19.31555556	15	0.3102	CommO	CD	0.9
712	20.31555556	15	0.3081	CommO	CD	0.9
713	21.31555556	15	0.3021	CommO	CD	0.9
714	22.31555556	15	0.3004	CommO	CD	0.9
715	23.31555556	15	0.2972	CommO	CD	0.9
716	24.31555556	15	0.2926	CommO	CD	0.9
717	25.31555556	15	0.2896	CommO	CD	0.9
718	26.31555556	15	0.2855	CommO	CD	0.9
719	27.31555556	15	0.28	CommO	CD	0.9
720	28.31555556	15	0.2693	CommO	CD	0.9
721	29.31555556	15	0.2665	CommO	CD	0.9
722	30.31555556	15	0.2671	CommO	CD	0.9
723	31.31555556	15	0.2607	CommO	CD	0.9
724	32.31555556	15	0.246	CommO	CD	0.9
725	33.31555556	15	0.2301	CommO	CD	0.9
726	0	23	0.051	CommO	CD	0.9
727	1	23	0.0475	CommO	CD	0.9
728	2	23	0.0486	CommO	CD	0.9
729	3	23	0.0502	CommO	CD	0.9
730	4	23	0.0529	CommO	CD	0.9
731	5	23	0.0581	CommO	CD	0.9
732	6	23	0.0663	CommO	CD	0.9
733	7	23	0.0769	CommO	CD	0.9
734	8	23	0.0901	CommO	CD	0.9
735	10.31555556	23	0.1402	CommO	CD	0.9
736	11.31555556	23	0.1733	CommO	CD	0.9
737	12.31555556	23	0.1966	CommO	CD	0.9
738	13.31555556	23	0.2182	CommO	CD	0.9
739	14.31555556	23	0.2454	CommO	CD	0.9
740	15.31555556	23	0.2717	CommO	CD	0.9
741	16.31555556	23	0.2927	CommO	CD	0.9
742	17.31555556	23	0.307	CommO	CD	0.9
743	18.31555556	23	0.3147	CommO	CD	0.9
744	19.31555556	23	0.3216	CommO	CD	0.9
745	20.31555556	23	0.3246	CommO	CD	0.9
746	21.31555556	23	0.3199	CommO	CD	0.9
747	22.31555556	23	0.3177	CommO	CD	0.9
748	23.31555556	23	0.3121	CommO	CD	0.9
749	24.31555556	23	0.3116	CommO	CD	0.9
750	25.31555556	23	0.3042	CommO	CD	0.9
751	26.31555556	23	0.302	CommO	CD	0.9
752	27.31555556	23	0.2965	CommO	CD	0.9
753	28.31555556	23	0.2862	CommO	CD	0.9
754	29.31555556	23	0.2862	CommO	CD	0.9
755	30.31555556	23	0.2884	CommO	CD	0.9
756	31.31555556	23	0.2817	CommO	CD	0.9
757	32.31555556	23	0.2633	CommO	CD	0.9
758	33.31555556	23	0.2569	CommO	CD	0.9
759	0	7	0.0491	CommO	CD	0.9
760	1	7	0.0471	CommO	CD	0.9
761	2	7	0.0476	CommO	CD	0.9
762	3	7	0.049	CommO	CD	0.9
763	4	7	0.0511	CommO	CD	0.9
764	5	7	0.0551	CommO	CD	0.9
765	6	7	0.0612	CommO	CD	0.9
766	7	7	0.0695	CommO	CD	0.9
767	8	7	0.0791	CommO	CD	0.9
768	10.31555556	7	0.1162	CommO	CD	0.9
769	11.31555556	7	0.1386	CommO	CD	0.9
770	12.31555556	7	0.1602	CommO	CD	0.9
771	13.31555556	7	0.1862	CommO	CD	0.9
772	14.31555556	7	0.2146	CommO	CD	0.9
773	15.31555556	7	0.2346	CommO	CD	0.9
774	16.31555556	7	0.2547	CommO	CD	0.9
775	17.31555556	7	0.2719	CommO	CD	0.9
776	18.31555556	7	0.2745	CommO	CD	0.9
777	19.31555556	7	0.2723	CommO	CD	0.9
778	20.31555556	7	0.2676	CommO	CD	0.9
779	21.31555556	7	0.2568	CommO	CD	0.9
780	22.31555556	7	0.2472	CommO	CD	0.9
781	23.31555556	7	0.2399	CommO	CD	0.9
782	24.31555556	7	0.2289	CommO	CD	0.9
783	25.31555556	7	0.2215	CommO	CD	0.9
784	26.31555556	7	0.2131	CommO	CD	0.9
785	27.31555556	7	0.2072	CommO	CD	0.9
786	28.31555556	7	0.194	CommO	CD	0.9
787	29.31555556	7	0.1907	CommO	CD	0.9
788	30.31555556	7	0.1967	CommO	CD	0.9
789	31.31555556	7	0.1869	CommO	CD	0.9
790	32.31555556	7	0.1776	CommO	CD	0.9
791	33.31555556	7	0.1636	CommO	CD	0.9
792	0	48	0.0507	CommE	CD	0
793	1	48	0.0453	CommE	CD	0
794	2	48	0.0455	CommE	CD	0
795	3	48	0.0485	CommE	CD	0
796	4	48	0.0559	CommE	CD	0
797	5	48	0.0739	CommE	CD	0
798	6	48	0.1059	CommE	CD	0
799	7	48	0.1473	CommE	CD	0
800	8	48	0.1986	CommE	CD	0
801	10.31555556	48	0.3066	CommE	CD	0
802	11.31555556	48	0.3741	CommE	CD	0
803	12.31555556	48	0.4343	CommE	CD	0
804	13.31555556	48	0.4804	CommE	CD	0
805	14.31555556	48	0.5192	CommE	CD	0
806	15.31555556	48	0.563	CommE	CD	0
807	16.31555556	48	0.5993	CommE	CD	0
808	17.31555556	48	0.6273	CommE	CD	0
809	18.31555556	48	0.6459	CommE	CD	0
810	19.31555556	48	0.6608	CommE	CD	0
811	20.31555556	48	0.6703	CommE	CD	0
812	21.31555556	48	0.6718	CommE	CD	0
813	22.31555556	48	0.6712	CommE	CD	0
814	23.31555556	48	0.6701	CommE	CD	0
815	24.31555556	48	0.6431	CommE	CD	0
816	25.31555556	48	0.6097	CommE	CD	0
817	26.31555556	48	0.6053	CommE	CD	0
818	27.31555556	48	0.6506	CommE	CD	0
819	28.31555556	48	0.6554	CommE	CD	0
820	29.31555556	48	0.6799	CommE	CD	0
821	30.31555556	48	0.6838	CommE	CD	0
822	31.31555556	48	0.6806	CommE	CD	0
823	32.31555556	48	0.6624	CommE	CD	0
824	33.31555556	48	0.6487	CommE	CD	0
825	0	56	0.0447	CommE	CD	0
826	1	56	0.0401	CommE	CD	0
827	2	56	0.0407	CommE	CD	0
828	3	56	0.0432	CommE	CD	0
829	4	56	0.0502	CommE	CD	0
830	5	56	0.0683	CommE	CD	0
831	6	56	0.1002	CommE	CD	0
832	7	56	0.1434	CommE	CD	0
833	8	56	0.1941	CommE	CD	0
834	10.31555556	56	0.3	CommE	CD	0
835	11.31555556	56	0.3711	CommE	CD	0
836	12.31555556	56	0.4319	CommE	CD	0
837	13.31555556	56	0.4784	CommE	CD	0
838	14.31555556	56	0.5219	CommE	CD	0
839	15.31555556	56	0.5606	CommE	CD	0
840	16.31555556	56	0.5935	CommE	CD	0
841	17.31555556	56	0.6251	CommE	CD	0
842	18.31555556	56	0.6459	CommE	CD	0
843	19.31555556	56	0.6572	CommE	CD	0
844	20.31555556	56	0.6659	CommE	CD	0
845	21.31555556	56	0.6728	CommE	CD	0
846	22.31555556	56	0.6712	CommE	CD	0
847	23.31555556	56	0.6688	CommE	CD	0
848	24.31555556	56	0.6617	CommE	CD	0
849	25.31555556	56	0.655	CommE	CD	0
850	26.31555556	56	0.5385	CommE	CD	0
851	27.31555556	56	0.6265	CommE	CD	0
852	28.31555556	56	0.6504	CommE	CD	0
853	29.31555556	56	0.6842	CommE	CD	0
854	30.31555556	56	0.7004	CommE	CD	0
855	31.31555556	56	0.7032	CommE	CD	0
856	32.31555556	56	0.7097	CommE	CD	0
857	33.31555556	56	0.6995	CommE	CD	0
858	0	64	0.0458	CommE	CD	0
859	1	64	0.0404	CommE	CD	0
860	2	64	0.041	CommE	CD	0
861	3	64	0.0436	CommE	CD	0
862	4	64	0.0509	CommE	CD	0
863	5	64	0.0693	CommE	CD	0
864	6	64	0.1022	CommE	CD	0
865	7	64	0.1457	CommE	CD	0
866	8	64	0.2004	CommE	CD	0
867	10.31555556	64	0.3038	CommE	CD	0
868	11.31555556	64	0.3778	CommE	CD	0
869	12.31555556	64	0.4332	CommE	CD	0
870	13.31555556	64	0.4833	CommE	CD	0
871	14.31555556	64	0.5294	CommE	CD	0
872	15.31555556	64	0.5685	CommE	CD	0
873	16.31555556	64	0.6033	CommE	CD	0
874	17.31555556	64	0.6274	CommE	CD	0
875	18.31555556	64	0.6462	CommE	CD	0
876	19.31555556	64	0.6558	CommE	CD	0
877	20.31555556	64	0.66	CommE	CD	0
878	21.31555556	64	0.6614	CommE	CD	0
879	22.31555556	64	0.6548	CommE	CD	0
880	23.31555556	64	0.6498	CommE	CD	0
881	24.31555556	64	0.6424	CommE	CD	0
882	25.31555556	64	0.6301	CommE	CD	0
883	26.31555556	64	0.5124	CommE	CD	0
884	27.31555556	64	0.5986	CommE	CD	0
885	28.31555556	64	0.6244	CommE	CD	0
886	29.31555556	64	0.6656	CommE	CD	0
887	30.31555556	64	0.6958	CommE	CD	0
888	31.31555556	64	0.7	CommE	CD	0
889	32.31555556	64	0.7138	CommE	CD	0
890	33.31555556	64	0.7065	CommE	CD	0
891	0	65	0.0465	CommE	CD	0.1
892	1	65	0.0411	CommE	CD	0.1
893	2	65	0.042	CommE	CD	0.1
894	3	65	0.0448	CommE	CD	0.1
895	4	65	0.0516	CommE	CD	0.1
896	5	65	0.0681	CommE	CD	0.1
897	6	65	0.0954	CommE	CD	0.1
898	7	65	0.128	CommE	CD	0.1
899	8	65	0.1671	CommE	CD	0.1
900	10.31555556	65	0.2533	CommE	CD	0.1
901	11.31555556	65	0.3234	CommE	CD	0.1
902	12.31555556	65	0.3708	CommE	CD	0.1
903	13.31555556	65	0.4145	CommE	CD	0.1
904	14.31555556	65	0.4625	CommE	CD	0.1
905	15.31555556	65	0.5116	CommE	CD	0.1
906	16.31555556	65	0.5547	CommE	CD	0.1
907	17.31555556	65	0.5814	CommE	CD	0.1
908	18.31555556	65	0.5951	CommE	CD	0.1
909	19.31555556	65	0.604	CommE	CD	0.1
910	20.31555556	65	0.5897	CommE	CD	0.1
911	21.31555556	65	0.59	CommE	CD	0.1
912	22.31555556	65	0.5832	CommE	CD	0.1
913	23.31555556	65	0.5756	CommE	CD	0.1
914	24.31555556	65	0.573	CommE	CD	0.1
915	25.31555556	65	0.5661	CommE	CD	0.1
916	26.31555556	65	0.5644	CommE	CD	0.1
917	27.31555556	65	0.5748	CommE	CD	0.1
918	28.31555556	65	0.5857	CommE	CD	0.1
919	29.31555556	65	0.5997	CommE	CD	0.1
920	30.31555556	65	0.603	CommE	CD	0.1
921	31.31555556	65	0.6068	CommE	CD	0.1
922	32.31555556	65	0.602	CommE	CD	0.1
923	33.31555556	65	0.6182	CommE	CD	0.1
924	0	49	0.0468	CommE	CD	0.1
925	1	49	0.0431	CommE	CD	0.1
926	2	49	0.0435	CommE	CD	0.1
927	3	49	0.0463	CommE	CD	0.1
928	4	49	0.0536	CommE	CD	0.1
929	5	49	0.0701	CommE	CD	0.1
930	6	49	0.0981	CommE	CD	0.1
931	7	49	0.1333	CommE	CD	0.1
932	8	49	0.1743	CommE	CD	0.1
933	10.31555556	49	0.2619	CommE	CD	0.1
934	11.31555556	49	0.3346	CommE	CD	0.1
935	12.31555556	49	0.3833	CommE	CD	0.1
936	13.31555556	49	0.4292	CommE	CD	0.1
937	14.31555556	49	0.4722	CommE	CD	0.1
938	15.31555556	49	0.515	CommE	CD	0.1
939	16.31555556	49	0.5553	CommE	CD	0.1
940	17.31555556	49	0.5863	CommE	CD	0.1
941	18.31555556	49	0.6112	CommE	CD	0.1
942	19.31555556	49	0.628	CommE	CD	0.1
943	20.31555556	49	0.6337	CommE	CD	0.1
944	21.31555556	49	0.6414	CommE	CD	0.1
945	22.31555556	49	0.6433	CommE	CD	0.1
946	23.31555556	49	0.6381	CommE	CD	0.1
947	24.31555556	49	0.633	CommE	CD	0.1
948	25.31555556	49	0.6288	CommE	CD	0.1
949	26.31555556	49	0.6221	CommE	CD	0.1
950	27.31555556	49	0.6244	CommE	CD	0.1
951	28.31555556	49	0.6339	CommE	CD	0.1
952	29.31555556	49	0.6436	CommE	CD	0.1
953	30.31555556	49	0.6518	CommE	CD	0.1
954	31.31555556	49	0.6564	CommE	CD	0.1
955	32.31555556	49	0.6585	CommE	CD	0.1
956	33.31555556	49	0.6594	CommE	CD	0.1
957	0	57	0.0441	CommE	CD	0.1
958	1	57	0.0406	CommE	CD	0.1
959	2	57	0.0414	CommE	CD	0.1
960	3	57	0.0444	CommE	CD	0.1
961	4	57	0.0515	CommE	CD	0.1
962	5	57	0.0675	CommE	CD	0.1
963	6	57	0.0942	CommE	CD	0.1
964	7	57	0.1285	CommE	CD	0.1
965	8	57	0.1681	CommE	CD	0.1
966	10.31555556	57	0.2551	CommE	CD	0.1
967	11.31555556	57	0.3221	CommE	CD	0.1
968	12.31555556	57	0.3708	CommE	CD	0.1
969	13.31555556	57	0.4236	CommE	CD	0.1
970	14.31555556	57	0.4687	CommE	CD	0.1
971	15.31555556	57	0.5124	CommE	CD	0.1
972	16.31555556	57	0.5524	CommE	CD	0.1
973	17.31555556	57	0.5802	CommE	CD	0.1
974	18.31555556	57	0.5966	CommE	CD	0.1
975	19.31555556	57	0.6155	CommE	CD	0.1
976	20.31555556	57	0.6198	CommE	CD	0.1
977	21.31555556	57	0.6129	CommE	CD	0.1
978	22.31555556	57	0.6188	CommE	CD	0.1
979	23.31555556	57	0.6234	CommE	CD	0.1
980	24.31555556	57	0.6248	CommE	CD	0.1
981	25.31555556	57	0.6146	CommE	CD	0.1
982	26.31555556	57	0.6097	CommE	CD	0.1
983	27.31555556	57	0.6113	CommE	CD	0.1
984	28.31555556	57	0.6194	CommE	CD	0.1
985	29.31555556	57	0.6298	CommE	CD	0.1
986	30.31555556	57	0.6407	CommE	CD	0.1
987	31.31555556	57	0.6478	CommE	CD	0.1
988	32.31555556	57	0.6539	CommE	CD	0.1
989	33.31555556	57	0.6543	CommE	CD	0.1
990	0	50	0.0532	CommE	CD	0.2
991	1	50	0.0488	CommE	CD	0.2
992	2	50	0.0492	CommE	CD	0.2
993	3	50	0.0514	CommE	CD	0.2
994	4	50	0.0568	CommE	CD	0.2
995	5	50	0.0678	CommE	CD	0.2
996	6	50	0.0885	CommE	CD	0.2
997	7	50	0.1147	CommE	CD	0.2
998	8	50	0.1479	CommE	CD	0.2
999	10.31555556	50	0.2307	CommE	CD	0.2
1000	11.31555556	50	0.289	CommE	CD	0.2
1001	12.31555556	50	0.3414	CommE	CD	0.2
1002	13.31555556	50	0.3896	CommE	CD	0.2
1003	14.31555556	50	0.4349	CommE	CD	0.2
1004	15.31555556	50	0.4753	CommE	CD	0.2
1005	16.31555556	50	0.5107	CommE	CD	0.2
1006	17.31555556	50	0.5497	CommE	CD	0.2
1007	18.31555556	50	0.576	CommE	CD	0.2
1008	19.31555556	50	0.5992	CommE	CD	0.2
1009	20.31555556	50	0.6086	CommE	CD	0.2
1010	21.31555556	50	0.6157	CommE	CD	0.2
1011	22.31555556	50	0.6161	CommE	CD	0.2
1012	23.31555556	50	0.6067	CommE	CD	0.2
1013	24.31555556	50	0.5949	CommE	CD	0.2
1014	25.31555556	50	0.5813	CommE	CD	0.2
1015	26.31555556	50	0.5727	CommE	CD	0.2
1016	27.31555556	50	0.5775	CommE	CD	0.2
1017	28.31555556	50	0.5854	CommE	CD	0.2
1018	29.31555556	50	0.592	CommE	CD	0.2
1019	30.31555556	50	0.5931	CommE	CD	0.2
1020	31.31555556	50	0.6006	CommE	CD	0.2
1021	32.31555556	50	0.606	CommE	CD	0.2
1022	33.31555556	50	0.6118	CommE	CD	0.2
1023	0	58	0.0414	CommE	CD	0.2
1024	1	58	0.0391	CommE	CD	0.2
1025	2	58	0.0398	CommE	CD	0.2
1026	3	58	0.0424	CommE	CD	0.2
1027	4	58	0.0474	CommE	CD	0.2
1028	5	58	0.059	CommE	CD	0.2
1029	6	58	0.0781	CommE	CD	0.2
1030	7	58	0.1061	CommE	CD	0.2
1031	8	58	0.1405	CommE	CD	0.2
1032	10.31555556	58	0.2269	CommE	CD	0.2
1033	11.31555556	58	0.2831	CommE	CD	0.2
1034	12.31555556	58	0.3285	CommE	CD	0.2
1035	13.31555556	58	0.3848	CommE	CD	0.2
1036	14.31555556	58	0.4329	CommE	CD	0.2
1037	15.31555556	58	0.4735	CommE	CD	0.2
1038	16.31555556	58	0.5077	CommE	CD	0.2
1039	17.31555556	58	0.5435	CommE	CD	0.2
1040	18.31555556	58	0.5647	CommE	CD	0.2
1041	19.31555556	58	0.5871	CommE	CD	0.2
1042	20.31555556	58	0.6116	CommE	CD	0.2
1043	21.31555556	58	0.6144	CommE	CD	0.2
1044	22.31555556	58	0.615	CommE	CD	0.2
1045	23.31555556	58	0.6181	CommE	CD	0.2
1046	24.31555556	58	0.6167	CommE	CD	0.2
1047	25.31555556	58	0.6028	CommE	CD	0.2
1048	26.31555556	58	0.5973	CommE	CD	0.2
1049	27.31555556	58	0.5974	CommE	CD	0.2
1050	28.31555556	58	0.6009	CommE	CD	0.2
1051	29.31555556	58	0.6064	CommE	CD	0.2
1052	30.31555556	58	0.6118	CommE	CD	0.2
1053	31.31555556	58	0.6174	CommE	CD	0.2
1054	32.31555556	58	0.6235	CommE	CD	0.2
1055	33.31555556	58	0.6282	CommE	CD	0.2
1056	0	66	0.0464	CommE	CD	0.2
1057	1	66	0.0438	CommE	CD	0.2
1058	2	66	0.0446	CommE	CD	0.2
1059	3	66	0.0463	CommE	CD	0.2
1060	4	66	0.0517	CommE	CD	0.2
1061	5	66	0.0636	CommE	CD	0.2
1062	6	66	0.0805	CommE	CD	0.2
1063	7	66	0.1085	CommE	CD	0.2
1064	8	66	0.1437	CommE	CD	0.2
1065	10.31555556	66	0.2278	CommE	CD	0.2
1066	11.31555556	66	0.2803	CommE	CD	0.2
1067	12.31555556	66	0.3312	CommE	CD	0.2
1068	13.31555556	66	0.3846	CommE	CD	0.2
1069	14.31555556	66	0.4326	CommE	CD	0.2
1070	15.31555556	66	0.4774	CommE	CD	0.2
1071	16.31555556	66	0.5157	CommE	CD	0.2
1072	17.31555556	66	0.5526	CommE	CD	0.2
1073	18.31555556	66	0.5722	CommE	CD	0.2
1074	19.31555556	66	0.5896	CommE	CD	0.2
1075	20.31555556	66	0.607	CommE	CD	0.2
1076	21.31555556	66	0.6116	CommE	CD	0.2
1077	22.31555556	66	0.6041	CommE	CD	0.2
1078	23.31555556	66	0.5859	CommE	CD	0.2
1079	24.31555556	66	0.5657	CommE	CD	0.2
1080	25.31555556	66	0.5468	CommE	CD	0.2
1081	26.31555556	66	0.5409	CommE	CD	0.2
1082	27.31555556	66	0.5484	CommE	CD	0.2
1083	28.31555556	66	0.5593	CommE	CD	0.2
1084	29.31555556	66	0.5732	CommE	CD	0.2
1085	30.31555556	66	0.5763	CommE	CD	0.2
1086	31.31555556	66	0.571	CommE	CD	0.2
1087	32.31555556	66	0.5752	CommE	CD	0.2
1088	33.31555556	66	0.5892	CommE	CD	0.2
1089	0	59	0.0427	CommE	CD	0.3
1090	1	59	0.0401	CommE	CD	0.3
1091	2	59	0.041	CommE	CD	0.3
1092	3	59	0.0435	CommE	CD	0.3
1093	4	59	0.0489	CommE	CD	0.3
1094	5	59	0.0604	CommE	CD	0.3
1095	6	59	0.0809	CommE	CD	0.3
1096	7	59	0.1056	CommE	CD	0.3
1097	8	59	0.1362	CommE	CD	0.3
1098	10.31555556	59	0.2084	CommE	CD	0.3
1099	11.31555556	59	0.2625	CommE	CD	0.3
1100	12.31555556	59	0.3064	CommE	CD	0.3
1101	13.31555556	59	0.348	CommE	CD	0.3
1102	14.31555556	59	0.3957	CommE	CD	0.3
1103	15.31555556	59	0.435	CommE	CD	0.3
1104	16.31555556	59	0.4712	CommE	CD	0.3
1105	17.31555556	59	0.4985	CommE	CD	0.3
1106	18.31555556	59	0.5317	CommE	CD	0.3
1107	19.31555556	59	0.5671	CommE	CD	0.3
1108	20.31555556	59	0.5877	CommE	CD	0.3
1109	21.31555556	59	0.6101	CommE	CD	0.3
1110	22.31555556	59	0.6223	CommE	CD	0.3
1111	23.31555556	59	0.6291	CommE	CD	0.3
1112	24.31555556	59	0.6288	CommE	CD	0.3
1113	25.31555556	59	0.6242	CommE	CD	0.3
1114	26.31555556	59	0.6162	CommE	CD	0.3
1115	27.31555556	59	0.6072	CommE	CD	0.3
1116	28.31555556	59	0.6016	CommE	CD	0.3
1117	29.31555556	59	0.599	CommE	CD	0.3
1118	30.31555556	59	0.598	CommE	CD	0.3
1119	31.31555556	59	0.6036	CommE	CD	0.3
1120	32.31555556	59	0.6091	CommE	CD	0.3
1121	33.31555556	59	0.6136	CommE	CD	0.3
1122	0	67	0.0449	CommE	CD	0.3
1123	1	67	0.043	CommE	CD	0.3
1124	2	67	0.0439	CommE	CD	0.3
1125	3	67	0.0463	CommE	CD	0.3
1126	4	67	0.0511	CommE	CD	0.3
1127	5	67	0.0609	CommE	CD	0.3
1128	6	67	0.0785	CommE	CD	0.3
1129	7	67	0.1018	CommE	CD	0.3
1130	8	67	0.1323	CommE	CD	0.3
1131	10.31555556	67	0.2042	CommE	CD	0.3
1132	11.31555556	67	0.2491	CommE	CD	0.3
1133	12.31555556	67	0.2867	CommE	CD	0.3
1134	13.31555556	67	0.331	CommE	CD	0.3
1135	14.31555556	67	0.3744	CommE	CD	0.3
1136	15.31555556	67	0.4171	CommE	CD	0.3
1137	16.31555556	67	0.4537	CommE	CD	0.3
1138	17.31555556	67	0.479	CommE	CD	0.3
1139	18.31555556	67	0.5095	CommE	CD	0.3
1140	19.31555556	67	0.5443	CommE	CD	0.3
1141	20.31555556	67	0.5679	CommE	CD	0.3
1142	21.31555556	67	0.5887	CommE	CD	0.3
1143	22.31555556	67	0.6065	CommE	CD	0.3
1144	23.31555556	67	0.6139	CommE	CD	0.3
1145	24.31555556	67	0.6228	CommE	CD	0.3
1146	25.31555556	67	0.6267	CommE	CD	0.3
1147	26.31555556	67	0.6256	CommE	CD	0.3
1148	27.31555556	67	0.6251	CommE	CD	0.3
1149	28.31555556	67	0.6153	CommE	CD	0.3
1150	29.31555556	67	0.6114	CommE	CD	0.3
1151	30.31555556	67	0.6095	CommE	CD	0.3
1152	31.31555556	67	0.6132	CommE	CD	0.3
1153	32.31555556	67	0.618	CommE	CD	0.3
1154	33.31555556	67	0.6195	CommE	CD	0.3
1155	0	51	0.0415	CommE	CD	0.3
1156	1	51	0.0394	CommE	CD	0.3
1157	2	51	0.0403	CommE	CD	0.3
1158	3	51	0.0427	CommE	CD	0.3
1159	4	51	0.0474	CommE	CD	0.3
1160	5	51	0.0572	CommE	CD	0.3
1161	6	51	0.0743	CommE	CD	0.3
1162	7	51	0.097	CommE	CD	0.3
1163	8	51	0.1242	CommE	CD	0.3
1164	10.31555556	51	0.192	CommE	CD	0.3
1165	11.31555556	51	0.2493	CommE	CD	0.3
1166	12.31555556	51	0.2949	CommE	CD	0.3
1167	13.31555556	51	0.3422	CommE	CD	0.3
1168	14.31555556	51	0.3841	CommE	CD	0.3
1169	15.31555556	51	0.4249	CommE	CD	0.3
1170	16.31555556	51	0.4627	CommE	CD	0.3
1171	17.31555556	51	0.499	CommE	CD	0.3
1172	18.31555556	51	0.5288	CommE	CD	0.3
1173	19.31555556	51	0.5618	CommE	CD	0.3
1174	20.31555556	51	0.5822	CommE	CD	0.3
1175	21.31555556	51	0.6002	CommE	CD	0.3
1176	22.31555556	51	0.615	CommE	CD	0.3
1177	23.31555556	51	0.622	CommE	CD	0.3
1178	24.31555556	51	0.6254	CommE	CD	0.3
1179	25.31555556	51	0.624	CommE	CD	0.3
1180	26.31555556	51	0.6147	CommE	CD	0.3
1181	27.31555556	51	0.6042	CommE	CD	0.3
1182	28.31555556	51	0.5997	CommE	CD	0.3
1183	29.31555556	51	0.5981	CommE	CD	0.3
1184	30.31555556	51	0.5992	CommE	CD	0.3
1185	31.31555556	51	0.6018	CommE	CD	0.3
1186	32.31555556	51	0.6061	CommE	CD	0.3
1187	33.31555556	51	0.6082	CommE	CD	0.3
1188	0	52	0.0461	CommE	CD	0.4
1189	1	52	0.0441	CommE	CD	0.4
1190	2	52	0.045	CommE	CD	0.4
1191	3	52	0.0466	CommE	CD	0.4
1192	4	52	0.0493	CommE	CD	0.4
1193	5	52	0.0563	CommE	CD	0.4
1194	6	52	0.0665	CommE	CD	0.4
1195	7	52	0.0812	CommE	CD	0.4
1196	8	52	0.1037	CommE	CD	0.4
1197	10.31555556	52	0.1592	CommE	CD	0.4
1198	11.31555556	52	0.1992	CommE	CD	0.4
1199	12.31555556	52	0.2325	CommE	CD	0.4
1200	13.31555556	52	0.269	CommE	CD	0.4
1201	14.31555556	52	0.3061	CommE	CD	0.4
1202	15.31555556	52	0.3472	CommE	CD	0.4
1203	16.31555556	52	0.3977	CommE	CD	0.4
1204	17.31555556	52	0.4303	CommE	CD	0.4
1205	18.31555556	52	0.4616	CommE	CD	0.4
1206	19.31555556	52	0.4989	CommE	CD	0.4
1207	20.31555556	52	0.5248	CommE	CD	0.4
1208	21.31555556	52	0.5478	CommE	CD	0.4
1209	22.31555556	52	0.56	CommE	CD	0.4
1210	23.31555556	52	0.5705	CommE	CD	0.4
1211	24.31555556	52	0.581	CommE	CD	0.4
1212	25.31555556	52	0.5805	CommE	CD	0.4
1213	26.31555556	52	0.5784	CommE	CD	0.4
1214	27.31555556	52	0.572	CommE	CD	0.4
1215	28.31555556	52	0.5627	CommE	CD	0.4
1216	29.31555556	52	0.5525	CommE	CD	0.4
1217	30.31555556	52	0.5473	CommE	CD	0.4
1218	31.31555556	52	0.5454	CommE	CD	0.4
1219	32.31555556	52	0.5483	CommE	CD	0.4
1220	33.31555556	52	0.5537	CommE	CD	0.4
1221	0	60	0.0449	CommE	CD	0.4
1222	1	60	0.043	CommE	CD	0.4
1223	2	60	0.0441	CommE	CD	0.4
1224	3	60	0.046	CommE	CD	0.4
1225	4	60	0.0496	CommE	CD	0.4
1226	5	60	0.0567	CommE	CD	0.4
1227	6	60	0.0681	CommE	CD	0.4
1228	7	60	0.0847	CommE	CD	0.4
1229	8	60	0.1062	CommE	CD	0.4
1230	10.31555556	60	0.1674	CommE	CD	0.4
1231	11.31555556	60	0.2119	CommE	CD	0.4
1232	12.31555556	60	0.248	CommE	CD	0.4
1233	13.31555556	60	0.2913	CommE	CD	0.4
1234	14.31555556	60	0.3319	CommE	CD	0.4
1235	15.31555556	60	0.3736	CommE	CD	0.4
1236	16.31555556	60	0.4153	CommE	CD	0.4
1237	17.31555556	60	0.4493	CommE	CD	0.4
1238	18.31555556	60	0.4867	CommE	CD	0.4
1239	19.31555556	60	0.5192	CommE	CD	0.4
1240	20.31555556	60	0.5434	CommE	CD	0.4
1241	21.31555556	60	0.5674	CommE	CD	0.4
1242	22.31555556	60	0.5785	CommE	CD	0.4
1243	23.31555556	60	0.5874	CommE	CD	0.4
1244	24.31555556	60	0.593	CommE	CD	0.4
1245	25.31555556	60	0.5955	CommE	CD	0.4
1246	26.31555556	60	0.5899	CommE	CD	0.4
1247	27.31555556	60	0.5836	CommE	CD	0.4
1248	28.31555556	60	0.5729	CommE	CD	0.4
1249	29.31555556	60	0.5647	CommE	CD	0.4
1250	30.31555556	60	0.5597	CommE	CD	0.4
1251	31.31555556	60	0.5579	CommE	CD	0.4
1252	32.31555556	60	0.5626	CommE	CD	0.4
1253	33.31555556	60	0.5635	CommE	CD	0.4
1254	0	68	0.0581	CommE	CD	0.4
1255	1	68	0.0538	CommE	CD	0.4
1256	2	68	0.0531	CommE	CD	0.4
1257	3	68	0.0547	CommE	CD	0.4
1258	4	68	0.058	CommE	CD	0.4
1259	5	68	0.0649	CommE	CD	0.4
1260	6	68	0.0772	CommE	CD	0.4
1261	7	68	0.0939	CommE	CD	0.4
1262	8	68	0.1169	CommE	CD	0.4
1263	10.31555556	68	0.1708	CommE	CD	0.4
1264	11.31555556	68	0.2134	CommE	CD	0.4
1265	12.31555556	68	0.2465	CommE	CD	0.4
1266	13.31555556	68	0.2878	CommE	CD	0.4
1267	14.31555556	68	0.3319	CommE	CD	0.4
1268	15.31555556	68	0.3738	CommE	CD	0.4
1269	16.31555556	68	0.4072	CommE	CD	0.4
1270	17.31555556	68	0.4371	CommE	CD	0.4
1271	18.31555556	68	0.4648	CommE	CD	0.4
1272	19.31555556	68	0.4928	CommE	CD	0.4
1273	20.31555556	68	0.525	CommE	CD	0.4
1274	21.31555556	68	0.5505	CommE	CD	0.4
1275	22.31555556	68	0.5683	CommE	CD	0.4
1276	23.31555556	68	0.5772	CommE	CD	0.4
1277	24.31555556	68	0.5875	CommE	CD	0.4
1278	25.31555556	68	0.5872	CommE	CD	0.4
1279	26.31555556	68	0.5865	CommE	CD	0.4
1280	27.31555556	68	0.5857	CommE	CD	0.4
1281	28.31555556	68	0.5779	CommE	CD	0.4
1282	29.31555556	68	0.5686	CommE	CD	0.4
1283	30.31555556	68	0.5617	CommE	CD	0.4
1284	31.31555556	68	0.5573	CommE	CD	0.4
1285	32.31555556	68	0.5561	CommE	CD	0.4
1286	33.31555556	68	0.5601	CommE	CD	0.4
1287	0	61	0.0511	CommE	CD	0.5
1288	1	61	0.0477	CommE	CD	0.5
1289	2	61	0.0482	CommE	CD	0.5
1290	3	61	0.0499	CommE	CD	0.5
1291	4	61	0.0524	CommE	CD	0.5
1292	5	61	0.0581	CommE	CD	0.5
1293	6	61	0.0656	CommE	CD	0.5
1294	7	61	0.0762	CommE	CD	0.5
1295	8	61	0.0896	CommE	CD	0.5
1296	10.31555556	61	0.1251	CommE	CD	0.5
1297	11.31555556	61	0.1533	CommE	CD	0.5
1298	12.31555556	61	0.1746	CommE	CD	0.5
1299	13.31555556	61	0.2004	CommE	CD	0.5
1300	14.31555556	61	0.2315	CommE	CD	0.5
1301	15.31555556	61	0.2659	CommE	CD	0.5
1302	16.31555556	61	0.3057	CommE	CD	0.5
1303	17.31555556	61	0.3436	CommE	CD	0.5
1304	18.31555556	61	0.3765	CommE	CD	0.5
1305	19.31555556	61	0.4132	CommE	CD	0.5
1306	20.31555556	61	0.4439	CommE	CD	0.5
1307	21.31555556	61	0.4687	CommE	CD	0.5
1308	22.31555556	61	0.4943	CommE	CD	0.5
1309	23.31555556	61	0.5122	CommE	CD	0.5
1310	24.31555556	61	0.5273	CommE	CD	0.5
1311	25.31555556	61	0.5421	CommE	CD	0.5
1312	26.31555556	61	0.553	CommE	CD	0.5
1313	27.31555556	61	0.5596	CommE	CD	0.5
1314	28.31555556	61	0.5667	CommE	CD	0.5
1315	29.31555556	61	0.5673	CommE	CD	0.5
1316	30.31555556	61	0.5626	CommE	CD	0.5
1317	31.31555556	61	0.5498	CommE	CD	0.5
1318	32.31555556	61	0.5389	CommE	CD	0.5
1319	33.31555556	61	0.5321	CommE	CD	0.5
1320	0	69	0.0453	CommE	CD	0.5
1321	1	69	0.0432	CommE	CD	0.5
1322	2	69	0.0441	CommE	CD	0.5
1323	3	69	0.0463	CommE	CD	0.5
1324	4	69	0.0496	CommE	CD	0.5
1325	5	69	0.0562	CommE	CD	0.5
1326	6	69	0.0661	CommE	CD	0.5
1327	7	69	0.0787	CommE	CD	0.5
1328	8	69	0.0962	CommE	CD	0.5
1329	10.31555556	69	0.1375	CommE	CD	0.5
1330	11.31555556	69	0.1657	CommE	CD	0.5
1331	12.31555556	69	0.1897	CommE	CD	0.5
1332	13.31555556	69	0.2148	CommE	CD	0.5
1333	14.31555556	69	0.2466	CommE	CD	0.5
1334	15.31555556	69	0.2832	CommE	CD	0.5
1335	16.31555556	69	0.3202	CommE	CD	0.5
1336	17.31555556	69	0.3548	CommE	CD	0.5
1337	18.31555556	69	0.381	CommE	CD	0.5
1338	19.31555556	69	0.4194	CommE	CD	0.5
1339	20.31555556	69	0.4498	CommE	CD	0.5
1340	21.31555556	69	0.477	CommE	CD	0.5
1341	22.31555556	69	0.5036	CommE	CD	0.5
1342	23.31555556	69	0.5256	CommE	CD	0.5
1343	24.31555556	69	0.5391	CommE	CD	0.5
1344	25.31555556	69	0.5475	CommE	CD	0.5
1345	26.31555556	69	0.5585	CommE	CD	0.5
1346	27.31555556	69	0.5668	CommE	CD	0.5
1347	28.31555556	69	0.5769	CommE	CD	0.5
1348	29.31555556	69	0.5824	CommE	CD	0.5
1349	30.31555556	69	0.5772	CommE	CD	0.5
1350	31.31555556	69	0.5686	CommE	CD	0.5
1351	32.31555556	69	0.5514	CommE	CD	0.5
1352	33.31555556	69	0.5451	CommE	CD	0.5
1353	0	53	0.0419	CommE	CD	0.5
1354	1	53	0.0402	CommE	CD	0.5
1355	2	53	0.0411	CommE	CD	0.5
1356	3	53	0.0428	CommE	CD	0.5
1357	4	53	0.0451	CommE	CD	0.5
1358	5	53	0.0504	CommE	CD	0.5
1359	6	53	0.0585	CommE	CD	0.5
1360	7	53	0.0691	CommE	CD	0.5
1361	8	53	0.0819	CommE	CD	0.5
1362	10.31555556	53	0.1173	CommE	CD	0.5
1363	11.31555556	53	0.146	CommE	CD	0.5
1364	12.31555556	53	0.1726	CommE	CD	0.5
1365	13.31555556	53	0.1995	CommE	CD	0.5
1366	14.31555556	53	0.231	CommE	CD	0.5
1367	15.31555556	53	0.2738	CommE	CD	0.5
1368	16.31555556	53	0.3114	CommE	CD	0.5
1369	17.31555556	53	0.3455	CommE	CD	0.5
1370	18.31555556	53	0.381	CommE	CD	0.5
1371	19.31555556	53	0.4131	CommE	CD	0.5
1372	20.31555556	53	0.4469	CommE	CD	0.5
1373	21.31555556	53	0.4727	CommE	CD	0.5
1374	22.31555556	53	0.4937	CommE	CD	0.5
1375	23.31555556	53	0.5134	CommE	CD	0.5
1376	24.31555556	53	0.5269	CommE	CD	0.5
1377	25.31555556	53	0.5402	CommE	CD	0.5
1378	26.31555556	53	0.544	CommE	CD	0.5
1379	27.31555556	53	0.5449	CommE	CD	0.5
1380	28.31555556	53	0.542	CommE	CD	0.5
1381	29.31555556	53	0.5235	CommE	CD	0.5
1382	30.31555556	53	0.5163	CommE	CD	0.5
1383	31.31555556	53	0.5087	CommE	CD	0.5
1384	32.31555556	53	0.5061	CommE	CD	0.5
1385	33.31555556	53	0.5035	CommE	CD	0.5
1485	0	63	0.0471	CommE	CD	0.9
1486	1	63	0.045	CommE	CD	0.9
1487	2	63	0.0458	CommE	CD	0.9
1488	3	63	0.0477	CommE	CD	0.9
1489	4	63	0.0499	CommE	CD	0.9
1490	5	63	0.0542	CommE	CD	0.9
1491	6	63	0.0591	CommE	CD	0.9
1492	7	63	0.0638	CommE	CD	0.9
1493	8	63	0.0658	CommE	CD	0.9
1494	10.31555556	63	0.0801	CommE	CD	0.9
1495	11.31555556	63	0.0765	CommE	CD	0.9
1496	12.31555556	63	0.0749	CommE	CD	0.9
1497	13.31555556	63	0.0762	CommE	CD	0.9
1498	14.31555556	63	0.0799	CommE	CD	0.9
1499	15.31555556	63	0.0845	CommE	CD	0.9
1500	16.31555556	63	0.0917	CommE	CD	0.9
1501	17.31555556	63	0.101	CommE	CD	0.9
1502	18.31555556	63	0.1075	CommE	CD	0.9
1503	19.31555556	63	0.1235	CommE	CD	0.9
1504	20.31555556	63	0.134	CommE	CD	0.9
1505	21.31555556	63	0.1536	CommE	CD	0.9
1506	22.31555556	63	0.1755	CommE	CD	0.9
1507	23.31555556	63	0.1983	CommE	CD	0.9
1508	24.31555556	63	0.2262	CommE	CD	0.9
1509	25.31555556	63	0.2478	CommE	CD	0.9
1510	26.31555556	63	0.2676	CommE	CD	0.9
1511	27.31555556	63	0.2843	CommE	CD	0.9
1512	28.31555556	63	0.3031	CommE	CD	0.9
1513	29.31555556	63	0.3175	CommE	CD	0.9
1514	30.31555556	63	0.3332	CommE	CD	0.9
1515	31.31555556	63	0.3446	CommE	CD	0.9
1516	32.31555556	63	0.345	CommE	CD	0.9
1517	33.31555556	63	0.3523	CommE	CD	0.9
1518	0	71	0.0426	CommE	CD	0.9
1519	1	71	0.0404	CommE	CD	0.9
1520	2	71	0.041	CommE	CD	0.9
1521	3	71	0.0433	CommE	CD	0.9
1522	4	71	0.0464	CommE	CD	0.9
1523	5	71	0.0513	CommE	CD	0.9
1524	6	71	0.0581	CommE	CD	0.9
1525	7	71	0.0657	CommE	CD	0.9
1526	8	71	0.0725	CommE	CD	0.9
1527	10.31555556	71	0.091	CommE	CD	0.9
1528	11.31555556	71	0.093	CommE	CD	0.9
1529	12.31555556	71	0.0953	CommE	CD	0.9
1530	13.31555556	71	0.1005	CommE	CD	0.9
1531	14.31555556	71	0.1101	CommE	CD	0.9
1532	15.31555556	71	0.1236	CommE	CD	0.9
1533	16.31555556	71	0.1356	CommE	CD	0.9
1534	17.31555556	71	0.1473	CommE	CD	0.9
1535	18.31555556	71	0.1611	CommE	CD	0.9
1536	19.31555556	71	0.1812	CommE	CD	0.9
1537	20.31555556	71	0.1958	CommE	CD	0.9
1538	21.31555556	71	0.2086	CommE	CD	0.9
1539	22.31555556	71	0.225	CommE	CD	0.9
1540	23.31555556	71	0.2427	CommE	CD	0.9
1541	24.31555556	71	0.2594	CommE	CD	0.9
1542	25.31555556	71	0.2767	CommE	CD	0.9
1543	26.31555556	71	0.2935	CommE	CD	0.9
1544	27.31555556	71	0.308	CommE	CD	0.9
1545	28.31555556	71	0.3251	CommE	CD	0.9
1546	29.31555556	71	0.3468	CommE	CD	0.9
1547	30.31555556	71	0.3564	CommE	CD	0.9
1548	31.31555556	71	0.3631	CommE	CD	0.9
1549	32.31555556	71	0.3653	CommE	CD	0.9
1550	33.31555556	71	0.3719	CommE	CD	0.9
1551	0	55	0.0457	CommE	CD	0.9
1552	1	55	0.0433	CommE	CD	0.9
1553	2	55	0.0433	CommE	CD	0.9
1554	3	55	0.0446	CommE	CD	0.9
1555	4	55	0.0466	CommE	CD	0.9
1556	5	55	0.0505	CommE	CD	0.9
1557	6	55	0.0557	CommE	CD	0.9
1558	7	55	0.0607	CommE	CD	0.9
1559	8	55	0.0645	CommE	CD	0.9
1560	10.31555556	55	0.0778	CommE	CD	0.9
1561	11.31555556	55	0.0784	CommE	CD	0.9
1562	12.31555556	55	0.0783	CommE	CD	0.9
1563	13.31555556	55	0.0833	CommE	CD	0.9
1564	14.31555556	55	0.0893	CommE	CD	0.9
1565	15.31555556	55	0.0975	CommE	CD	0.9
1566	16.31555556	55	0.1071	CommE	CD	0.9
1567	17.31555556	55	0.1172	CommE	CD	0.9
1568	18.31555556	55	0.1263	CommE	CD	0.9
1569	19.31555556	55	0.1424	CommE	CD	0.9
1570	20.31555556	55	0.1548	CommE	CD	0.9
1571	21.31555556	55	0.1741	CommE	CD	0.9
1572	22.31555556	55	0.196	CommE	CD	0.9
1573	23.31555556	55	0.2131	CommE	CD	0.9
1574	24.31555556	55	0.2308	CommE	CD	0.9
1575	25.31555556	55	0.2536	CommE	CD	0.9
1576	26.31555556	55	0.2718	CommE	CD	0.9
1577	27.31555556	55	0.286	CommE	CD	0.9
1578	28.31555556	55	0.3016	CommE	CD	0.9
1579	29.31555556	55	0.3177	CommE	CD	0.9
1580	30.31555556	55	0.3354	CommE	CD	0.9
1581	31.31555556	55	0.3501	CommE	CD	0.9
1582	32.31555556	55	0.3523	CommE	CD	0.9
1583	33.31555556	55	0.3587	CommE	CD	0.9
