# Supplementary material for: Negative interactions determine Clostridioides difficile growth in synthetic human gut communities
Source: Mol Syst Biol. 2021 Oct 25;17(10):e10355. doi: 10.15252/msb.202110355 (PMC8543057; doi:10.15252/msb.202110355)
Supplement: Supplementary file 6 — Dataset EV4 [file MSB-17-e10355-s006.zip › DatasetEV4/DatasetEV4_README.txt]

DatasetEV4 contains the community growth and composition datasets produced in this study. This includes:

Community composition data for Exp1-8.
Growth data for Fig 4CEF, Fig 5E, Fig EV5, Fig S5, Fig S6, and Fig S7.
pH data for Exp7.
Metadata file of the community composition for each named community.
Metadata file mapping species name to species number.
Metadata file of communities in the validation set used in Fig 2C, Fig EV1B.
