# Supplementary material for: Negative interactions determine Clostridioides difficile growth in synthetic human gut communities
Source: Mol Syst Biol. 2021 Oct 25;17(10):e10355. doi: 10.15252/msb.202110355 (PMC8543057; doi:10.15252/msb.202110355)
Supplement: Supplementary file 6 — Dataset EV4 [file MSB-17-e10355-s006.zip › DatasetEV4/Metadata_Species_number_key.csv]

Species	Species number
CD	1
ER	2
DP	3
FP	4
BH	5
CA	6
PC	7
EL	8
CH	9
BO	10
BT	11
BU	12
BV	13
CS	14
